# Supplementary material for: m6A eraser FTO impairs gemcitabine resistance in pancreatic cancer through influencing NEDD4 mRNA stability by regulating the PTEN/PI3K/AKT pathway
Source: J Exp Clin Cancer Res. 2023 Aug 22;42:217. doi: 10.1186/s13046-023-02792-0 (PMC10464189; doi:10.1186/s13046-023-02792-0)
Supplement: Supplementary file 14 — Additional file 14: Supplementary file 3. RNA-seq after FTO overexpression in CFPAC-GM cells. [file 13046_2023_2792_MOESM14_ESM.txt]

gene_id	gene_name	transcript_id	GO	KEGG	KO_ENTRY	EC	Description	trans_type	FPKM.Plasmid	FPKM.NC_PL	fc	log2(fc)	pval	qval	regulation	significant
ENSG00000134321	RSAD2	ENST00000382040;ENST00000474872;ENST00000442639;ENST00000489749;ENST00000477834	GO:0001650(fibrillar center);GO:0002376(immune system process);GO:0003824(catalytic activity);GO:0005515(protein binding);GO:0005739(mitochondrion);GO:0005741(mitochondrial outer membrane);GO:0005743(mitochondrial inner membrane);GO:0005783(endoplasmic reticulum);GO:0005789(endoplasmic reticulum membrane);GO:0005794(Golgi apparatus);GO:0005811(lipid droplet);GO:0009615(response to virus);GO:00160…	05160(Hepatitis C);05164(Influenza A);05164(Influenza A)	K15045	NA	radical S-adenosyl methionine domain containing 2 [Source:HGNC Symbol;Acc:HGNC:30908]	protein_coding;processed_transcript;retained_intron	43.99	0.41	106.69	6.74	0.00	0.00	up	yes
ENSG00000271503	CCL5	ENST00000603197;ENST00000651122;ENST00000605509;ENST00000605140	GO:0000165(MAPK cascade);GO:0002407(dendritic cell chemotaxis);GO:0002548(monocyte chemotaxis);GO:0002676(regulation of chronic inflammatory response);GO:0004435(phosphatidylinositol phospholipase C activity);GO:0004672(protein kinase activity);GO:0005125(cytokine activity);GO:0005515(protein binding);GO:0005576(extracellular region);GO:0005615(extracellular space);GO:0005737(cytoplasm);GO:000681…	04060(Cytokine-cytokine receptor interaction);04062(Chemokine signaling pathway);04620(Toll-like receptor signaling pathway);04621(NOD-like receptor signaling pathway);04623(Cytosolic DNA-sensing pathway);04668(TNF signaling pathway);05020(Prion diseases);05120(Epithelial cell signaling in Helicobacter pylori infection);05142(Chagas disease (American trypanosomiasis));05163(Human cytomegalovirus …	K12499	NA	C-C motif chemokine ligand 5 [Source:HGNC Symbol;Acc:HGNC:10632]	protein_coding	50.01	0.58	85.67	6.42	0.00	0.00	up	yes
ENSG00000132274	TRIM22	ENST00000379965;ENST00000480395;ENST00000493494;ENST00000414641;ENST00000414897;ENST00000454828;ENST00000460454;ENST00000425490;ENST00000429063;ENST00000450670;ENST00000444844	GO:0000209(protein polyubiquitination);GO:0003714(transcription corepressor activity);GO:0005515(protein binding);GO:0005634(nucleus);GO:0005654(nucleoplasm);GO:0005737(cytoplasm);GO:0005794(Golgi apparatus);GO:0005829(cytosol);GO:0006355(regulation of transcription, DNA-templated);GO:0006955(immune response);GO:0008270(zinc ion binding);GO:0009615(response to virus);GO:0010468(regulation of gene…	NA	K11999	NA	tripartite motif containing 22 [Source:HGNC Symbol;Acc:HGNC:16379]	protein_coding;retained_intron;nonsense_mediated_decay	13.76	0.16	83.62	6.39	0.00	0.00	up	yes
ENSG00000126709	IFI6	ENST00000362020;ENST00000361157;ENST00000339145	GO:0001836(release of cytochrome c from mitochondria);GO:0002376(immune system process);GO:0005515(protein binding);GO:0005739(mitochondrion);GO:0005743(mitochondrial inner membrane);GO:0005886(plasma membrane);GO:0006915(apoptotic process);GO:0006955(immune response);GO:0016020(membrane);GO:0016021(integral component of membrane);GO:0031966(mitochondrial membrane);GO:0042058(regulation of epider…	NA	NA	NA	interferon alpha inducible protein 6 [Source:HGNC Symbol;Acc:HGNC:4054]	protein_coding	655.54	12.52	52.34	5.71	0.00	0.00	up	yes
ENSG00000137959	IFI44L	ENST00000370751;ENST00000459784;ENST00000462041;ENST00000450498;ENST00000486882;ENST00000474002;ENST00000494910;ENST00000476876;ENST00000452835;ENST00000476521	GO:0003674(molecular_function);GO:0005525(GTP binding);GO:0005575(cellular_component);GO:0005737(cytoplasm);GO:0006955(immune response);GO:0051607(defense response to virus);GO:0051607(defense response to virus)	NA	NA	NA	interferon induced protein 44 like [Source:HGNC Symbol;Acc:HGNC:17817]	protein_coding;processed_transcript;retained_intron	11.21	0.23	49.62	5.63	0.00	0.00	up	yes
ENSG00000183486	MX2	ENST00000330714;ENST00000494252;ENST00000496774;ENST00000493753;ENST00000481838;ENST00000418103;ENST00000416447;ENST00000436410;ENST00000482953;ENST00000435611;ENST00000474368;ENST00000495892;ENST00000398632	GO:0000166(nucleotide binding);GO:0000266(mitochondrial fission);GO:0002376(immune system process);GO:0003374(dynamin family protein polymerization involved in mitochondrial fission);GO:0003924(GTPase activity);GO:0005515(protein binding);GO:0005525(GTP binding);GO:0005634(nucleus);GO:0005643(nuclear pore);GO:0005737(cytoplasm);GO:0005829(cytosol);GO:0005886(plasma membrane);GO:0006952(defense re…	NA	NA	NA	MX dynamin like GTPase 2 [Source:HGNC Symbol;Acc:HGNC:7533]	protein_coding;processed_transcript;retained_intron	33.09	0.70	47.14	5.56	0.00	0.00	up	yes
ENSG00000185745	IFIT1	ENST00000371804;ENST00000546318	GO:0002376(immune system process);GO:0003723(RNA binding);GO:0005515(protein binding);GO:0005737(cytoplasm);GO:0005829(cytosol);GO:0009615(response to virus);GO:0016032(viral process);GO:0019060(intracellular transport of viral protein in host cell);GO:0032091(negative regulation of protein binding);GO:0043657(host cell);GO:0045070(positive regulation of viral genome replication);GO:0045071(negat…	05160(Hepatitis C);05160(Hepatitis C)	NA	NA	interferon induced protein with tetratricopeptide repeats 1 [Source:HGNC Symbol;Acc:HGNC:5407]	protein_coding	184.27	4.25	43.38	5.44	0.00	0.00	up	yes
ENSG00000157601	MX1	ENST00000398598;ENST00000398600;ENST00000419044;ENST00000455164;ENST00000478268;ENST00000413778;ENST00000486275;ENST00000619682;ENST00000424365;ENST00000484465;ENST00000427464;ENST00000467510;ENST00000468506;ENST00000490220;ENST00000288383;ENST00000441677;ENST00000417963;ENST00000491110	GO:0000166(nucleotide binding);GO:0000266(mitochondrial fission);GO:0002376(immune system process);GO:0003374(dynamin family protein polymerization involved in mitochondrial fission);GO:0003924(GTPase activity);GO:0005515(protein binding);GO:0005525(GTP binding);GO:0005634(nucleus);GO:0005737(cytoplasm);GO:0005783(endoplasmic reticulum);GO:0005789(endoplasmic reticulum membrane);GO:0005829(cytoso…	05160(Hepatitis C);05162(Measles);05164(Influenza A);05165(Human papillomavirus infection);05165(Human papillomavirus infection)	K14754	NA	MX dynamin like GTPase 1 [Source:HGNC Symbol;Acc:HGNC:7532]	protein_coding;retained_intron;processed_transcript	124.29	2.94	42.32	5.40	0.00	0.00	up	yes
ENSG00000119917	IFIT3	ENST00000371818;ENST00000371811	GO:0002376(immune system process);GO:0003674(molecular_function);GO:0003723(RNA binding);GO:0005515(protein binding);GO:0005737(cytoplasm);GO:0005739(mitochondrion);GO:0005829(cytosol);GO:0008285(negative regulation of cell population proliferation);GO:0009615(response to virus);GO:0035457(cellular response to interferon-alpha);GO:0042802(identical protein binding);GO:0043066(negative regulation …	NA	NA	NA	interferon induced protein with tetratricopeptide repeats 3 [Source:HGNC Symbol;Acc:HGNC:5411]	protein_coding	293.75	9.78	30.04	4.91	0.00	0.00	up	yes
ENSG00000119922	IFIT2	ENST00000611722;ENST00000638108;ENST00000371826	GO:0002376(immune system process);GO:0003723(RNA binding);GO:0005515(protein binding);GO:0005737(cytoplasm);GO:0005783(endoplasmic reticulum);GO:0005829(cytosol);GO:0006915(apoptotic process);GO:0008637(apoptotic mitochondrial changes);GO:0009615(response to virus);GO:0032091(negative regulation of protein binding);GO:0035457(cellular response to interferon-alpha);GO:0043065(positive regulation o…	NA	NA	NA	interferon induced protein with tetratricopeptide repeats 2 [Source:HGNC Symbol;Acc:HGNC:5409]	protein_coding	129.30	4.35	29.69	4.89	0.00	0.00	up	yes
ENSG00000132530	XAF1	ENST00000361842;ENST00000576341;ENST00000571217;ENST00000576459;ENST00000572107;ENST00000573760;ENST00000575147;ENST00000574394;ENST00000574907;ENST00000575369;ENST00000575267;ENST00000571673;ENST00000573518;ENST00000576724;ENST00000571135;ENST00000572495;ENST00000346752;ENST00000574962;ENST00000572546	GO:0005515(protein binding);GO:0005634(nucleus);GO:0005654(nucleoplasm);GO:0005737(cytoplasm);GO:0005739(mitochondrion);GO:0005829(cytosol);GO:0006915(apoptotic process);GO:0007005(mitochondrion organization);GO:0008270(zinc ion binding);GO:0035456(response to interferon-beta);GO:0046872(metal ion binding);GO:0060337(type I interferon signaling pathway);GO:0060337(type I interferon signaling path…	NA	NA	NA	XIAP associated factor 1 [Source:HGNC Symbol;Acc:HGNC:30932]	protein_coding;retained_intron;nonsense_mediated_decay;processed_transcript	10.94	0.35	30.82	4.95	0.00	0.00	up	yes
ENSG00000223361	FTH1P10	ENST00000401830;ENST00000430907	NA	NA	NA	NA	ferritin heavy chain 1 pseudogene 10 [Source:HGNC Symbol;Acc:HGNC:3980]	processed_transcript;transcribed_processed_pseudogene	2.74	65.91	0.04	-4.59	0.00	0.00	down	yes
ENSG00000137628	DDX60	ENST00000393743;ENST00000514995;ENST00000505393;ENST00000507815;ENST00000513997;ENST00000511317	GO:0000166(nucleotide binding);GO:0002376(immune system process);GO:0003676(nucleic acid binding);GO:0003690(double-stranded DNA binding);GO:0003723(RNA binding);GO:0003724(RNA helicase activity);GO:0003725(double-stranded RNA binding);GO:0003727(single-stranded RNA binding);GO:0004386(helicase activity);GO:0005515(protein binding);GO:0005524(ATP binding);GO:0005737(cytoplasm);GO:0005829(cytosol)…	NA	K20103	EC:3.6.4.13	DExD/H-box helicase 60 [Source:HGNC Symbol;Acc:HGNC:25942]	protein_coding;processed_transcript;retained_intron;nonsense_mediated_decay	12.37	0.43	28.62	4.84	0.00	0.00	up	yes
ENSG00000111335	OAS2	ENST00000392583;ENST00000449768;ENST00000342315;ENST00000552756;ENST00000551603;ENST00000548941;ENST00000620097	GO:0000166(nucleotide binding);GO:0001730(2'-5'-oligoadenylate synthetase activity);GO:0002376(immune system process);GO:0003723(RNA binding);GO:0003725(double-stranded RNA binding);GO:0005515(protein binding);GO:0005524(ATP binding);GO:0005634(nucleus);GO:0005654(nucleoplasm);GO:0005737(cytoplasm);GO:0005829(cytosol);GO:0006139(nucleobase-containing compound metabolic process);GO:0006401(RNA cat…	04621(NOD-like receptor signaling pathway);05160(Hepatitis C);05162(Measles);05164(Influenza A);05168(Herpes simplex virus 1 infection);05169(Epstein-Barr virus infection);05169(Epstein-Barr virus infection)	NA	NA	2'-5'-oligoadenylate synthetase 2 [Source:HGNC Symbol;Acc:HGNC:8087]	protein_coding;nonsense_mediated_decay;retained_intron	96.08	3.54	27.16	4.76	0.00	0.00	up	yes
ENSG00000185885	IFITM1	ENST00000408968;ENST00000528780;ENST00000328221;ENST00000525554	GO:0001503(ossification);GO:0002376(immune system process);GO:0005515(protein binding);GO:0005886(plasma membrane);GO:0007166(cell surface receptor signaling pathway);GO:0008285(negative regulation of cell population proliferation);GO:0009615(response to virus);GO:0016020(membrane);GO:0016021(integral component of membrane);GO:0030336(negative regulation of cell migration);GO:0032991(protein-cont…	04662(B cell receptor signaling pathway);04662(B cell receptor signaling pathway)	K19831	NA	interferon induced transmembrane protein 1 [Source:HGNC Symbol;Acc:HGNC:5412]	protein_coding;processed_transcript	940.62	36.01	26.12	4.71	0.00	0.00	up	yes
ENSG00000138646	HERC5	ENST00000264350;ENST00000502913;ENST00000508159;ENST00000510223;ENST00000508695	GO:0000079(regulation of cyclin-dependent protein serine/threonine kinase activity);GO:0000209(protein polyubiquitination);GO:0002376(immune system process);GO:0003723(RNA binding);GO:0004842(ubiquitin-protein transferase activity);GO:0005515(protein binding);GO:0005737(cytoplasm);GO:0005829(cytosol);GO:0016567(protein ubiquitination);GO:0016740(transferase activity);GO:0032020(ISG15-protein conj…	NA	K22372	EC:2.3.2.-	HECT and RLD domain containing E3 ubiquitin protein ligase 5 [Source:HGNC Symbol;Acc:HGNC:24368]	protein_coding;retained_intron;processed_transcript	22.49	0.86	26.13	4.71	0.00	0.00	up	yes
ENSG00000166920	C15orf48	ENST00000396650;ENST00000558435;ENST00000558632;ENST00000344300	GO:0004129(cytochrome-c oxidase activity);GO:0005634(nucleus);GO:0005751(mitochondrial respiratory chain complex IV);GO:0009617(response to bacterium);GO:0016020(membrane);GO:0016021(integral component of membrane);GO:0022900(electron transport chain);GO:1902600(proton transmembrane transport);GO:1902600(proton transmembrane transport)	NA	NA	NA	chromosome 15 open reading frame 48 [Source:HGNC Symbol;Acc:HGNC:29898]	protein_coding;retained_intron	34.34	1.28	26.72	4.74	0.00	0.00	up	yes
ENSG00000110446	SLC15A3	ENST00000541505;ENST00000543406;ENST00000538739;ENST00000536491;ENST00000536784;ENST00000227880;ENST00000537307;ENST00000540272;ENST00000544101	GO:0005515(protein binding);GO:0005764(lysosome);GO:0005765(lysosomal membrane);GO:0006811(ion transport);GO:0015031(protein transport);GO:0015293(symporter activity);GO:0015833(peptide transport);GO:0016020(membrane);GO:0016021(integral component of membrane);GO:0022857(transmembrane transporter activity);GO:0043231(intracellular membrane-bounded organelle);GO:0055085(transmembrane transport);GO…	NA	K14638	NA	solute carrier family 15 member 3 [Source:HGNC Symbol;Acc:HGNC:18068]	nonsense_mediated_decay;retained_intron;protein_coding	9.39	0.36	26.06	4.70	0.00	0.00	up	yes
ENSG00000206337	HCP5	ENST00000414046;ENST00000467369;ENST00000666495;ENST00000670109;ENST00000541196;ENST00000460889;ENST00000674016	NA	NA	NA	NA	HLA complex P5 [Source:HGNC Symbol;Acc:HGNC:21659]	lncRNA	12.93	0.54	24.05	4.59	0.00	0.00	up	yes
ENSG00000162654	GBP4	ENST00000355754;ENST00000471938;ENST00000481397	GO:0000139(Golgi membrane);GO:0000166(nucleotide binding);GO:0003924(GTPase activity);GO:0005515(protein binding);GO:0005525(GTP binding);GO:0005634(nucleus);GO:0005737(cytoplasm);GO:0005794(Golgi apparatus);GO:0005829(cytosol);GO:0005886(plasma membrane);GO:0016020(membrane);GO:0016787(hydrolase activity);GO:0020005(symbiont-containing vacuole membrane);GO:0031410(cytoplasmic vesicle);GO:0042803…	04621(NOD-like receptor signaling pathway);04621(NOD-like receptor signaling pathway)	K20899	NA	guanylate binding protein 4 [Source:HGNC Symbol;Acc:HGNC:20480]	protein_coding;processed_transcript	10.56	0.43	24.31	4.60	0.00	0.00	up	yes
ENSG00000177989	ODF3B	ENST00000437588;ENST00000463472;ENST00000468249;ENST00000403326;ENST00000428989;ENST00000329363;ENST00000405135;ENST00000401779;ENST00000469660	GO:0005515(protein binding);GO:0005856(cytoskeleton);GO:0005856(cytoskeleton)	NA	NA	NA	outer dense fiber of sperm tails 3B [Source:HGNC Symbol;Acc:HGNC:34388]	protein_coding;retained_intron	12.92	0.51	25.26	4.66	0.00	0.00	up	yes
ENSG00000078081	LAMP3	ENST00000265598;ENST00000476015;ENST00000466939;ENST00000486686;ENST00000470251	GO:0002250(adaptive immune response);GO:0002376(immune system process);GO:0005764(lysosome);GO:0005765(lysosomal membrane);GO:0005769(early endosome);GO:0005886(plasma membrane);GO:0010506(regulation of autophagy);GO:0010628(positive regulation of gene expression);GO:0016020(membrane);GO:0016021(integral component of membrane);GO:0030659(cytoplasmic vesicle membrane);GO:0031410(cytoplasmic vesicl…	04142(Lysosome);04142(Lysosome)	K06562	NA	lysosomal associated membrane protein 3 [Source:HGNC Symbol;Acc:HGNC:14582]	protein_coding;processed_transcript	10.84	0.53	20.48	4.36	0.00	0.00	up	yes
ENSG00000133106	EPSTI1	ENST00000313624;ENST00000398762;ENST00000542706;ENST00000476830;ENST00000538562;ENST00000535677;ENST00000536042;ENST00000540470;ENST00000537828;ENST00000313640	NA	NA	NA	NA	epithelial stromal interaction 1 [Source:HGNC Symbol;Acc:HGNC:16465]	protein_coding;processed_transcript;nonsense_mediated_decay;retained_intron	14.18	0.72	19.69	4.30	0.00	0.00	up	yes
ENSG00000187608	ISG15	ENST00000649529;ENST00000624652;ENST00000624697	GO:0002376(immune system process);GO:0005178(integrin binding);GO:0005515(protein binding);GO:0005576(extracellular region);GO:0005634(nucleus);GO:0005654(nucleoplasm);GO:0005737(cytoplasm);GO:0005829(cytosol);GO:0007229(integrin-mediated signaling pathway);GO:0009617(response to bacterium);GO:0015935(small ribosomal subunit);GO:0016032(viral process);GO:0019941(modification-dependent protein cat…	04622(RIG-I-like receptor signaling pathway);05165(Human papillomavirus infection);05169(Epstein-Barr virus infection);05169(Epstein-Barr virus infection)	K12159	NA	ISG15 ubiquitin like modifier [Source:HGNC Symbol;Acc:HGNC:4053]	protein_coding	1847.96	99.71	18.53	4.21	0.00	0.00	up	yes
ENSG00000286905	AC108488	ENST00000658393;ENST00000654051	GO:0000287(magnesium ion binding);GO:0003676(nucleic acid binding);GO:0004518(nuclease activity);GO:0004519(endonuclease activity);GO:0004523(RNA-DNA hybrid ribonuclease activity);GO:0016787(hydrolase activity);GO:0046872(metal ion binding);GO:0090502(RNA phosphodiester bond hydrolysis, endonucleolytic);GO:0090502(RNA phosphodiester bond hydrolysis, endonucleolytic)	NA	NA	NA	novel protein	nonsense_mediated_decay	0.36	5.71	0.06	-4.00	0.00	0.00	down	yes
ENSG00000107201	DDX58	ENST00000379883;ENST00000379868	GO:0000166(nucleotide binding);GO:0002230(positive regulation of defense response to virus by host);GO:0002376(immune system process);GO:0002735(positive regulation of myeloid dendritic cell cytokine production);GO:0003676(nucleic acid binding);GO:0003690(double-stranded DNA binding);GO:0003723(RNA binding);GO:0003724(RNA helicase activity);GO:0003725(double-stranded RNA binding);GO:0003727(singl…	04064(NF-kappa B signaling pathway);04622(RIG-I-like receptor signaling pathway);04623(Cytosolic DNA-sensing pathway);05160(Hepatitis C);05161(Hepatitis B);05162(Measles);05164(Influenza A);05168(Herpes simplex virus 1 infection);05169(Epstein-Barr virus infection);05169(Epstein-Barr virus infection)	K12646	EC:3.6.4.13	DExD/H-box helicase 58 [Source:HGNC Symbol;Acc:HGNC:19102]	protein_coding	43.69	2.73	16.00	4.00	0.00	0.00	up	yes
ENSG00000278189	RNA5-8SN1	ENST00000619471	NA	NA	NA	NA	RNA, 5.8S ribosomal N1 [Source:HGNC Symbol;Acc:HGNC:53517]	rRNA	309.02	19.94	15.50	3.95	0.00	0.00	up	yes
ENSG00000183688	RFLNB	ENST00000329099	GO:0001837(epithelial to mesenchymal transition);GO:0005737(cytoplasm);GO:0005856(cytoskeleton);GO:0015629(actin cytoskeleton);GO:0030036(actin cytoskeleton organization);GO:0031005(filamin binding);GO:0032432(actin filament bundle);GO:0048705(skeletal system morphogenesis);GO:0061181(regulation of chondrocyte development);GO:0061182(negative regulation of chondrocyte development);GO:0061572(acti…	NA	NA	NA	refilin B [Source:HGNC Symbol;Acc:HGNC:28705]	protein_coding	0.28	3.68	0.08	-3.73	0.00	0.00	down	yes
ENSG00000198040	ZNF84	ENST00000545299;ENST00000536123;ENST00000438628;ENST00000539354;ENST00000543124;ENST00000392319;ENST00000535439;ENST00000327668;ENST00000543758;ENST00000542874;ENST00000539686;ENST00000540031;ENST00000539098;ENST00000441040;ENST00000542358;ENST00000543310	GO:0003676(nucleic acid binding);GO:0003677(DNA binding);GO:0005515(protein binding);GO:0005634(nucleus);GO:0006355(regulation of transcription, DNA-templated);GO:0008270(zinc ion binding);GO:0046872(metal ion binding);GO:0046872(metal ion binding)	05168(Herpes simplex virus 1 infection);05168(Herpes simplex virus 1 infection)	K09228	NA	zinc finger protein 84 [Source:HGNC Symbol;Acc:HGNC:13159]	protein_coding;retained_intron	1.84	0.11	15.98	4.00	0.00	0.00	up	yes
ENSG00000275215	RNA5-8SN3	ENST00000613359	NA	NA	NA	NA	RNA, 5.8S ribosomal N3 [Source:HGNC Symbol;Acc:HGNC:53525]	rRNA	1352.51	91.98	14.70	3.88	0.00	0.00	up	yes
ENSG00000278233	RNA5-8SN2	ENST00000612463	NA	NA	NA	NA	RNA, 5.8S ribosomal N2 [Source:HGNC Symbol;Acc:HGNC:53521]	rRNA	949.98	64.62	14.70	3.88	0.00	0.00	up	yes
ENSG00000251562	MALAT1	ENST00000534336;ENST00000620465;ENST00000618227;ENST00000610851;ENST00000508832;ENST00000620902;ENST00000612781;ENST00000618925;ENST00000619449;ENST00000610481;ENST00000618132;ENST00000616691;ENST00000544868;ENST00000613376;ENST00000617489;ENST00000617791;ENST00000616527	NA	NA	NA	NA	metastasis associated lung adenocarcinoma transcript 1 [Source:HGNC Symbol;Acc:HGNC:29665]	lncRNA	58.90	4.14	14.22	3.83	0.00	0.00	up	yes
ENSG00000168016	TRANK1	ENST00000646897;ENST00000429976;ENST00000645898;ENST00000646436;ENST00000463984;ENST00000643881;ENST00000463764	GO:0005515(protein binding);GO:0005524(ATP binding);GO:0005524(ATP binding)	NA	NA	NA	tetratricopeptide repeat and ankyrin repeat containing 1 [Source:HGNC Symbol;Acc:HGNC:29011]	nonsense_mediated_decay;protein_coding;processed_transcript	5.10	0.36	14.29	3.84	0.00	0.00	up	yes
ENSG00000138642	HERC6	ENST00000264346;ENST00000502870;ENST00000504905;ENST00000380265;ENST00000506842;ENST00000506714;ENST00000273960;ENST00000515365	GO:0000209(protein polyubiquitination);GO:0002244(hematopoietic progenitor cell differentiation);GO:0004842(ubiquitin-protein transferase activity);GO:0005654(nucleoplasm);GO:0005737(cytoplasm);GO:0005829(cytosol);GO:0009617(response to bacterium);GO:0016567(protein ubiquitination);GO:0016740(transferase activity);GO:0016740(transferase activity)	NA	K22372	EC:2.3.2.-	HECT and RLD domain containing E3 ubiquitin protein ligase family member 6 [Source:HGNC Symbol;Acc:HGNC:26072]	protein_coding;nonsense_mediated_decay;retained_intron	11.36	0.80	14.18	3.83	0.00	0.00	up	yes
ENSG00000277739	5_8S_rRNA	ENST00000610460	NA	NA	NA	NA	5.8S ribosomal RNA [Source:RFAM;Acc:RF00002]	rRNA	407.16	29.19	13.95	3.80	0.00	0.00	up	yes
ENSG00000198393	ZNF26	ENST00000534834;ENST00000545101;ENST00000627376;ENST00000537956;ENST00000544181;ENST00000540238;ENST00000328654	GO:0003676(nucleic acid binding);GO:0003677(DNA binding);GO:0005515(protein binding);GO:0005634(nucleus);GO:0006355(regulation of transcription, DNA-templated);GO:0046872(metal ion binding);GO:0046872(metal ion binding)	05168(Herpes simplex virus 1 infection);05168(Herpes simplex virus 1 infection)	K09228	NA	zinc finger protein 26 [Source:HGNC Symbol;Acc:HGNC:13053]	retained_intron;processed_transcript;protein_coding	0.59	0.04	14.91	3.90	0.00	0.00	up	yes
ENSG00000204642	HLA-F	ENST00000334668;ENST00000485513;ENST00000434407;ENST00000465459;ENST00000444621;ENST00000486194;ENST00000489502;ENST00000376861;ENST00000259951;ENST00000429294;ENST00000462777;ENST00000484704;ENST00000606273;ENST00000482257;ENST00000475996	GO:0000139(Golgi membrane);GO:0001916(positive regulation of T cell mediated cytotoxicity);GO:0002376(immune system process);GO:0002474(antigen processing and presentation of peptide antigen via MHC class I);GO:0002476(antigen processing and presentation of endogenous peptide antigen via MHC class Ib);GO:0002477(antigen processing and presentation of exogenous peptide antigen via MHC class Ib);GO…	04144(Endocytosis);04145(Phagosome);04218(Cellular senescence);04514(Cell adhesion molecules (CAMs));04612(Antigen processing and presentation);04650(Natural killer cell mediated cytotoxicity);04940(Type I diabetes mellitus);05163(Human cytomegalovirus infection);05165(Human papillomavirus infection);05166(Human T-cell leukemia virus 1 infection);05167(Kaposi sarcoma-associated herpesvirus infect…	K06751	NA	major histocompatibility complex, class I, F [Source:HGNC Symbol;Acc:HGNC:4963]	protein_coding;processed_transcript	29.33	2.24	13.10	3.71	0.00	0.00	up	yes
ENSG00000152291	TGOLN2	ENST00000398263;ENST00000377386;ENST00000282120;ENST00000444342;ENST00000409015;ENST00000409232	GO:0005515(protein binding);GO:0005654(nucleoplasm);GO:0005768(endosome);GO:0005788(endoplasmic reticulum lumen);GO:0005794(Golgi apparatus);GO:0005802(trans-Golgi network);GO:0005886(plasma membrane);GO:0016020(membrane);GO:0016021(integral component of membrane);GO:0030133(transport vesicle);GO:0030140(trans-Golgi network transport vesicle);GO:0030665(clathrin-coated vesicle membrane);GO:004368…	NA	NA	NA	trans-golgi network protein 2 [Source:HGNC Symbol;Acc:HGNC:15450]	protein_coding	4.26	43.40	0.10	-3.35	0.00	0.00	down	yes
ENSG00000136244	IL6	ENST00000485300;ENST00000401651;ENST00000404625;ENST00000258743;ENST00000401630;ENST00000464710;ENST00000426291;ENST00000407492;ENST00000406575	GO:0001781(neutrophil apoptotic process);GO:0002314(germinal center B cell differentiation);GO:0002377(immunoglobulin production);GO:0002384(hepatic immune response);GO:0002446(neutrophil mediated immunity);GO:0002548(monocyte chemotaxis);GO:0002675(positive regulation of acute inflammatory response);GO:0002690(positive regulation of leukocyte chemotaxis);GO:0005125(cytokine activity);GO:0005138(…	01521(EGFR tyrosine kinase inhibitor resistance);01523(Antifolate resistance);04060(Cytokine-cytokine receptor interaction);04066(HIF-1 signaling pathway);04068(FoxO signaling pathway);04151(PI3K-Akt signaling pathway);04218(Cellular senescence);04620(Toll-like receptor signaling pathway);04621(NOD-like receptor signaling pathway);04623(Cytosolic DNA-sensing pathway);04625(C-type lectin receptor …	K05405	NA	interleukin 6 [Source:HGNC Symbol;Acc:HGNC:6018]	retained_intron;protein_coding	18.10	1.35	13.38	3.74	0.00	0.00	up	yes
ENSG00000233476	EEF1A1P6	ENST00000434005	NA	NA	NA	NA	eukaryotic translation elongation factor 1 alpha 1 pseudogene 6 [Source:HGNC Symbol;Acc:HGNC:3201]	processed_pseudogene	13.43	135.20	0.10	-3.33	0.00	0.00	down	yes
ENSG00000104951	IL4I1	ENST00000391826;ENST00000596011;ENST00000595948;ENST00000597295;ENST00000601717;ENST00000596022;ENST00000593956;ENST00000341114	GO:0001716(L-amino-acid oxidase activity);GO:0005576(extracellular region);GO:0005764(lysosome);GO:0006559(L-phenylalanine catabolic process);GO:0009063(cellular amino acid catabolic process);GO:0016491(oxidoreductase activity);GO:0046592(polyamine oxidase activity);GO:0055114(oxidation-reduction process);GO:0055114(oxidation-reduction process)	00250(Alanine, aspartate and glutamate metabolism);00270(Cysteine and methionine metabolism);00280(Valine, leucine and isoleucine degradation);00350(Tyrosine metabolism);00360(Phenylalanine metabolism);00380(Tryptophan metabolism);00400(Phenylalanine, tyrosine and tryptophan biosynthesis);00400(Phenylalanine, tyrosine and tryptophan biosynthesis)	K03334	EC:1.4.3.2	interleukin 4 induced 1 [Source:HGNC Symbol;Acc:HGNC:19094]	protein_coding;nonsense_mediated_decay	14.23	1.09	13.02	3.70	0.00	0.00	up	yes
ENSG00000233237	LINC00472	ENST00000625013;ENST00000651660;ENST00000652655;ENST00000436803;ENST00000426635;ENST00000652523;ENST00000602878;ENST00000657420;ENST00000441570;ENST00000421704;ENST00000413945;ENST00000652370;ENST00000652746;ENST00000650942;ENST00000651778	NA	NA	NA	NA	long intergenic non-protein coding RNA 472 [Source:HGNC Symbol;Acc:HGNC:21380]	lncRNA	0.93	0.07	13.44	3.75	0.00	0.00	up	yes
ENSG00000165949	IFI27	ENST00000612499;ENST00000618863;ENST00000621160;ENST00000620066;ENST00000614204;ENST00000620396;ENST00000612813;ENST00000614648;ENST00000616764;ENST00000618200;ENST00000555081;ENST00000614288;ENST00000611954;ENST00000557700;ENST00000555819	GO:0000122(negative regulation of transcription by RNA polymerase II);GO:0001102(RNA polymerase II activating transcription factor binding);GO:0002376(immune system process);GO:0003674(molecular_function);GO:0005515(protein binding);GO:0005521(lamin binding);GO:0005634(nucleus);GO:0005635(nuclear envelope);GO:0005637(nuclear inner membrane);GO:0005739(mitochondrion);GO:0005741(mitochondrial outer…	NA	NA	NA	interferon alpha inducible protein 27 [Source:HGNC Symbol;Acc:HGNC:5397]	retained_intron;protein_coding;nonsense_mediated_decay	155.61	12.56	12.38	3.63	0.00	0.00	up	yes
ENSG00000136514	RTP4	ENST00000259030	GO:0001580(detection of chemical stimulus involved in sensory perception of bitter taste);GO:0005515(protein binding);GO:0005737(cytoplasm);GO:0006612(protein targeting to membrane);GO:0016020(membrane);GO:0016021(integral component of membrane);GO:0031849(olfactory receptor binding);GO:0051205(protein insertion into membrane);GO:0051607(defense response to virus)	NA	NA	NA	receptor transporter protein 4 [Source:HGNC Symbol;Acc:HGNC:23992]	protein_coding	23.29	1.83	12.72	3.67	0.00	0.00	up	yes
ENSG00000167774	AC010323	ENST00000598884	NA	NA	NA	NA	novel transcript	nonsense_mediated_decay	1.59	16.95	0.09	-3.42	0.00	0.00	down	yes
ENSG00000111331	OAS3	ENST00000228928;ENST00000546638;ENST00000549918;ENST00000546800;ENST00000546973;ENST00000551007;ENST00000548514	GO:0000166(nucleotide binding);GO:0001730(2'-5'-oligoadenylate synthetase activity);GO:0002376(immune system process);GO:0003723(RNA binding);GO:0003725(double-stranded RNA binding);GO:0005515(protein binding);GO:0005524(ATP binding);GO:0005615(extracellular space);GO:0005634(nucleus);GO:0005654(nucleoplasm);GO:0005737(cytoplasm);GO:0005829(cytosol);GO:0005886(plasma membrane);GO:0006139(nucleoba…	04621(NOD-like receptor signaling pathway);05160(Hepatitis C);05162(Measles);05164(Influenza A);05168(Herpes simplex virus 1 infection);05169(Epstein-Barr virus infection);05169(Epstein-Barr virus infection)	K14216	EC:2.7.7.84	2'-5'-oligoadenylate synthetase 3 [Source:HGNC Symbol;Acc:HGNC:8088]	protein_coding;processed_transcript;retained_intron	132.59	11.20	11.83	3.56	0.00	0.00	up	yes
ENSG00000115267	IFIH1	ENST00000649979;ENST00000421365;ENST00000648433;ENST00000464129;ENST00000649426;ENST00000649554	GO:0000166(nucleotide binding);GO:0002376(immune system process);GO:0003677(DNA binding);GO:0003723(RNA binding);GO:0003724(RNA helicase activity);GO:0003725(double-stranded RNA binding);GO:0003727(single-stranded RNA binding);GO:0004386(helicase activity);GO:0005515(protein binding);GO:0005524(ATP binding);GO:0005634(nucleus);GO:0005737(cytoplasm);GO:0005829(cytosol);GO:0008270(zinc ion binding)…	04622(RIG-I-like receptor signaling pathway);05161(Hepatitis B);05162(Measles);05164(Influenza A);05168(Herpes simplex virus 1 infection);05168(Herpes simplex virus 1 infection)	K12647	EC:3.6.4.13	interferon induced with helicase C domain 1 [Source:HGNC Symbol;Acc:HGNC:18873]	protein_coding;retained_intron;processed_transcript	19.85	1.66	11.94	3.58	0.00	0.00	up	yes
ENSG00000182179	UBA7	ENST00000333486;ENST00000460703;ENST00000483751;ENST00000460516;ENST00000494212;ENST00000478688;ENST00000478875;ENST00000489826;ENST00000497908;ENST00000473992;ENST00000488536	GO:0000166(nucleotide binding);GO:0004842(ubiquitin-protein transferase activity);GO:0005515(protein binding);GO:0005524(ATP binding);GO:0005634(nucleus);GO:0005654(nucleoplasm);GO:0005737(cytoplasm);GO:0005829(cytosol);GO:0006464(cellular protein modification process);GO:0006974(cellular response to DNA damage stimulus);GO:0008641(ubiquitin-like modifier activating enzyme activity);GO:0016567(pr…	04120(Ubiquitin mediated proteolysis);05012(Parkinson disease);05012(Parkinson disease)	K10698	EC:6.2.1.45	ubiquitin like modifier activating enzyme 7 [Source:HGNC Symbol;Acc:HGNC:12471]	protein_coding;retained_intron;processed_transcript	14.65	1.22	12.03	3.59	0.00	0.00	up	yes
ENSG00000108771	DHX58	ENST00000251642;ENST00000592024;ENST00000413196;ENST00000430773;ENST00000586522;ENST00000590637;ENST00000589979;ENST00000591220	GO:0000166(nucleotide binding);GO:0002376(immune system process);GO:0003677(DNA binding);GO:0003723(RNA binding);GO:0003724(RNA helicase activity);GO:0003725(double-stranded RNA binding);GO:0003727(single-stranded RNA binding);GO:0004386(helicase activity);GO:0005515(protein binding);GO:0005524(ATP binding);GO:0005737(cytoplasm);GO:0008270(zinc ion binding);GO:0009615(response to virus);GO:000961…	04622(RIG-I-like receptor signaling pathway);04622(RIG-I-like receptor signaling pathway)	K12649	EC:3.6.4.13	DExH-box helicase 58 [Source:HGNC Symbol;Acc:HGNC:29517]	protein_coding;retained_intron;nonsense_mediated_decay	22.99	1.98	11.63	3.54	0.00	0.00	up	yes
ENSG00000140718	FTO	ENST00000471389;ENST00000563011;ENST00000460382;ENST00000640179;ENST00000431610;ENST00000637845;ENST00000636091;ENST00000472835;ENST00000637001;ENST00000636491;ENST00000612285;ENST00000636218;ENST00000268349;ENST00000637562;ENST00000636992;ENST00000464071;ENST00000637969;ENST00000463855;ENST00000637049;ENST00000635892;ENST00000636030;ENST00000570395;ENST00000637062	GO:0001659(temperature homeostasis);GO:0005634(nucleus);GO:0005654(nucleoplasm);GO:0005737(cytoplasm);GO:0006307(DNA dealkylation involved in DNA repair);GO:0008198(ferrous iron binding);GO:0010883(regulation of lipid storage);GO:0016020(membrane);GO:0016021(integral component of membrane);GO:0016491(oxidoreductase activity);GO:0016607(nuclear speck);GO:0016740(transferase activity);GO:0035515(ox…	NA	K19469	EC:1.14.11.53	FTO alpha-ketoglutarate dependent dioxygenase [Source:HGNC Symbol;Acc:HGNC:24678]	protein_coding;nonsense_mediated_decay;processed_transcript	10.27	0.90	11.41	3.51	0.00	0.00	up	yes
ENSG00000179583	CIITA	ENST00000324288;ENST00000573309;ENST00000571545;ENST00000618207;ENST00000644232;ENST00000572665;ENST00000576601;ENST00000571186;ENST00000575513;ENST00000646979;ENST00000618327;ENST00000570546;ENST00000571190;ENST00000573379;ENST00000637439;ENST00000381835;ENST00000537380;ENST00000636238	GO:0000122(negative regulation of transcription by RNA polymerase II);GO:0000166(nucleotide binding);GO:0000976(transcription regulatory region sequence-specific DNA binding);GO:0003713(transcription coactivator activity);GO:0005515(protein binding);GO:0005524(ATP binding);GO:0005525(GTP binding);GO:0005634(nucleus);GO:0005654(nucleoplasm);GO:0005829(cytosol);GO:0006355(regulation of transcriptio…	04612(Antigen processing and presentation);05145(Toxoplasmosis);05152(Tuberculosis);05164(Influenza A);05340(Primary immunodeficiency);05340(Primary immunodeficiency)	K08060	NA	class II major histocompatibility complex transactivator [Source:HGNC Symbol;Acc:HGNC:7067]	protein_coding;retained_intron;processed_transcript;nonsense_mediated_decay	1.27	0.11	11.80	3.56	0.00	0.00	up	yes
ENSG00000286185	AC242842	ENST00000621744	NA	NA	NA	NA	novel protein, identical to neuroblastoma breakpoint family, member 19 NBPF19	protein_coding	2.09	0.18	11.50	3.52	0.00	0.00	up	yes
ENSG00000234745	HLA-B	ENST00000412585;ENST00000481849;ENST00000497377;ENST00000463574;ENST00000498007;ENST00000640094;ENST00000640615;ENST00000639848;ENST00000434333;ENST00000474381	GO:0000139(Golgi membrane);GO:0001916(positive regulation of T cell mediated cytotoxicity);GO:0002250(adaptive immune response);GO:0002376(immune system process);GO:0002474(antigen processing and presentation of peptide antigen via MHC class I);GO:0002479(antigen processing and presentation of exogenous peptide antigen via MHC class I, TAP-dependent);GO:0002480(antigen processing and presentation…	04144(Endocytosis);04145(Phagosome);04218(Cellular senescence);04514(Cell adhesion molecules (CAMs));04612(Antigen processing and presentation);04650(Natural killer cell mediated cytotoxicity);04940(Type I diabetes mellitus);05163(Human cytomegalovirus infection);05165(Human papillomavirus infection);05166(Human T-cell leukemia virus 1 infection);05167(Kaposi sarcoma-associated herpesvirus infect…	K06751	NA	major histocompatibility complex, class I, B [Source:HGNC Symbol;Acc:HGNC:4932]	protein_coding;retained_intron	494.97	44.36	11.16	3.48	0.00	0.00	up	yes
ENSG00000214872	SMTNL1	ENST00000527972;ENST00000399154	GO:0005515(protein binding);GO:0005516(calmodulin binding);GO:0005523(tropomyosin binding);GO:0005634(nucleus);GO:0005737(cytoplasm);GO:0005815(microtubule organizing center);GO:0008157(protein phosphatase 1 binding);GO:0014823(response to activity);GO:0018105(peptidyl-serine phosphorylation);GO:0030016(myofibril);GO:0030036(actin cytoskeleton organization);GO:0031430(M band);GO:0031674(I band);G…	NA	NA	NA	smoothelin like 1 [Source:HGNC Symbol;Acc:HGNC:32394]	protein_coding	8.27	0.69	11.98	3.58	0.00	0.00	up	yes
ENSG00000137965	IFI44	ENST00000370747;ENST00000495254;ENST00000467790;ENST00000472152;ENST00000470323;ENST00000485662;ENST00000476911;ENST00000438486;ENST00000446486	GO:0005515(protein binding);GO:0005737(cytoplasm);GO:0006955(immune response);GO:0009615(response to virus);GO:0009617(response to bacterium);GO:0009617(response to bacterium)	NA	NA	NA	interferon induced protein 44 [Source:HGNC Symbol;Acc:HGNC:16938]	protein_coding;processed_transcript	41.74	3.70	11.28	3.50	0.00	0.00	up	yes
ENSG00000243649	CFB	ENST00000461483;ENST00000425368;ENST00000452035;ENST00000472581;ENST00000482886;ENST00000460718;ENST00000483004;ENST00000497841;ENST00000482312;ENST00000475617;ENST00000467360;ENST00000465750;ENST00000498317;ENST00000467150	GO:0001848(complement binding);GO:0002376(immune system process);GO:0004252(serine-type endopeptidase activity);GO:0005515(protein binding);GO:0005576(extracellular region);GO:0005615(extracellular space);GO:0005886(plasma membrane);GO:0006508(proteolysis);GO:0006956(complement activation);GO:0006957(complement activation, alternative pathway);GO:0008233(peptidase activity);GO:0008236(serine-type…	04610(Complement and coagulation cascades);05150(Staphylococcus aureus infection);05150(Staphylococcus aureus infection)	NA	NA	complement factor B [Source:HGNC Symbol;Acc:HGNC:1037]	retained_intron;protein_coding;nonsense_mediated_decay;processed_transcript	73.54	6.71	10.95	3.45	0.00	0.00	up	yes
ENSG00000181381	DDX60L	ENST00000515088;ENST00000510590;ENST00000512958;ENST00000505890;ENST00000514748;ENST00000504793;ENST00000512371;ENST00000514580;ENST00000260184;ENST00000503190;ENST00000513103;ENST00000505696;ENST00000513901;ENST00000505863;ENST00000505150;ENST00000511577	GO:0000166(nucleotide binding);GO:0003676(nucleic acid binding);GO:0003723(RNA binding);GO:0003724(RNA helicase activity);GO:0004386(helicase activity);GO:0005524(ATP binding);GO:0016787(hydrolase activity);GO:0016787(hydrolase activity)	NA	K20103	EC:3.6.4.13	DExD/H-box 60 like [Source:HGNC Symbol;Acc:HGNC:26429]	processed_transcript;retained_intron;protein_coding	6.65	0.61	10.98	3.46	0.00	0.00	up	yes
ENSG00000135114	OASL	ENST00000257570;ENST00000339275;ENST00000543677;ENST00000620239	GO:0001730(2'-5'-oligoadenylate synthetase activity);GO:0002376(immune system process);GO:0003677(DNA binding);GO:0003723(RNA binding);GO:0003725(double-stranded RNA binding);GO:0005515(protein binding);GO:0005524(ATP binding);GO:0005634(nucleus);GO:0005654(nucleoplasm);GO:0005730(nucleolus);GO:0005737(cytoplasm);GO:0005829(cytosol);GO:0006955(immune response);GO:0009615(response to virus);GO:001…	05165(Human papillomavirus infection);05165(Human papillomavirus infection)	K14608	NA	2'-5'-oligoadenylate synthetase like [Source:HGNC Symbol;Acc:HGNC:8090]	protein_coding	133.44	12.37	10.78	3.43	0.00	0.00	up	yes
ENSG00000023445	BIRC3	ENST00000263464;ENST00000615299;ENST00000673846;ENST00000528940;ENST00000527309;ENST00000532808;ENST00000527336;ENST00000526421	GO:0002756(MyD88-independent toll-like receptor signaling pathway);GO:0004842(ubiquitin-protein transferase activity);GO:0005515(protein binding);GO:0005634(nucleus);GO:0005654(nucleoplasm);GO:0005737(cytoplasm);GO:0005829(cytosol);GO:0006915(apoptotic process);GO:0007166(cell surface receptor signaling pathway);GO:0007249(I-kappaB kinase/NF-kappaB signaling);GO:0007283(spermatogenesis);GO:001080…	01524(Platinum drug resistance);04064(NF-kappa B signaling pathway);04120(Ubiquitin mediated proteolysis);04210(Apoptosis);04215(Apoptosis - multiple species);04217(Necroptosis);04510(Focal adhesion);04621(NOD-like receptor signaling pathway);04668(TNF signaling pathway);05145(Toxoplasmosis);05168(Herpes simplex virus 1 infection);05200(Pathways in cancer);05202(Transcriptional misregulation in c…	NA	NA	baculoviral IAP repeat containing 3 [Source:HGNC Symbol;Acc:HGNC:591]	protein_coding;processed_transcript;retained_intron	5.41	0.49	10.96	3.45	0.00	0.00	up	yes
ENSG00000270181	BIVM-ERCC5	ENST00000639118;ENST00000639435;ENST00000639132;ENST00000638434	GO:0003677(DNA binding);GO:0003697(single-stranded DNA binding);GO:0003824(catalytic activity);GO:0004518(nuclease activity);GO:0004519(endonuclease activity);GO:0005634(nucleus);GO:0006281(DNA repair);GO:0006289(nucleotide-excision repair);GO:0006974(cellular response to DNA damage stimulus);GO:0016787(hydrolase activity);GO:0016788(hydrolase activity, acting on ester bonds);GO:0046872(metal ion…	03420(Nucleotide excision repair);03420(Nucleotide excision repair)	K10846	NA	BIVM-ERCC5 readthrough [Source:HGNC Symbol;Acc:HGNC:43690]	nonsense_mediated_decay;protein_coding	3.54	0.32	11.09	3.47	0.00	0.00	up	yes
ENSG00000173432	SAA1	ENST00000532858;ENST00000405158;ENST00000649195;ENST00000356524	GO:0000187(activation of MAPK activity);GO:0001664(G protein-coupled receptor binding);GO:0005576(extracellular region);GO:0005881(cytoplasmic microtubule);GO:0006898(receptor-mediated endocytosis);GO:0006953(acute-phase response);GO:0007186(G protein-coupled receptor signaling pathway);GO:0007204(positive regulation of cytosolic calcium ion concentration);GO:0008201(heparin binding);GO:0019221(c…	NA	K17310	NA	serum amyloid A1 [Source:HGNC Symbol;Acc:HGNC:10513]	protein_coding	17.48	1.54	11.33	3.50	0.00	0.00	up	yes
ENSG00000138496	PARP9	ENST00000471785;ENST00000462315;ENST00000360356;ENST00000477522;ENST00000466126;ENST00000492382;ENST00000489652	GO:0000122(negative regulation of transcription by RNA polymerase II);GO:0002230(positive regulation of defense response to virus by host);GO:0002376(immune system process);GO:0003714(transcription corepressor activity);GO:0003950(NAD+ ADP-ribosyltransferase activity);GO:0004857(enzyme inhibitor activity);GO:0005515(protein binding);GO:0005634(nucleus);GO:0005654(nucleoplasm);GO:0005737(cytoplasm…	NA	K15260	EC:2.4.2.30	poly(ADP-ribose) polymerase family member 9 [Source:HGNC Symbol;Acc:HGNC:24118]	protein_coding;retained_intron	29.24	2.78	10.53	3.40	0.00	0.00	up	yes
ENSG00000173702	MUC13	ENST00000616727;ENST00000490147;ENST00000497378;ENST00000478191;ENST00000462728	GO:0002223(stimulatory C-type lectin receptor signaling pathway);GO:0005576(extracellular region);GO:0005615(extracellular space);GO:0005796(Golgi lumen);GO:0005829(cytosol);GO:0005886(plasma membrane);GO:0016020(membrane);GO:0016021(integral component of membrane);GO:0016266(O-glycan processing);GO:0016324(apical plasma membrane);GO:0030277(maintenance of gastrointestinal epithelium);GO:0042803(…	NA	K17298	NA	mucin 13, cell surface associated [Source:HGNC Symbol;Acc:HGNC:7511]	protein_coding;retained_intron;processed_transcript	3.04	0.27	11.14	3.48	0.00	0.00	up	yes
ENSG00000142556	ZNF614	ENST00000595189;ENST00000356322;ENST00000597952;ENST00000270649	GO:0003674(molecular_function);GO:0003676(nucleic acid binding);GO:0003677(DNA binding);GO:0003700(DNA-binding transcription factor activity);GO:0005515(protein binding);GO:0005575(cellular_component);GO:0005634(nucleus);GO:0006355(regulation of transcription, DNA-templated);GO:0008150(biological_process);GO:0043565(sequence-specific DNA binding);GO:0046872(metal ion binding);GO:0046872(metal ion…	05168(Herpes simplex virus 1 infection);05168(Herpes simplex virus 1 infection)	K09228	NA	zinc finger protein 614 [Source:HGNC Symbol;Acc:HGNC:24722]	nonsense_mediated_decay;protein_coding	1.77	0.16	11.27	3.49	0.00	0.00	up	yes
ENSG00000184979	USP18	ENST00000215794	GO:0004197(cysteine-type endopeptidase activity);GO:0004843(thiol-dependent ubiquitin-specific protease activity);GO:0005515(protein binding);GO:0005634(nucleus);GO:0005737(cytoplasm);GO:0005829(cytosol);GO:0006508(proteolysis);GO:0006511(ubiquitin-dependent protein catabolic process);GO:0008233(peptidase activity);GO:0008234(cysteine-type peptidase activity);GO:0016579(protein deubiquitination);…	NA	NA	NA	ubiquitin specific peptidase 18 [Source:HGNC Symbol;Acc:HGNC:12616]	protein_coding	75.71	7.52	10.07	3.33	0.00	0.00	up	yes
ENSG00000186687	LYRM7	ENST00000379380;ENST00000521227;ENST00000510516;ENST00000507584	GO:0005515(protein binding);GO:0005739(mitochondrion);GO:0005759(mitochondrial matrix);GO:0031966(mitochondrial membrane);GO:0034551(mitochondrial respiratory chain complex III assembly);GO:0045333(cellular respiration);GO:0045333(cellular respiration)	NA	K18170	NA	LYR motif containing 7 [Source:HGNC Symbol;Acc:HGNC:28072]	protein_coding;processed_transcript	0.21	1.87	0.12	-3.12	0.00	0.00	down	yes
ENSG00000144596	GRIP2	ENST00000422481;ENST00000619221;ENST00000430219;ENST00000637939;ENST00000637182;ENST00000621039;ENST00000413414	GO:0005515(protein binding);GO:0005737(cytoplasm);GO:0005829(cytosol);GO:0005886(plasma membrane);GO:0007219(Notch signaling pathway);GO:0014069(postsynaptic density);GO:0014824(artery smooth muscle contraction);GO:0015031(protein transport);GO:0016020(membrane);GO:0030159(receptor signaling complex adaptor activity);GO:0030425(dendrite);GO:0035254(glutamate receptor binding);GO:0045211(postsynap…	NA	K20251	NA	glutamate receptor interacting protein 2 [Source:HGNC Symbol;Acc:HGNC:23841]	retained_intron;protein_coding;nonsense_mediated_decay	5.70	0.56	10.17	3.35	0.00	0.00	up	yes
ENSG00000168961	LGALS9	ENST00000467111;ENST00000302228;ENST00000395473;ENST00000584386;ENST00000481514;ENST00000313648;ENST00000577392;ENST00000579402;ENST00000580779;ENST00000584661;ENST00000578944;ENST00000583671;ENST00000448970;ENST00000486774;ENST00000579930;ENST00000581710	GO:0002376(immune system process);GO:0002519(natural killer cell tolerance induction);GO:0005534(galactose binding);GO:0005576(extracellular region);GO:0005615(extracellular space);GO:0005634(nucleus);GO:0005737(cytoplasm);GO:0005829(cytosol);GO:0006935(chemotaxis);GO:0006954(inflammatory response);GO:0007565(female pregnancy);GO:0010628(positive regulation of gene expression);GO:0010629(negative…	NA	K10093	NA	galectin 9 [Source:HGNC Symbol;Acc:HGNC:6570]	nonsense_mediated_decay;protein_coding;retained_intron;processed_transcript	10.01	0.98	10.25	3.36	0.00	0.00	up	yes
ENSG00000108932	SLC16A6	ENST00000327268;ENST00000620436;ENST00000583477;ENST00000580666;ENST00000582867	GO:0005886(plasma membrane);GO:0005887(integral component of plasma membrane);GO:0008028(monocarboxylic acid transmembrane transporter activity);GO:0015293(symporter activity);GO:0015718(monocarboxylic acid transport);GO:0016020(membrane);GO:0016021(integral component of membrane);GO:0022857(transmembrane transporter activity);GO:0055085(transmembrane transport);GO:0055085(transmembrane transport)	NA	K08183	NA	solute carrier family 16 member 6 [Source:HGNC Symbol;Acc:HGNC:10927]	protein_coding	9.37	0.92	10.21	3.35	0.00	0.00	up	yes
ENSG00000099974	DDTL	ENST00000215770	GO:0005737(cytoplasm);GO:0016829(lyase activity);GO:0070062(extracellular exosome)	NA	K10028	EC:4.1.1.84	D-dopachrome tautomerase like [Source:HGNC Symbol;Acc:HGNC:33446]	protein_coding	1.31	10.83	0.12	-3.05	0.00	0.00	down	yes
ENSG00000060566	CREB3L3	ENST00000595923;ENST00000602147;ENST00000598894;ENST00000078445;ENST00000602257	GO:0000139(Golgi membrane);GO:0000790(nuclear chromatin);GO:0000976(transcription regulatory region sequence-specific DNA binding);GO:0000977(RNA polymerase II regulatory region sequence-specific DNA binding);GO:0000981(DNA-binding transcription factor activity, RNA polymerase II-specific);GO:0001228(DNA-binding transcription activator activity, RNA polymerase II-specific);GO:0002675(positive reg…	04022(cGMP-PKG signaling pathway);04024(cAMP signaling pathway);04151(PI3K-Akt signaling pathway);04152(AMPK signaling pathway);04211(Longevity regulating pathway);04261(Adrenergic signaling in cardiomyocytes);04668(TNF signaling pathway);04714(Thermogenesis);04725(Cholinergic synapse);04728(Dopaminergic synapse);04911(Insulin secretion);04915(Estrogen signaling pathway);04916(Melanogenesis);0491…	K09048	NA	cAMP responsive element binding protein 3 like 3 [Source:HGNC Symbol;Acc:HGNC:18855]	protein_coding;retained_intron	14.23	1.42	10.03	3.33	0.00	0.00	up	yes
ENSG00000177409	SAMD9L	ENST00000318238;ENST00000477816;ENST00000411955;ENST00000446959;ENST00000439952;ENST00000437805;ENST00000446033;ENST00000414791;ENST00000610760	GO:0005515(protein binding);GO:0005737(cytoplasm);GO:0005768(endosome);GO:0005769(early endosome);GO:0005769(early endosome)	NA	NA	NA	sterile alpha motif domain containing 9 like [Source:HGNC Symbol;Acc:HGNC:1349]	protein_coding;processed_transcript	8.94	0.91	9.85	3.30	0.00	0.00	up	yes
ENSG00000188313	PLSCR1	ENST00000342435;ENST00000494568;ENST00000469266;ENST00000487389;ENST00000448787;ENST00000472349;ENST00000490745;ENST00000488253;ENST00000463777;ENST00000477974;ENST00000478267;ENST00000483300;ENST00000489775;ENST00000486631;ENST00000468985;ENST00000493432;ENST00000470496;ENST00000462666;ENST00000484560	GO:0001228(DNA-binding transcription activator activity, RNA polymerase II-specific);GO:0003677(DNA binding);GO:0005154(epidermal growth factor receptor binding);GO:0005509(calcium ion binding);GO:0005515(protein binding);GO:0005634(nucleus);GO:0005654(nucleoplasm);GO:0005730(nucleolus);GO:0005737(cytoplasm);GO:0005794(Golgi apparatus);GO:0005829(cytosol);GO:0005886(plasma membrane);GO:0005887(in…	NA	NA	NA	phospholipid scramblase 1 [Source:HGNC Symbol;Acc:HGNC:9092]	protein_coding;retained_intron;nonsense_mediated_decay;processed_transcript	27.84	2.82	9.86	3.30	0.00	0.00	up	yes
ENSG00000117228	GBP1	ENST00000370473;ENST00000493139;ENST00000495131;ENST00000469194;ENST00000479889;ENST00000468959;ENST00000459831;ENST00000484970	GO:0000139(Golgi membrane);GO:0000166(nucleotide binding);GO:0002376(immune system process);GO:0003779(actin binding);GO:0003924(GTPase activity);GO:0005515(protein binding);GO:0005525(GTP binding);GO:0005576(extracellular region);GO:0005737(cytoplasm);GO:0005794(Golgi apparatus);GO:0005829(cytosol);GO:0005886(plasma membrane);GO:0012506(vesicle membrane);GO:0015629(actin cytoskeleton);GO:0016020…	04621(NOD-like receptor signaling pathway);04621(NOD-like receptor signaling pathway)	NA	NA	guanylate binding protein 1 [Source:HGNC Symbol;Acc:HGNC:4182]	protein_coding;processed_transcript	34.96	3.58	9.76	3.29	0.00	0.00	up	yes
ENSG00000116701	NCF2	ENST00000367535;ENST00000413720;ENST00000367536;ENST00000420553;ENST00000418089;ENST00000469280;ENST00000419402	GO:0001669(acrosomal vesicle);GO:0002479(antigen processing and presentation of exogenous peptide antigen via MHC class I, TAP-dependent);GO:0005515(protein binding);GO:0005730(nucleolus);GO:0005737(cytoplasm);GO:0005829(cytosol);GO:0006801(superoxide metabolic process);GO:0006909(phagocytosis);GO:0006968(cellular defense response);GO:0008022(protein C-terminus binding);GO:0009055(electron transf…	04145(Phagosome);04380(Osteoclast differentiation);04670(Leukocyte transendothelial migration);05140(Leishmaniasis);05418(Fluid shear stress and atherosclerosis);05418(Fluid shear stress and atherosclerosis)	K08010	NA	neutrophil cytosolic factor 2 [Source:HGNC Symbol;Acc:HGNC:7661]	protein_coding;processed_transcript	24.29	2.50	9.70	3.28	0.00	0.00	up	yes
ENSG00000134982	APC	ENST00000257430;ENST00000508376;ENST00000505084;ENST00000509732;ENST00000512211;ENST00000507379;ENST00000504915;ENST00000502371;ENST00000505350;ENST00000508624	GO:0000281(mitotic cytokinesis);GO:0000776(kinetochore);GO:0001708(cell fate specification);GO:0005515(protein binding);GO:0005634(nucleus);GO:0005654(nucleoplasm);GO:0005737(cytoplasm);GO:0005813(centrosome);GO:0005829(cytosol);GO:0005856(cytoskeleton);GO:0005874(microtubule);GO:0005881(cytoplasmic microtubule);GO:0005886(plasma membrane);GO:0005912(adherens junction);GO:0005923(bicellular tight…	04310(Wnt signaling pathway);04390(Hippo signaling pathway);04550(Signaling pathways regulating pluripotency of stem cells);04810(Regulation of actin cytoskeleton);04934(Cushing syndrome);05165(Human papillomavirus infection);05200(Pathways in cancer);05206(MicroRNAs in cancer);05210(Colorectal cancer);05213(Endometrial cancer);05217(Basal cell carcinoma);05224(Breast cancer);05225(Hepatocellular…	NA	NA	APC regulator of WNT signaling pathway [Source:HGNC Symbol;Acc:HGNC:583]	protein_coding;retained_intron;nonsense_mediated_decay	2.50	0.26	9.80	3.29	0.00	0.00	up	yes
ENSG00000185507	IRF7	ENST00000533182;ENST00000330243;ENST00000397570;ENST00000531912;ENST00000397566;ENST00000532096;ENST00000525445;ENST00000348655;ENST00000533190;ENST00000527160;ENST00000532788;ENST00000469048;ENST00000528413;ENST00000649187;ENST00000525750;ENST00000647801;ENST00000532326	GO:0000122(negative regulation of transcription by RNA polymerase II);GO:0000790(nuclear chromatin);GO:0000976(transcription regulatory region sequence-specific DNA binding);GO:0000978(RNA polymerase II cis-regulatory region sequence-specific DNA binding);GO:0000981(DNA-binding transcription factor activity, RNA polymerase II-specific);GO:0000987(cis-regulatory region sequence-specific DNA bindin…	04620(Toll-like receptor signaling pathway);04621(NOD-like receptor signaling pathway);04622(RIG-I-like receptor signaling pathway);04623(Cytosolic DNA-sensing pathway);05160(Hepatitis C);05161(Hepatitis B);05162(Measles);05164(Influenza A);05167(Kaposi sarcoma-associated herpesvirus infection);05168(Herpes simplex virus 1 infection);05169(Epstein-Barr virus infection);05203(Viral carcinogenesis)…	K09447	NA	interferon regulatory factor 7 [Source:HGNC Symbol;Acc:HGNC:6122]	nonsense_mediated_decay;protein_coding;retained_intron	39.20	4.05	9.68	3.27	0.00	0.00	up	yes
ENSG00000260287	TBC1D3G	ENST00000569055	GO:0005096(GTPase activator activity);GO:0005515(protein binding);GO:0005886(plasma membrane);GO:0006886(intracellular protein transport);GO:0016020(membrane);GO:0017137(Rab GTPase binding);GO:0090630(activation of GTPase activity)	NA	K20134	NA	TBC1 domain family member 3G [Source:HGNC Symbol;Acc:HGNC:29860]	protein_coding	16.38	1.68	9.75	3.28	0.00	0.00	up	yes
ENSG00000173193	PARP14	ENST00000474669;ENST00000474629;ENST00000475640;ENST00000483611;ENST00000460683;ENST00000494811;ENST00000649945	GO:0002376(immune system process);GO:0003714(transcription corepressor activity);GO:0003950(NAD+ ADP-ribosyltransferase activity);GO:0005515(protein binding);GO:0005634(nucleus);GO:0005737(cytoplasm);GO:0005829(cytosol);GO:0005886(plasma membrane);GO:0006471(protein ADP-ribosylation);GO:0010629(negative regulation of gene expression);GO:0016020(membrane);GO:0016740(transferase activity);GO:001675…	NA	K15261	EC:2.4.2.30	poly(ADP-ribose) polymerase family member 14 [Source:HGNC Symbol;Acc:HGNC:29232]	retained_intron;protein_coding;processed_transcript;nonsense_mediated_decay	22.35	2.40	9.31	3.22	0.00	0.00	up	yes
ENSG00000144837	PLA1A	ENST00000273371;ENST00000494440;ENST00000475963;ENST00000488919;ENST00000472126;ENST00000495992	GO:0002080(acrosomal membrane);GO:0004806(triglyceride lipase activity);GO:0005576(extracellular region);GO:0005615(extracellular space);GO:0006629(lipid metabolic process);GO:0006658(phosphatidylserine metabolic process);GO:0008970(phospholipase A1 activity);GO:0016042(lipid catabolic process);GO:0016298(lipase activity);GO:0016787(hydrolase activity);GO:0036150(phosphatidylserine acyl-chain rem…	04014(Ras signaling pathway);04014(Ras signaling pathway)	K13618	EC:3.1.1.-	phospholipase A1 member A [Source:HGNC Symbol;Acc:HGNC:17661]	protein_coding;retained_intron	10.78	1.14	9.48	3.24	0.00	0.00	up	yes
ENSG00000130517	PGPEP1	ENST00000269919;ENST00000595066;ENST00000596962;ENST00000597431;ENST00000600283;ENST00000252813;ENST00000604499;ENST00000595552;ENST00000597663	GO:0005737(cytoplasm);GO:0005829(cytosol);GO:0006508(proteolysis);GO:0008233(peptidase activity);GO:0008234(cysteine-type peptidase activity);GO:0016787(hydrolase activity);GO:0016920(pyroglutamyl-peptidase activity);GO:0016920(pyroglutamyl-peptidase activity)	NA	K01304	EC:3.4.19.3	pyroglutamyl-peptidase I [Source:HGNC Symbol;Acc:HGNC:13568]	protein_coding;nonsense_mediated_decay	4.10	0.44	9.36	3.23	0.00	0.00	up	yes
ENSG00000243716	NPIPB5	ENST00000540704;ENST00000517347;ENST00000442450;ENST00000546168;ENST00000357370;ENST00000356156;ENST00000451409;ENST00000543997;ENST00000544308;ENST00000521555;ENST00000538590;ENST00000424340;ENST00000541664;ENST00000541154;ENST00000621622;ENST00000539604;ENST00000538509;ENST00000539929;ENST00000415833;ENST00000543407;ENST00000538606;ENST00000415654;ENST00000536620;ENST00000542518;ENST00000528249…	GO:0005654(nucleoplasm);GO:0016020(membrane);GO:0016021(integral component of membrane);GO:0016021(integral component of membrane)	NA	NA	NA	nuclear pore complex interacting protein family member B5 [Source:HGNC Symbol;Acc:HGNC:37233]	processed_transcript;nonsense_mediated_decay;retained_intron;protein_coding	13.46	1.51	8.92	3.16	0.00	0.00	up	yes
ENSG00000275882	IKBKGP1	ENST00000612193	NA	NA	NA	NA	inhibitor of nuclear factor kappa B kinase subunit gamma pseudogene 1 [Source:HGNC Symbol;Acc:HGNC:24455]	unprocessed_pseudogene	1.72	12.54	0.14	-2.86	0.00	0.00	down	yes
ENSG00000163644	PPM1K	ENST00000608933;ENST00000511506;ENST00000513546;ENST00000295908;ENST00000514204;ENST00000506423;ENST00000505022;ENST00000510548;ENST00000509340;ENST00000508256	GO:0003824(catalytic activity);GO:0004721(phosphoprotein phosphatase activity);GO:0004722(protein serine/threonine phosphatase activity);GO:0005515(protein binding);GO:0005739(mitochondrion);GO:0005759(mitochondrial matrix);GO:0006470(protein dephosphorylation);GO:0009083(branched-chain amino acid catabolic process);GO:0016787(hydrolase activity);GO:0043169(cation binding);GO:0046872(metal ion bi…	NA	K17505	EC:3.1.3.16	protein phosphatase, Mg2+/Mn2+ dependent 1K [Source:HGNC Symbol;Acc:HGNC:25415]	protein_coding;retained_intron;processed_transcript	1.43	0.15	9.23	3.21	0.00	0.00	up	yes
ENSG00000204525	HLA-C	ENST00000470363;ENST00000495835;ENST00000466892;ENST00000487245;ENST00000376228;ENST00000383329;ENST00000484378;ENST00000415537;ENST00000376237;ENST00000640219	GO:0000139(Golgi membrane);GO:0002250(adaptive immune response);GO:0002376(immune system process);GO:0002474(antigen processing and presentation of peptide antigen via MHC class I);GO:0002479(antigen processing and presentation of exogenous peptide antigen via MHC class I, TAP-dependent);GO:0002480(antigen processing and presentation of exogenous peptide antigen via MHC class I, TAP-independent);…	04144(Endocytosis);04145(Phagosome);04218(Cellular senescence);04514(Cell adhesion molecules (CAMs));04612(Antigen processing and presentation);04650(Natural killer cell mediated cytotoxicity);04940(Type I diabetes mellitus);05163(Human cytomegalovirus infection);05165(Human papillomavirus infection);05166(Human T-cell leukemia virus 1 infection);05167(Kaposi sarcoma-associated herpesvirus infect…	K06751	NA	major histocompatibility complex, class I, C [Source:HGNC Symbol;Acc:HGNC:4933]	retained_intron;protein_coding;nonsense_mediated_decay	308.56	35.80	8.62	3.11	0.00	0.00	up	yes
ENSG00000234444	ZNF736	ENST00000488621;ENST00000493036;ENST00000465343;ENST00000438373;ENST00000355095;ENST00000423484;ENST00000606716;ENST00000492322	GO:0000978(RNA polymerase II cis-regulatory region sequence-specific DNA binding);GO:0003676(nucleic acid binding);GO:0003677(DNA binding);GO:0005634(nucleus);GO:0006355(regulation of transcription, DNA-templated);GO:0046872(metal ion binding);GO:0046872(metal ion binding)	05168(Herpes simplex virus 1 infection);05168(Herpes simplex virus 1 infection)	K09228	NA	zinc finger protein 736 [Source:HGNC Symbol;Acc:HGNC:32467]	retained_intron;processed_transcript;protein_coding	1.01	0.11	9.23	3.21	0.00	0.00	up	yes
ENSG00000210049	MT-TF	ENST00000387314	NA	NA	NA	NA	mitochondrially encoded tRNA-Phe (UUU/C) [Source:HGNC Symbol;Acc:HGNC:7481]	Mt_tRNA	171.85	19.04	9.03	3.17	0.00	0.01	up	yes
ENSG00000169429	CXCL8	ENST00000307407;ENST00000483500;ENST00000401931	GO:0001525(angiogenesis);GO:0002237(response to molecule of bacterial origin);GO:0005125(cytokine activity);GO:0005153(interleukin-8 receptor binding);GO:0005515(protein binding);GO:0005576(extracellular region);GO:0005615(extracellular space);GO:0006935(chemotaxis);GO:0006952(defense response);GO:0006954(inflammatory response);GO:0006955(immune response);GO:0007050(cell cycle arrest);GO:0007165(…	04060(Cytokine-cytokine receptor interaction);04062(Chemokine signaling pathway);04064(NF-kappa B signaling pathway);04072(Phospholipase D signaling pathway);04218(Cellular senescence);04620(Toll-like receptor signaling pathway);04621(NOD-like receptor signaling pathway);04622(RIG-I-like receptor signaling pathway);04657(IL-17 signaling pathway);04932(Non-alcoholic fatty liver disease (NAFLD));04…	K10030	NA	C-X-C motif chemokine ligand 8 [Source:HGNC Symbol;Acc:HGNC:6025]	protein_coding;retained_intron	24.22	2.85	8.48	3.08	0.00	0.01	up	yes
ENSG00000229927	RHEBP1	ENST00000448647	NA	NA	NA	NA	RHEB pseudogene 1 [Source:HGNC Symbol;Acc:HGNC:10010]	processed_pseudogene	2.63	18.51	0.14	-2.81	0.00	0.01	down	yes
ENSG00000284946	AC068831	ENST00000643536;ENST00000647331	GO:0005765(lysosomal membrane);GO:0006904(vesicle docking involved in exocytosis);GO:0010008(endosome membrane);GO:0015031(protein transport);GO:0016192(vesicle-mediated transport);GO:0030136(clathrin-coated vesicle);GO:0031902(late endosome membrane);GO:0031902(late endosome membrane)	NA	NA	NA	novel protein	nonsense_mediated_decay	1.26	8.42	0.15	-2.74	0.00	0.01	down	yes
ENSG00000068079	IFI35	ENST00000415816;ENST00000438323;ENST00000546325;ENST00000396722;ENST00000538473;ENST00000536969;ENST00000246911;ENST00000534876	GO:0005515(protein binding);GO:0005634(nucleus);GO:0005829(cytosol);GO:0060337(type I interferon signaling pathway);GO:0060337(type I interferon signaling pathway)	NA	NA	NA	interferon induced protein 35 [Source:HGNC Symbol;Acc:HGNC:5399]	protein_coding;retained_intron;processed_transcript	121.66	14.63	8.31	3.06	0.00	0.01	up	yes
ENSG00000108342	CSF3	ENST00000331769;ENST00000582798;ENST00000577675;ENST00000583218;ENST00000479880;ENST00000394148;ENST00000579852;ENST00000225474;ENST00000394149	GO:0005125(cytokine activity);GO:0005130(granulocyte colony-stimulating factor receptor binding);GO:0005515(protein binding);GO:0005576(extracellular region);GO:0005615(extracellular space);GO:0006955(immune response);GO:0007165(signal transduction);GO:0007275(multicellular organism development);GO:0008083(growth factor activity);GO:0008284(positive regulation of cell population proliferation);GO…	04060(Cytokine-cytokine receptor interaction);04151(PI3K-Akt signaling pathway);04630(Jak-STAT signaling pathway);04640(Hematopoietic cell lineage);04657(IL-17 signaling pathway);05144(Malaria);05144(Malaria)	K05423	NA	colony stimulating factor 3 [Source:HGNC Symbol;Acc:HGNC:2438]	protein_coding;retained_intron;nonsense_mediated_decay	4.27	0.46	9.26	3.21	0.00	0.01	up	yes
ENSG00000186951	PPARA	ENST00000481567;ENST00000420804;ENST00000262735;ENST00000493286;ENST00000440343;ENST00000484619;ENST00000415785;ENST00000407236;ENST00000624793;ENST00000496865;ENST00000460086;ENST00000402126	GO:0000122(negative regulation of transcription by RNA polymerase II);GO:0000790(nuclear chromatin);GO:0000977(RNA polymerase II regulatory region sequence-specific DNA binding);GO:0000978(RNA polymerase II cis-regulatory region sequence-specific DNA binding);GO:0000981(DNA-binding transcription factor activity, RNA polymerase II-specific);GO:0001103(RNA polymerase II repressing transcription fac…	03320(PPAR signaling pathway);04024(cAMP signaling pathway);04920(Adipocytokine signaling pathway);04922(Glucagon signaling pathway);04931(Insulin resistance);04932(Non-alcoholic fatty liver disease (NAFLD));05160(Hepatitis C);05160(Hepatitis C)	NA	NA	peroxisome proliferator activated receptor alpha [Source:HGNC Symbol;Acc:HGNC:9232]	processed_transcript;protein_coding;retained_intron	0.12	0.82	0.14	-2.81	0.00	0.01	down	yes
ENSG00000183718	TRIM52	ENST00000612671;ENST00000611618;ENST00000503005;ENST00000510796;ENST00000513146;ENST00000514805	GO:0005634(nucleus);GO:0005737(cytoplasm);GO:0005829(cytosol);GO:0008270(zinc ion binding);GO:0016567(protein ubiquitination);GO:0016604(nuclear body);GO:0016740(transferase activity);GO:0043123(positive regulation of I-kappaB kinase/NF-kappaB signaling);GO:0046872(metal ion binding);GO:0051091(positive regulation of DNA-binding transcription factor activity);GO:0051092(positive regulation of NF-…	NA	K12025	NA	tripartite motif containing 52 [Source:HGNC Symbol;Acc:HGNC:19024]	retained_intron;protein_coding;processed_transcript	1.53	0.17	8.84	3.14	0.00	0.01	up	yes
ENSG00000121858	TNFSF10	ENST00000241261;ENST00000466777;ENST00000494851;ENST00000430881;ENST00000472804;ENST00000420541	GO:0005102(signaling receptor binding);GO:0005125(cytokine activity);GO:0005164(tumor necrosis factor receptor binding);GO:0005515(protein binding);GO:0005576(extracellular region);GO:0005615(extracellular space);GO:0005886(plasma membrane);GO:0005887(integral component of plasma membrane);GO:0006915(apoptotic process);GO:0006919(activation of cysteine-type endopeptidase activity involved in apop…	04060(Cytokine-cytokine receptor interaction);04068(FoxO signaling pathway);04210(Apoptosis);04217(Necroptosis);04650(Natural killer cell mediated cytotoxicity);05164(Influenza A);05164(Influenza A)	K04721	NA	TNF superfamily member 10 [Source:HGNC Symbol;Acc:HGNC:11925]	protein_coding;retained_intron;nonsense_mediated_decay	10.63	1.27	8.34	3.06	0.00	0.01	up	yes
ENSG00000000971	CFH	ENST00000466229;ENST00000359637;ENST00000496761;ENST00000630130;ENST00000367429;ENST00000470918	GO:0002376(immune system process);GO:0005515(protein binding);GO:0005576(extracellular region);GO:0005615(extracellular space);GO:0006956(complement activation);GO:0006957(complement activation, alternative pathway);GO:0008201(heparin binding);GO:0016032(viral process);GO:0030449(regulation of complement activation);GO:0042802(identical protein binding);GO:0043395(heparan sulfate proteoglycan bin…	04610(Complement and coagulation cascades);05150(Staphylococcus aureus infection);05150(Staphylococcus aureus infection)	K04004	NA	complement factor H [Source:HGNC Symbol;Acc:HGNC:4883]	retained_intron;protein_coding;processed_transcript	4.61	0.55	8.35	3.06	0.00	0.01	up	yes
ENSG00000025708	TYMP	ENST00000651906;ENST00000425169;ENST00000476284;ENST00000652237;ENST00000395680;ENST00000651095;ENST00000651490;ENST00000652352;ENST00000487577;ENST00000651196;ENST00000651401;ENST00000395681;ENST00000650719;ENST00000487162;ENST00000652401;ENST00000395678;ENST00000252029	GO:0000002(mitochondrial genome maintenance);GO:0001525(angiogenesis);GO:0004645(1,4-alpha-oligoglucan phosphorylase activity);GO:0005515(protein binding);GO:0005829(cytosol);GO:0006206(pyrimidine nucleobase metabolic process);GO:0006213(pyrimidine nucleoside metabolic process);GO:0006935(chemotaxis);GO:0007165(signal transduction);GO:0007275(multicellular organism development);GO:0008083(growth …	00240(Pyrimidine metabolism);00983(Drug metabolism - other enzymes);05219(Bladder cancer);05219(Bladder cancer)	K00758	EC:2.4.2.4	thymidine phosphorylase [Source:HGNC Symbol;Acc:HGNC:3148]	retained_intron;protein_coding;nonsense_mediated_decay	41.50	5.07	8.18	3.03	0.00	0.01	up	yes
ENSG00000089127	OAS1	ENST00000202917;ENST00000552526;ENST00000553152;ENST00000550689;ENST00000550883;ENST00000452357;ENST00000540589;ENST00000675868;ENST00000445409;ENST00000551241;ENST00000553185;ENST00000549820	GO:0000166(nucleotide binding);GO:0001730(2'-5'-oligoadenylate synthetase activity);GO:0002376(immune system process);GO:0003723(RNA binding);GO:0003725(double-stranded RNA binding);GO:0005515(protein binding);GO:0005524(ATP binding);GO:0005576(extracellular region);GO:0005634(nucleus);GO:0005654(nucleoplasm);GO:0005737(cytoplasm);GO:0005739(mitochondrion);GO:0005783(endoplasmic reticulum);GO:000…	04621(NOD-like receptor signaling pathway);05160(Hepatitis C);05162(Measles);05164(Influenza A);05168(Herpes simplex virus 1 infection);05169(Epstein-Barr virus infection);05169(Epstein-Barr virus infection)	NA	NA	2'-5'-oligoadenylate synthetase 1 [Source:HGNC Symbol;Acc:HGNC:8086]	protein_coding;nonsense_mediated_decay;retained_intron	115.78	14.23	8.13	3.02	0.00	0.01	up	yes
ENSG00000163131	CTSS	ENST00000368985;ENST00000480760;ENST00000483930;ENST00000448301;ENST00000472977;ENST00000607427	GO:0001968(fibronectin binding);GO:0002224(toll-like receptor signaling pathway);GO:0002250(adaptive immune response);GO:0004197(cysteine-type endopeptidase activity);GO:0005518(collagen binding);GO:0005576(extracellular region);GO:0005615(extracellular space);GO:0005764(lysosome);GO:0005770(late endosome);GO:0006508(proteolysis);GO:0006955(immune response);GO:0008233(peptidase activity);GO:00082…	04142(Lysosome);04145(Phagosome);04210(Apoptosis);04612(Antigen processing and presentation);05152(Tuberculosis);05152(Tuberculosis)	NA	NA	cathepsin S [Source:HGNC Symbol;Acc:HGNC:2545]	protein_coding;processed_transcript;nonsense_mediated_decay	18.86	2.32	8.15	3.03	0.00	0.01	up	yes
ENSG00000155629	PIK3AP1	ENST00000339364;ENST00000489982;ENST00000468783;ENST00000371110;ENST00000371109;ENST00000467625	GO:0005102(signaling receptor binding);GO:0005515(protein binding);GO:0005737(cytoplasm);GO:0005829(cytosol);GO:0005886(plasma membrane);GO:0014068(positive regulation of phosphatidylinositol 3-kinase signaling);GO:0016020(membrane);GO:0034134(toll-like receptor 2 signaling pathway);GO:0034142(toll-like receptor 4 signaling pathway);GO:0034154(toll-like receptor 7 signaling pathway);GO:0034162(to…	04151(PI3K-Akt signaling pathway);04662(B cell receptor signaling pathway);04662(B cell receptor signaling pathway)	K12230	NA	phosphoinositide-3-kinase adaptor protein 1 [Source:HGNC Symbol;Acc:HGNC:30034]	protein_coding;processed_transcript	4.00	0.48	8.29	3.05	0.00	0.01	up	yes
ENSG00000242588	AC108010	ENST00000605862	NA	NA	NA	NA	novel transcript	lncRNA	4.68	0.55	8.50	3.09	0.00	0.01	up	yes
ENSG00000135899	SP110	ENST00000258381;ENST00000258382;ENST00000358662;ENST00000486146;ENST00000455674;ENST00000489597;ENST00000490880;ENST00000477068;ENST00000480916;ENST00000540870;ENST00000483067;ENST00000462232;ENST00000463022;ENST00000392048;ENST00000409815	GO:0000981(DNA-binding transcription factor activity, RNA polymerase II-specific);GO:0003677(DNA binding);GO:0005515(protein binding);GO:0005634(nucleus);GO:0005654(nucleoplasm);GO:0006357(regulation of transcription by RNA polymerase II);GO:0016032(viral process);GO:0046872(metal ion binding);GO:0046872(metal ion binding)	NA	NA	NA	SP110 nuclear body protein [Source:HGNC Symbol;Acc:HGNC:5401]	protein_coding;processed_transcript;retained_intron	16.61	2.18	7.61	2.93	0.00	0.01	up	yes
ENSG00000160781	PAQR6	ENST00000475507;ENST00000356983;ENST00000612424;ENST00000649236;ENST00000470198;ENST00000480773;ENST00000368270;ENST00000491107;ENST00000468632;ENST00000613336;ENST00000652405;ENST00000340183;ENST00000492619;ENST00000623241;ENST00000649372;ENST00000335852;ENST00000292291;ENST00000540423	GO:0005496(steroid binding);GO:0005515(protein binding);GO:0005886(plasma membrane);GO:0008289(lipid binding);GO:0016020(membrane);GO:0016021(integral component of membrane);GO:0038023(signaling receptor activity);GO:0038023(signaling receptor activity)	NA	NA	NA	progestin and adipoQ receptor family member 6 [Source:HGNC Symbol;Acc:HGNC:30132]	processed_transcript;protein_coding;retained_intron;nonsense_mediated_decay	3.00	0.37	8.10	3.02	0.00	0.01	up	yes
ENSG00000129473	BCL2L2	ENST00000250405;ENST00000557579;ENST00000556599;ENST00000553824;ENST00000557236;ENST00000554635	GO:0002931(response to ischemia);GO:0005515(protein binding);GO:0005737(cytoplasm);GO:0005739(mitochondrion);GO:0005741(mitochondrial outer membrane);GO:0005829(cytosol);GO:0006915(apoptotic process);GO:0007283(spermatogenesis);GO:0007420(brain development);GO:0008630(intrinsic apoptotic signaling pathway in response to DNA damage);GO:0016020(membrane);GO:0016021(integral component of membrane);G…	05206(MicroRNAs in cancer);05206(MicroRNAs in cancer)	NA	NA	BCL2 like 2 [Source:HGNC Symbol;Acc:HGNC:995]	protein_coding	1.12	6.84	0.16	-2.61	0.00	0.01	down	yes
ENSG00000130589	HELZ2	ENST00000467148;ENST00000427522;ENST00000479540;ENST00000478861;ENST00000454223;ENST00000370082	GO:0000166(nucleotide binding);GO:0000184(nuclear-transcribed mRNA catabolic process, nonsense-mediated decay);GO:0003677(DNA binding);GO:0003723(RNA binding);GO:0003724(RNA helicase activity);GO:0004386(helicase activity);GO:0004540(ribonuclease activity);GO:0005515(protein binding);GO:0005524(ATP binding);GO:0005634(nucleus);GO:0005654(nucleoplasm);GO:0005737(cytoplasm);GO:0016020(membrane);GO:…	NA	NA	NA	helicase with zinc finger 2 [Source:HGNC Symbol;Acc:HGNC:30021]	protein_coding;processed_transcript;retained_intron	44.71	5.97	7.49	2.90	0.00	0.01	up	yes
ENSG00000270069	MIR222HG	ENST00000602461;ENST00000602507	NA	NA	NA	NA	miR222/221 cluster host gene [Source:HGNC Symbol;Acc:HGNC:49555]	lncRNA	6.07	0.79	7.72	2.95	0.00	0.01	up	yes
ENSG00000197774	EME2	ENST00000570069;ENST00000568449;ENST00000565326;ENST00000561903;ENST00000564182;ENST00000561564	GO:0000712(resolution of meiotic recombination intermediates);GO:0000790(nuclear chromatin);GO:0003677(DNA binding);GO:0004518(nuclease activity);GO:0004519(endonuclease activity);GO:0005515(protein binding);GO:0005634(nucleus);GO:0006281(DNA repair);GO:0006302(double-strand break repair);GO:0006310(DNA recombination);GO:0006974(cellular response to DNA damage stimulus);GO:0016787(hydrolase activ…	03460(Fanconi anemia pathway);03460(Fanconi anemia pathway)	K10883	NA	essential meiotic structure-specific endonuclease subunit 2 [Source:HGNC Symbol;Acc:HGNC:27289]	retained_intron;protein_coding;nonsense_mediated_decay	4.59	0.61	7.54	2.92	0.00	0.01	up	yes
ENSG00000100918	REC8	ENST00000619469;ENST00000560032;ENST00000558191;ENST00000619284;ENST00000559939;ENST00000559797;ENST00000560823;ENST00000557806;ENST00000611366;ENST00000558381;ENST00000560501;ENST00000620473;ENST00000619111	GO:0000724(double-strand break repair via homologous recombination);GO:0000775(chromosome, centromeric region);GO:0000778(condensed nuclear chromosome kinetochore);GO:0000780(condensed nuclear chromosome, centromeric region);GO:0000793(condensed chromosome);GO:0000794(condensed nuclear chromosome);GO:0000795(synaptonemal complex);GO:0000798(nuclear cohesin complex);GO:0000800(lateral element);GO:…	04114(Oocyte meiosis);04114(Oocyte meiosis)	K13054	NA	REC8 meiotic recombination protein [Source:HGNC Symbol;Acc:HGNC:16879]	retained_intron;processed_transcript;non_stop_decay;protein_coding	6.27	0.82	7.66	2.94	0.00	0.01	up	yes
ENSG00000120217	CD274	ENST00000381577;ENST00000381573;ENST00000492923;ENST00000474218;ENST00000498261	GO:0002250(adaptive immune response);GO:0002376(immune system process);GO:0002845(positive regulation of tolerance induction to tumor cell);GO:0005515(protein binding);GO:0005768(endosome);GO:0005886(plasma membrane);GO:0006955(immune response);GO:0007165(signal transduction);GO:0007166(cell surface receptor signaling pathway);GO:0009897(external side of plasma membrane);GO:0009986(cell surface);…	04514(Cell adhesion molecules (CAMs));04514(Cell adhesion molecules (CAMs))	K06745	NA	CD274 molecule [Source:HGNC Symbol;Acc:HGNC:17635]	protein_coding;processed_transcript	2.07	0.27	7.77	2.96	0.00	0.02	up	yes
ENSG00000112096	SOD2	ENST00000538183;ENST00000367055;ENST00000541573;ENST00000452684;ENST00000444946;ENST00000545162;ENST00000401980;ENST00000337404;ENST00000535459;ENST00000367054;ENST00000535561;ENST00000546260;ENST00000546087;ENST00000537657;ENST00000540491	GO:0000302(response to reactive oxygen species);GO:0000303(response to superoxide);GO:0001306(age-dependent response to oxidative stress);GO:0001315(age-dependent response to reactive oxygen species);GO:0001666(response to hypoxia);GO:0001836(release of cytochrome c from mitochondria);GO:0001889(liver development);GO:0003032(detection of oxygen);GO:0003069(acetylcholine-mediated vasodilation invo…	04068(FoxO signaling pathway);04146(Peroxisome);04211(Longevity regulating pathway);04213(Longevity regulating pathway - multiple species);05016(Huntington disease);05016(Huntington disease)	K04564	EC:1.15.1.1	superoxide dismutase 2 [Source:HGNC Symbol;Acc:HGNC:11180]	protein_coding;processed_transcript;retained_intron;nonsense_mediated_decay	6.46	0.90	7.18	2.84	0.00	0.02	up	yes
ENSG00000112299	VNN1	ENST00000367928	GO:0002526(acute inflammatory response);GO:0002544(chronic inflammatory response);GO:0005576(extracellular region);GO:0005886(plasma membrane);GO:0006807(nitrogen compound metabolic process);GO:0006954(inflammatory response);GO:0006979(response to oxidative stress);GO:0015939(pantothenate metabolic process);GO:0016020(membrane);GO:0016021(integral component of membrane);GO:0016787(hydrolase activ…	00770(Pantothenate and CoA biosynthesis)	K08069	EC:3.5.1.92	vanin 1 [Source:HGNC Symbol;Acc:HGNC:12705]	protein_coding	2.69	0.35	7.63	2.93	0.00	0.02	up	yes
ENSG00000123297	TSFM	ENST00000651899;ENST00000543727;ENST00000323833;ENST00000417094;ENST00000550559;ENST00000540550;ENST00000497617;ENST00000457189;ENST00000652027;ENST00000548851;ENST00000651066;ENST00000434359	GO:0003723(RNA binding);GO:0003746(translation elongation factor activity);GO:0005515(protein binding);GO:0005654(nucleoplasm);GO:0005739(mitochondrion);GO:0005759(mitochondrial matrix);GO:0006412(translation);GO:0006414(translational elongation);GO:0032784(regulation of DNA-templated transcription, elongation);GO:0070125(mitochondrial translational elongation);GO:0070129(regulation of mitochondr…	NA	K02357	NA	Ts translation elongation factor, mitochondrial [Source:HGNC Symbol;Acc:HGNC:12367]	nonsense_mediated_decay;protein_coding;processed_transcript	10.83	1.51	7.17	2.84	0.00	0.02	up	yes
ENSG00000183793	NPIPA5	ENST00000360151;ENST00000543801;ENST00000534094	GO:0005654(nucleoplasm);GO:0005654(nucleoplasm)	NA	NA	NA	nuclear pore complex interacting protein family member A5 [Source:HGNC Symbol;Acc:HGNC:41980]	protein_coding	10.16	1.39	7.32	2.87	0.00	0.02	up	yes
ENSG00000172183	ISG20	ENST00000557824;ENST00000306072;ENST00000558942;ENST00000559876;ENST00000546338;ENST00000558236;ENST00000560746;ENST00000379224;ENST00000560573;ENST00000560741;ENST00000558992	GO:0000175(3'-5'-exoribonuclease activity);GO:0000738(DNA catabolic process, exonucleolytic);GO:0002376(immune system process);GO:0003676(nucleic acid binding);GO:0003723(RNA binding);GO:0004518(nuclease activity);GO:0004527(exonuclease activity);GO:0005634(nucleus);GO:0005654(nucleoplasm);GO:0005730(nucleolus);GO:0005737(cytoplasm);GO:0006364(rRNA processing);GO:0006401(RNA catabolic process);GO…	NA	K12579	EC:3.1.13.1	interferon stimulated exonuclease gene 20 [Source:HGNC Symbol;Acc:HGNC:6130]	retained_intron;protein_coding;processed_transcript	10.41	1.47	7.06	2.82	0.00	0.02	up	yes
ENSG00000197841	ZNF181	ENST00000492450;ENST00000595708;ENST00000448715;ENST00000459757;ENST00000599244;ENST00000593781;ENST00000392232	GO:0003676(nucleic acid binding);GO:0003677(DNA binding);GO:0005634(nucleus);GO:0006355(regulation of transcription, DNA-templated);GO:0046872(metal ion binding);GO:0046872(metal ion binding)	05168(Herpes simplex virus 1 infection);05168(Herpes simplex virus 1 infection)	K09228	NA	zinc finger protein 181 [Source:HGNC Symbol;Acc:HGNC:12971]	protein_coding;retained_intron	1.09	0.14	7.61	2.93	0.00	0.02	up	yes
ENSG00000198824	CHAMP1	ENST00000361283;ENST00000478022;ENST00000643483;ENST00000644294;ENST00000645174;ENST00000646956;ENST00000646155;ENST00000463003	GO:0000775(chromosome, centromeric region);GO:0000776(kinetochore);GO:0000777(condensed chromosome kinetochore);GO:0000793(condensed chromosome);GO:0003676(nucleic acid binding);GO:0005515(protein binding);GO:0005634(nucleus);GO:0005654(nucleoplasm);GO:0005694(chromosome);GO:0005737(cytoplasm);GO:0005819(spindle);GO:0005856(cytoskeleton);GO:0016604(nuclear body);GO:0031134(sister chromatid biorie…	NA	K22593	NA	chromosome alignment maintaining phosphoprotein 1 [Source:HGNC Symbol;Acc:HGNC:20311]	protein_coding;processed_transcript	0.79	4.44	0.18	-2.50	0.00	0.02	down	yes
ENSG00000163739	CXCL1	ENST00000395761;ENST00000509101	GO:0005102(signaling receptor binding);GO:0005125(cytokine activity);GO:0005515(protein binding);GO:0005576(extracellular region);GO:0005615(extracellular space);GO:0006935(chemotaxis);GO:0006952(defense response);GO:0006954(inflammatory response);GO:0006955(immune response);GO:0007165(signal transduction);GO:0007186(G protein-coupled receptor signaling pathway);GO:0007399(nervous system developm…	04060(Cytokine-cytokine receptor interaction);04062(Chemokine signaling pathway);04621(NOD-like receptor signaling pathway);04657(IL-17 signaling pathway);04668(TNF signaling pathway);05120(Epithelial cell signaling in Helicobacter pylori infection);05132(Salmonella infection);05134(Legionellosis);05146(Amoebiasis);05167(Kaposi sarcoma-associated herpesvirus infection);05323(Rheumatoid arthritis)…	K05505	NA	C-X-C motif chemokine ligand 1 [Source:HGNC Symbol;Acc:HGNC:4602]	protein_coding;processed_transcript	38.45	5.47	7.03	2.81	0.00	0.02	up	yes
ENSG00000259972	AC009120	ENST00000620711;ENST00000566411;ENST00000662467;ENST00000561921;ENST00000655599;ENST00000565313;ENST00000621548	NA	NA	NA	NA	novel transcript, antisense to PSMD7	lncRNA	1.65	0.22	7.45	2.90	0.00	0.02	up	yes
ENSG00000068489	PRR11	ENST00000262293;ENST00000614081;ENST00000577457;ENST00000582995;ENST00000580177;ENST00000581182;ENST00000578777;ENST00000582004;ENST00000578542	GO:0005634(nucleus);GO:0005737(cytoplasm);GO:0007050(cell cycle arrest);GO:0016020(membrane);GO:0051726(regulation of cell cycle);GO:0051726(regulation of cell cycle)	NA	NA	NA	proline rich 11 [Source:HGNC Symbol;Acc:HGNC:25619]	protein_coding;nonsense_mediated_decay;retained_intron	3.29	18.05	0.18	-2.45	0.00	0.02	down	yes
ENSG00000205413	SAMD9	ENST00000379958;ENST00000446617;ENST00000620985	GO:0005515(protein binding);GO:0005737(cytoplasm);GO:0005829(cytosol);GO:0034058(endosomal vesicle fusion);GO:0043231(intracellular membrane-bounded organelle);GO:0043231(intracellular membrane-bounded organelle)	NA	NA	NA	sterile alpha motif domain containing 9 [Source:HGNC Symbol;Acc:HGNC:1348]	protein_coding	12.58	1.81	6.93	2.79	0.00	0.02	up	yes
ENSG00000112773	TENT5A	ENST00000320172;ENST00000369756;ENST00000412306;ENST00000369754;ENST00000423467	GO:0003723(RNA binding);GO:0005515(protein binding);GO:0009617(response to bacterium);GO:0016740(transferase activity);GO:0016779(nucleotidyltransferase activity);GO:0048255(mRNA stabilization);GO:1990817(RNA adenylyltransferase activity);GO:1990817(RNA adenylyltransferase activity)	NA	K23033	EC:2.7.7.-	terminal nucleotidyltransferase 5A [Source:HGNC Symbol;Acc:HGNC:18345]	protein_coding	4.90	0.70	7.03	2.81	0.00	0.02	up	yes
ENSG00000110395	CBL	ENST00000264033;ENST00000634301;ENST00000634840;ENST00000637974;ENST00000634586	GO:0000209(protein polyubiquitination);GO:0001784(phosphotyrosine residue binding);GO:0004842(ubiquitin-protein transferase activity);GO:0005154(epidermal growth factor receptor binding);GO:0005509(calcium ion binding);GO:0005515(protein binding);GO:0005737(cytoplasm);GO:0005794(Golgi apparatus);GO:0005829(cytosol);GO:0005886(plasma membrane);GO:0005925(focal adhesion);GO:0005929(cilium);GO:00065…	04012(ErbB signaling pathway);04120(Ubiquitin mediated proteolysis);04144(Endocytosis);04910(Insulin signaling pathway);05100(Bacterial invasion of epithelial cells);05200(Pathways in cancer);05205(Proteoglycans in cancer);05220(Chronic myeloid leukemia);05220(Chronic myeloid leukemia)	NA	NA	Cbl proto-oncogene [Source:HGNC Symbol;Acc:HGNC:1541]	protein_coding	1.25	6.78	0.18	-2.44	0.00	0.02	down	yes
ENSG00000170581	STAT2	ENST00000651078;ENST00000556539;ENST00000557235;ENST00000557199;ENST00000555488;ENST00000557417;ENST00000651915;ENST00000651301;ENST00000650805;ENST00000651339;ENST00000314128;ENST00000418572;ENST00000556140;ENST00000555646;ENST00000651805;ENST00000652091;ENST00000555519;ENST00000651934;ENST00000651967;ENST00000652398;ENST00000652741;ENST00000557156;ENST00000652624;ENST00000557252	GO:0000790(nuclear chromatin);GO:0000978(RNA polymerase II cis-regulatory region sequence-specific DNA binding);GO:0000981(DNA-binding transcription factor activity, RNA polymerase II-specific);GO:0001228(DNA-binding transcription activator activity, RNA polymerase II-specific);GO:0001932(regulation of protein phosphorylation);GO:0003677(DNA binding);GO:0003700(DNA-binding transcription factor ac…	04062(Chemokine signaling pathway);04217(Necroptosis);04380(Osteoclast differentiation);04621(NOD-like receptor signaling pathway);04625(C-type lectin receptor signaling pathway);04630(Jak-STAT signaling pathway);05160(Hepatitis C);05161(Hepatitis B);05162(Measles);05164(Influenza A);05165(Human papillomavirus infection);05167(Kaposi sarcoma-associated herpesvirus infection);05168(Herpes simplex …	K11221	NA	signal transducer and activator of transcription 2 [Source:HGNC Symbol;Acc:HGNC:11363]	retained_intron;processed_transcript;protein_coding;nonsense_mediated_decay	23.88	3.49	6.84	2.77	0.00	0.02	up	yes
ENSG00000281181	FP236383	ENST00000627981	NA	NA	NA	NA	novel transcript, similar to YY1 associated myogenesis RNA 1 YAM1	lncRNA	23768.90	3497.81	6.80	2.76	0.00	0.02	up	yes
ENSG00000141574	SECTM1	ENST00000269389;ENST00000583093;ENST00000582563;ENST00000582290;ENST00000580437;ENST00000581691;ENST00000581864;ENST00000581954	GO:0005125(cytokine activity);GO:0005515(protein binding);GO:0005576(extracellular region);GO:0005615(extracellular space);GO:0005794(Golgi apparatus);GO:0005886(plasma membrane);GO:0006955(immune response);GO:0007165(signal transduction);GO:0007498(mesoderm development);GO:0016020(membrane);GO:0016021(integral component of membrane);GO:0043123(positive regulation of I-kappaB kinase/NF-kappaB sig…	NA	NA	NA	secreted and transmembrane 1 [Source:HGNC Symbol;Acc:HGNC:10707]	protein_coding;nonsense_mediated_decay	17.87	2.61	6.84	2.77	0.00	0.02	up	yes
ENSG00000141682	PMAIP1	ENST00000316660;ENST00000269518;ENST00000590596	GO:0001836(release of cytochrome c from mitochondria);GO:0001844(protein insertion into mitochondrial membrane involved in apoptotic signaling pathway);GO:0005515(protein binding);GO:0005634(nucleus);GO:0005739(mitochondrion);GO:0005741(mitochondrial outer membrane);GO:0005829(cytosol);GO:0006915(apoptotic process);GO:0006919(activation of cysteine-type endopeptidase activity involved in apoptoti…	01524(Platinum drug resistance);04115(p53 signaling pathway);04210(Apoptosis);04215(Apoptosis - multiple species);05200(Pathways in cancer);05203(Viral carcinogenesis);05210(Colorectal cancer);05210(Colorectal cancer)	K10131	NA	phorbol-12-myristate-13-acetate-induced protein 1 [Source:HGNC Symbol;Acc:HGNC:9108]	protein_coding;retained_intron	34.71	5.11	6.79	2.76	0.00	0.02	up	yes
ENSG00000227262	HCG4B	ENST00000450128	NA	NA	NA	NA	HLA complex group 4B [Source:HGNC Symbol;Acc:HGNC:22919]	unprocessed_pseudogene	6.33	0.86	7.39	2.88	0.00	0.02	up	yes
ENSG00000152778	IFIT5	ENST00000371795	GO:0000049(tRNA binding);GO:0000339(RNA cap binding);GO:0002376(immune system process);GO:0003690(double-stranded DNA binding);GO:0003723(RNA binding);GO:0003727(single-stranded RNA binding);GO:0005515(protein binding);GO:0005829(cytosol);GO:0005886(plasma membrane);GO:0008266(poly(U) RNA binding);GO:0008385(IkappaB kinase complex);GO:0015629(actin cytoskeleton);GO:0016020(membrane);GO:0032587(ru…	NA	NA	NA	interferon induced protein with tetratricopeptide repeats 5 [Source:HGNC Symbol;Acc:HGNC:13328]	protein_coding	24.11	3.59	6.72	2.75	0.00	0.02	up	yes
ENSG00000167635	ZNF146	ENST00000456324;ENST00000443387;ENST00000586094;ENST00000587285;ENST00000591063	GO:0003676(nucleic acid binding);GO:0003677(DNA binding);GO:0005515(protein binding);GO:0005634(nucleus);GO:0005730(nucleolus);GO:0005829(cytosol);GO:0006355(regulation of transcription, DNA-templated);GO:0008201(heparin binding);GO:0008270(zinc ion binding);GO:0046872(metal ion binding);GO:0046872(metal ion binding)	NA	NA	NA	zinc finger protein 146 [Source:HGNC Symbol;Acc:HGNC:12931]	protein_coding;processed_transcript;retained_intron	16.80	2.50	6.73	2.75	0.00	0.02	up	yes
ENSG00000164342	TLR3	ENST00000296795;ENST00000512264;ENST00000513189;ENST00000504367;ENST00000508051	GO:0000139(Golgi membrane);GO:0001774(microglial cell activation);GO:0001819(positive regulation of cytokine production);GO:0002224(toll-like receptor signaling pathway);GO:0002376(immune system process);GO:0002730(regulation of dendritic cell cytokine production);GO:0002756(MyD88-independent toll-like receptor signaling pathway);GO:0003723(RNA binding);GO:0003725(double-stranded RNA binding);GO:…	04217(Necroptosis);04620(Toll-like receptor signaling pathway);05160(Hepatitis C);05161(Hepatitis B);05164(Influenza A);05165(Human papillomavirus infection);05167(Kaposi sarcoma-associated herpesvirus infection);05168(Herpes simplex virus 1 infection);05168(Herpes simplex virus 1 infection)	K05401	NA	toll like receptor 3 [Source:HGNC Symbol;Acc:HGNC:11849]	protein_coding;retained_intron;processed_transcript	3.45	0.50	6.87	2.78	0.00	0.02	up	yes
ENSG00000213999	MEF2B	ENST00000410050;ENST00000409447;ENST00000424583;ENST00000409224;ENST00000444486	GO:0000790(nuclear chromatin);GO:0000976(transcription regulatory region sequence-specific DNA binding);GO:0000977(RNA polymerase II regulatory region sequence-specific DNA binding);GO:0000978(RNA polymerase II cis-regulatory region sequence-specific DNA binding);GO:0000981(DNA-binding transcription factor activity, RNA polymerase II-specific);GO:0001228(DNA-binding transcription activator activi…	04022(cGMP-PKG signaling pathway);04371(Apelin signaling pathway);04371(Apelin signaling pathway)	K09261	NA	myocyte enhancer factor 2B [Source:HGNC Symbol;Acc:HGNC:6995]	protein_coding	3.24	0.44	7.38	2.88	0.00	0.02	up	yes
ENSG00000255135	AP002360	ENST00000663202;ENST00000572035;ENST00000530759;ENST00000663082;ENST00000658868	NA	NA	NA	NA	novel transcript	lncRNA	0.83	4.92	0.17	-2.56	0.00	0.02	down	yes
ENSG00000171155	C1GALT1C1	ENST00000304661;ENST00000371313	GO:0000139(Golgi membrane);GO:0005515(protein binding);GO:0006493(protein O-linked glycosylation);GO:0016020(membrane);GO:0016021(integral component of membrane);GO:0016263(glycoprotein-N-acetylgalactosamine 3-beta-galactosyltransferase activity);GO:0016266(O-glycan processing);GO:0016267(O-glycan processing, core 1);GO:0030168(platelet activation);GO:0036344(platelet morphogenesis);GO:0070062(ex…	00512(Mucin type O-glycan biosynthesis);00512(Mucin type O-glycan biosynthesis)	K09653	EC:2.4.1.-	C1GALT1 specific chaperone 1 [Source:HGNC Symbol;Acc:HGNC:24338]	protein_coding	6.18	32.59	0.19	-2.40	0.00	0.02	down	yes
ENSG00000243335	KCTD7	ENST00000639828;ENST00000638540;ENST00000639879;ENST00000640601;ENST00000640851;ENST00000638524;ENST00000443322;ENST00000275532;ENST00000640385;ENST00000640234;ENST00000449064	GO:0005515(protein binding);GO:0005737(cytoplasm);GO:0005829(cytosol);GO:0005886(plasma membrane);GO:0016020(membrane);GO:0030007(cellular potassium ion homeostasis);GO:0032411(positive regulation of transporter activity);GO:0043687(post-translational protein modification);GO:0051260(protein homooligomerization);GO:0060081(membrane hyperpolarization);GO:0090461(glutamate homeostasis);GO:0090461(g…	NA	K21917	NA	potassium channel tetramerization domain containing 7 [Source:HGNC Symbol;Acc:HGNC:21957]	protein_coding;nonsense_mediated_decay	2.14	0.31	6.83	2.77	0.00	0.02	up	yes
ENSG00000115415	STAT1	ENST00000361099;ENST00000392323;ENST00000673863;ENST00000452281;ENST00000392322;ENST00000409465;ENST00000673858;ENST00000673859;ENST00000673777;ENST00000673832;ENST00000673847;ENST00000464072;ENST00000673762;ENST00000674080;ENST00000423282;ENST00000673952;ENST00000674028;ENST00000673816;ENST00000540176;ENST00000674153;ENST00000415035;ENST00000673942;ENST00000673885;ENST00000454414;ENST00000432058…	GO:0000122(negative regulation of transcription by RNA polymerase II);GO:0000790(nuclear chromatin);GO:0000978(RNA polymerase II cis-regulatory region sequence-specific DNA binding);GO:0000979(RNA polymerase II core promoter sequence-specific DNA binding);GO:0000981(DNA-binding transcription factor activity, RNA polymerase II-specific);GO:0001228(DNA-binding transcription activator activity, RNA …	04062(Chemokine signaling pathway);04217(Necroptosis);04380(Osteoclast differentiation);04620(Toll-like receptor signaling pathway);04621(NOD-like receptor signaling pathway);04625(C-type lectin receptor signaling pathway);04630(Jak-STAT signaling pathway);04658(Th1 and Th2 cell differentiation);04659(Th17 cell differentiation);04917(Prolactin signaling pathway);04919(Thyroid hormone signaling pa…	K11220	NA	signal transducer and activator of transcription 1 [Source:HGNC Symbol;Acc:HGNC:11362]	protein_coding;nonsense_mediated_decay;retained_intron;processed_transcript	72.84	11.06	6.58	2.72	0.00	0.02	up	yes
ENSG00000241106	HLA-DOB	ENST00000438763;ENST00000648009;ENST00000475235;ENST00000488325;ENST00000447394	GO:0002250(adaptive immune response);GO:0002376(immune system process);GO:0002504(antigen processing and presentation of peptide or polysaccharide antigen via MHC class II);GO:0002587(negative regulation of antigen processing and presentation of peptide antigen via MHC class II);GO:0005764(lysosome);GO:0005765(lysosomal membrane);GO:0005768(endosome);GO:0006955(immune response);GO:0010008(endosom…	04145(Phagosome);04514(Cell adhesion molecules (CAMs));04612(Antigen processing and presentation);04640(Hematopoietic cell lineage);04658(Th1 and Th2 cell differentiation);04659(Th17 cell differentiation);04672(Intestinal immune network for IgA production);04940(Type I diabetes mellitus);05140(Leishmaniasis);05145(Toxoplasmosis);05150(Staphylococcus aureus infection);05152(Tuberculosis);05164(Inf…	K06752	NA	major histocompatibility complex, class II, DO beta [Source:HGNC Symbol;Acc:HGNC:4937]	protein_coding;retained_intron;nonsense_mediated_decay	3.45	0.48	7.14	2.84	0.00	0.02	up	yes
ENSG00000130775	THEMIS2	ENST00000373921;ENST00000427466;ENST00000442118;ENST00000328928;ENST00000373927;ENST00000466068;ENST00000482828;ENST00000373925;ENST00000492877;ENST00000456990;ENST00000467258	GO:0002376(immune system process);GO:0005515(protein binding);GO:0005634(nucleus);GO:0005737(cytoplasm);GO:0006954(inflammatory response);GO:0007155(cell adhesion);GO:0050852(T cell receptor signaling pathway);GO:0050852(T cell receptor signaling pathway)	NA	NA	NA	thymocyte selection associated family member 2 [Source:HGNC Symbol;Acc:HGNC:16839]	protein_coding;processed_transcript	3.58	0.53	6.74	2.75	0.00	0.03	up	yes
ENSG00000241404	EGFL8	ENST00000466239;ENST00000482938;ENST00000489721;ENST00000333845;ENST00000395512;ENST00000432129	GO:0005102(signaling receptor binding);GO:0005509(calcium ion binding);GO:0005515(protein binding);GO:0005576(extracellular region);GO:0009986(cell surface);GO:0048856(anatomical structure development);GO:0048856(anatomical structure development)	NA	NA	NA	EGF like domain multiple 8 [Source:HGNC Symbol;Acc:HGNC:13944]	retained_intron;processed_transcript;protein_coding	3.44	0.49	7.04	2.82	0.00	0.03	up	yes
ENSG00000160336	ZNF761	ENST00000432094;ENST00000454407;ENST00000613950;ENST00000334095	GO:0003676(nucleic acid binding);GO:0003677(DNA binding);GO:0005634(nucleus);GO:0006355(regulation of transcription, DNA-templated);GO:0046872(metal ion binding);GO:0046872(metal ion binding)	05168(Herpes simplex virus 1 infection);05168(Herpes simplex virus 1 infection)	K09228	NA	zinc finger protein 761 [Source:HGNC Symbol;Acc:HGNC:23179]	protein_coding	1.90	0.27	6.98	2.80	0.00	0.03	up	yes
ENSG00000214022	REPIN1	ENST00000425389;ENST00000479668;ENST00000486714;ENST00000518514;ENST00000487455;ENST00000466559;ENST00000522266;ENST00000482680;ENST00000397281;ENST00000444957;ENST00000475514;ENST00000495535;ENST00000469309;ENST00000519397;ENST00000488943;ENST00000467980;ENST00000489432;ENST00000518462;ENST00000473391	GO:0003676(nucleic acid binding);GO:0003677(DNA binding);GO:0003723(RNA binding);GO:0005634(nucleus);GO:0005654(nucleoplasm);GO:0005664(nuclear origin of replication recognition complex);GO:0006260(DNA replication);GO:0046872(metal ion binding);GO:0046872(metal ion binding)	NA	NA	NA	replication initiator 1 [Source:HGNC Symbol;Acc:HGNC:17922]	protein_coding;nonsense_mediated_decay;retained_intron;processed_transcript	21.20	3.25	6.53	2.71	0.00	0.03	up	yes
ENSG00000157600	TMEM164	ENST00000372072;ENST00000372073;ENST00000372068;ENST00000288381;ENST00000497754;ENST00000464177;ENST00000471255;ENST00000461715	GO:0016020(membrane);GO:0016021(integral component of membrane);GO:0016021(integral component of membrane)	NA	NA	NA	transmembrane protein 164 [Source:HGNC Symbol;Acc:HGNC:26217]	protein_coding;processed_transcript	15.77	2.44	6.47	2.69	0.00	0.03	up	yes
ENSG00000185947	ZNF267	ENST00000300870;ENST00000394846;ENST00000575471;ENST00000566541;ENST00000561814;ENST00000562971	GO:0003676(nucleic acid binding);GO:0003677(DNA binding);GO:0005634(nucleus);GO:0006355(regulation of transcription, DNA-templated);GO:0007275(multicellular organism development);GO:0046872(metal ion binding);GO:0046872(metal ion binding)	05168(Herpes simplex virus 1 infection);05168(Herpes simplex virus 1 infection)	K09228	NA	zinc finger protein 267 [Source:HGNC Symbol;Acc:HGNC:13060]	protein_coding;retained_intron;nonsense_mediated_decay	1.62	0.24	6.84	2.77	0.00	0.03	up	yes
ENSG00000128284	APOL3	ENST00000422426;ENST00000432700;ENST00000533061;ENST00000525184;ENST00000530895;ENST00000531195;ENST00000472303;ENST00000534251;ENST00000487783;ENST00000397289;ENST00000487355;ENST00000426939;ENST00000361710;ENST00000424878;ENST00000528740;ENST00000397287;ENST00000397293;ENST00000487423;ENST00000485453;ENST00000349314;ENST00000531095	GO:0005319(lipid transporter activity);GO:0005576(extracellular region);GO:0005737(cytoplasm);GO:0006869(lipid transport);GO:0006954(inflammatory response);GO:0008289(lipid binding);GO:0016020(membrane);GO:0042157(lipoprotein metabolic process);GO:0043123(positive regulation of I-kappaB kinase/NF-kappaB signaling);GO:0043123(positive regulation of I-kappaB kinase/NF-kappaB signaling)	NA	K14480	NA	apolipoprotein L3 [Source:HGNC Symbol;Acc:HGNC:14868]	nonsense_mediated_decay;processed_transcript;protein_coding	5.84	0.89	6.58	2.72	0.00	0.03	up	yes
ENSG00000130813	SHFL	ENST00000585919;ENST00000591813;ENST00000253110;ENST00000586889;ENST00000592551;ENST00000587710;ENST00000586730;ENST00000590378;ENST00000397881;ENST00000593131;ENST00000587609	GO:0000932(P-body);GO:0003723(RNA binding);GO:0005515(protein binding);GO:0005634(nucleus);GO:0005654(nucleoplasm);GO:0005737(cytoplasm);GO:0005829(cytosol);GO:0006449(regulation of translational termination);GO:0019034(viral replication complex);GO:0034340(response to type I interferon);GO:0034341(response to interferon-gamma);GO:0034342(response to type III interferon);GO:0035456(response to in…	NA	NA	NA	shiftless antiviral inhibitor of ribosomal frameshifting [Source:HGNC Symbol;Acc:HGNC:25649]	retained_intron;protein_coding;nonsense_mediated_decay	17.19	2.67	6.45	2.69	0.00	0.03	up	yes
ENSG00000152582	SPEF2	ENST00000637569;ENST00000635995;ENST00000506526;ENST00000282469;ENST00000356031;ENST00000508817;ENST00000503074;ENST00000502454;ENST00000440995;ENST00000505088;ENST00000504054;ENST00000637061;ENST00000509059;ENST00000505847;ENST00000513078;ENST00000510777	GO:0002177(manchette);GO:0003351(epithelial cilium movement involved in extracellular fluid movement);GO:0003674(molecular_function);GO:0005515(protein binding);GO:0005576(extracellular region);GO:0005737(cytoplasm);GO:0005794(Golgi apparatus);GO:0007283(spermatogenesis);GO:0007288(sperm axoneme assembly);GO:0030154(cell differentiation);GO:0036126(sperm flagellum);GO:0048705(skeletal system morp…	NA	NA	NA	sperm flagellar 2 [Source:HGNC Symbol;Acc:HGNC:26293]	protein_coding;processed_transcript;nonsense_mediated_decay;retained_intron	0.44	0.06	6.87	2.78	0.00	0.03	up	yes
ENSG00000280800	FP671120	ENST00000631211	NA	NA	NA	NA	novel transcript, similar to YY1 associated myogenesis RNA 1 YAM1	lncRNA	6829.91	1084.28	6.30	2.66	0.00	0.03	up	yes
ENSG00000274211	SOCS7	ENST00000612932;ENST00000617360;ENST00000613678;ENST00000617765;ENST00000665913	GO:0005515(protein binding);GO:0005634(nucleus);GO:0005737(cytoplasm);GO:0005829(cytosol);GO:0005886(plasma membrane);GO:0005942(phosphatidylinositol 3-kinase complex);GO:0008150(biological_process);GO:0008286(insulin receptor signaling pathway);GO:0009968(negative regulation of signal transduction);GO:0016020(membrane);GO:0016567(protein ubiquitination);GO:0017124(SH3 domain binding);GO:0021799(…	04630(Jak-STAT signaling pathway);04917(Prolactin signaling pathway);04917(Prolactin signaling pathway)	K04699	NA	suppressor of cytokine signaling 7 [Source:HGNC Symbol;Acc:HGNC:29846]	protein_coding;retained_intron	4.07	0.64	6.41	2.68	0.00	0.03	up	yes
ENSG00000280614	FP236383	ENST00000625598	NA	NA	NA	NA	novel transcript, similar to YY1 associated myogenesis RNA 1 YAM1	lncRNA	14349.61	2282.40	6.29	2.65	0.00	0.03	up	yes
ENSG00000234771	SLC25A25-AS1	ENST00000418747	NA	NA	NA	NA	SLC25A25 antisense RNA 1 [Source:HGNC Symbol;Acc:HGNC:27844]	lncRNA	3.12	0.48	6.43	2.68	0.00	0.03	up	yes
ENSG00000124102	PI3	ENST00000243924	GO:0001533(cornified envelope);GO:0004866(endopeptidase inhibitor activity);GO:0004867(serine-type endopeptidase inhibitor activity);GO:0005576(extracellular region);GO:0005615(extracellular space);GO:0005829(cytosol);GO:0007620(copulation);GO:0010466(negative regulation of peptidase activity);GO:0010951(negative regulation of endopeptidase activity);GO:0018149(peptide cross-linking);GO:0019730(a…	NA	NA	NA	peptidase inhibitor 3 [Source:HGNC Symbol;Acc:HGNC:8947]	protein_coding	20.92	3.20	6.55	2.71	0.00	0.03	up	yes
ENSG00000181085	MAPK15	ENST00000338033;ENST00000395108;ENST00000395107;ENST00000461928;ENST00000528175;ENST00000475376;ENST00000533830;ENST00000484654	GO:0000165(MAPK cascade);GO:0000166(nucleotide binding);GO:0003400(regulation of COPII vesicle coating);GO:0003682(chromatin binding);GO:0004672(protein kinase activity);GO:0004674(protein serine/threonine kinase activity);GO:0004707(MAP kinase activity);GO:0005515(protein binding);GO:0005524(ATP binding);GO:0005576(extracellular region);GO:0005634(nucleus);GO:0005737(cytoplasm);GO:0005776(autoph…	04657(IL-17 signaling pathway);04657(IL-17 signaling pathway)	K19603	EC:2.7.11.24	mitogen-activated protein kinase 15 [Source:HGNC Symbol;Acc:HGNC:24667]	protein_coding;retained_intron	2.06	0.30	6.81	2.77	0.00	0.03	up	yes
ENSG00000143847	PPFIA4	ENST00000367240;ENST00000600447;ENST00000597023;ENST00000600426;ENST00000594572;ENST00000447715;ENST00000594656;ENST00000486360;ENST00000295706;ENST00000599514;ENST00000272198;ENST00000601609;ENST00000599966	GO:0005515(protein binding);GO:0005737(cytoplasm);GO:0005829(cytosol);GO:0007269(neurotransmitter secretion);GO:0009986(cell surface);GO:0014047(glutamate secretion);GO:0045202(synapse);GO:0048786(presynaptic active zone);GO:0050808(synapse organization);GO:0050808(synapse organization)	NA	NA	NA	PTPRF interacting protein alpha 4 [Source:HGNC Symbol;Acc:HGNC:9248]	protein_coding;retained_intron;processed_transcript	1.35	0.21	6.44	2.69	0.00	0.03	up	yes
ENSG00000137752	CASP1	ENST00000436863;ENST00000526568;ENST00000527625;ENST00000526511;ENST00000525825;ENST00000532439;ENST00000534497;ENST00000640184;ENST00000528974;ENST00000532520;ENST00000533400;ENST00000528424;ENST00000353247;ENST00000527979;ENST00000529871;ENST00000446369;ENST00000531166	GO:0004175(endopeptidase activity);GO:0004197(cysteine-type endopeptidase activity);GO:0005515(protein binding);GO:0005737(cytoplasm);GO:0005829(cytosol);GO:0005886(plasma membrane);GO:0006508(proteolysis);GO:0006915(apoptotic process);GO:0006919(activation of cysteine-type endopeptidase activity involved in apoptotic process);GO:0007165(signal transduction);GO:0008233(peptidase activity);GO:0008…	04217(Necroptosis);04621(NOD-like receptor signaling pathway);04623(Cytosolic DNA-sensing pathway);04625(C-type lectin receptor signaling pathway);05014(Amyotrophic lateral sclerosis (ALS));05132(Salmonella infection);05133(Pertussis);05134(Legionellosis);05164(Influenza A);05164(Influenza A)	NA	NA	caspase 1 [Source:HGNC Symbol;Acc:HGNC:1499]	protein_coding;retained_intron;nonsense_mediated_decay	4.33	0.67	6.46	2.69	0.00	0.04	up	yes
ENSG00000111801	BTN3A3	ENST00000244519;ENST00000487272;ENST00000361232;ENST00000490254;ENST00000496719;ENST00000477388;ENST00000474790;ENST00000471353;ENST00000483179;ENST00000497681;ENST00000482451;ENST00000480110;ENST00000494393;ENST00000467524;ENST00000487627	GO:0001817(regulation of cytokine production);GO:0002250(adaptive immune response);GO:0002376(immune system process);GO:0002456(T cell mediated immunity);GO:0005102(signaling receptor binding);GO:0005515(protein binding);GO:0005886(plasma membrane);GO:0009897(external side of plasma membrane);GO:0016020(membrane);GO:0016021(integral component of membrane);GO:0050776(regulation of immune response)…	NA	K06712	NA	butyrophilin subfamily 3 member A3 [Source:HGNC Symbol;Acc:HGNC:1140]	protein_coding;retained_intron	7.33	1.17	6.25	2.64	0.00	0.04	up	yes
ENSG00000265590	CFAP298-TCP10L	ENST00000673727;ENST00000673900;ENST00000673979;ENST00000673740;ENST00000673072;ENST00000673945;ENST00000673870;ENST00000673984;ENST00000674122;ENST00000673985;ENST00000673722;ENST00000674072;ENST00000673694;ENST00000674042;ENST00000553001;ENST00000431216;ENST00000673807;ENST00000674123;ENST00000673879;ENST00000673799;ENST00000673672;ENST00000673633;ENST00000674025	GO:0003352(regulation of cilium movement);GO:0003352(regulation of cilium movement)	NA	NA	NA	CFAP298-TCP10L readthrough [Source:HGNC Symbol;Acc:HGNC:54636]	nonsense_mediated_decay;retained_intron;protein_coding	0.36	0.05	6.59	2.72	0.00	0.04	up	yes
ENSG00000245532	NEAT1	ENST00000499732;ENST00000501122;ENST00000670617;ENST00000642367;ENST00000646243;ENST00000645023;ENST00000601801;ENST00000612303;ENST00000616315	NA	NA	NA	NA	nuclear paraspeckle assembly transcript 1 [Source:HGNC Symbol;Acc:HGNC:30815]	lncRNA	3.44	0.56	6.15	2.62	0.00	0.04	up	yes
ENSG00000006210	CX3CL1	ENST00000006053;ENST00000564948;ENST00000563383;ENST00000565912	GO:0001774(microglial cell activation);GO:0001954(positive regulation of cell-matrix adhesion);GO:0002052(positive regulation of neuroblast proliferation);GO:0002523(leukocyte migration involved in inflammatory response);GO:0002548(monocyte chemotaxis);GO:0002931(response to ischemia);GO:0005102(signaling receptor binding);GO:0005125(cytokine activity);GO:0005178(integrin binding);GO:0005515(prot…	04060(Cytokine-cytokine receptor interaction);04062(Chemokine signaling pathway);04668(TNF signaling pathway);05163(Human cytomegalovirus infection);05163(Human cytomegalovirus infection)	K05508	NA	C-X3-C motif chemokine ligand 1 [Source:HGNC Symbol;Acc:HGNC:10647]	protein_coding	15.88	2.63	6.04	2.60	0.00	0.04	up	yes
ENSG00000156968	MPV17L	ENST00000396385;ENST00000287594;ENST00000564148	GO:0003674(molecular_function);GO:0005737(cytoplasm);GO:0005739(mitochondrion);GO:0005777(peroxisome);GO:0005778(peroxisomal membrane);GO:0010730(negative regulation of hydrogen peroxide biosynthetic process);GO:0016020(membrane);GO:0016021(integral component of membrane);GO:0043231(intracellular membrane-bounded organelle);GO:1901029(negative regulation of mitochondrial outer membrane permeabili…	04146(Peroxisome);04146(Peroxisome)	K13349	NA	MPV17 mitochondrial inner membrane protein like [Source:HGNC Symbol;Acc:HGNC:26827]	protein_coding;nonsense_mediated_decay	1.22	5.84	0.21	-2.26	0.00	0.04	down	yes
ENSG00000145113	MUC4	ENST00000463781;ENST00000462323;ENST00000464234;ENST00000469992;ENST00000467235;ENST00000349607;ENST00000477756;ENST00000392407;ENST00000486425;ENST00000448861;ENST00000339251;ENST00000308466;ENST00000415455;ENST00000480843;ENST00000477086;ENST00000466475;ENST00000478685;ENST00000346145;ENST00000470451;ENST00000479406;ENST00000478156;ENST00000475231	GO:0002223(stimulatory C-type lectin receptor signaling pathway);GO:0005176(ErbB-2 class receptor binding);GO:0005576(extracellular region);GO:0005615(extracellular space);GO:0005796(Golgi lumen);GO:0005886(plasma membrane);GO:0005887(integral component of plasma membrane);GO:0007155(cell adhesion);GO:0007160(cell-matrix adhesion);GO:0010469(regulation of signaling receptor activity);GO:0016020(m…	NA	K22017	NA	mucin 4, cell surface associated [Source:HGNC Symbol;Acc:HGNC:7514]	protein_coding;nonsense_mediated_decay;retained_intron;processed_transcript	0.39	0.06	6.29	2.65	0.00	0.04	up	yes
ENSG00000250021	ARPIN-AP3S2	ENST00000398333;ENST00000560224;ENST00000558648;ENST00000559629	GO:0006886(intracellular protein transport);GO:0015031(protein transport);GO:0016192(vesicle-mediated transport);GO:0030117(membrane coat);GO:0043231(intracellular membrane-bounded organelle);GO:0051126(negative regulation of actin nucleation);GO:0051126(negative regulation of actin nucleation)	NA	NA	NA	ARPIN-AP3S2 readthrough [Source:HGNC Symbol;Acc:HGNC:38824]	protein_coding;processed_transcript	3.19	15.07	0.21	-2.24	0.00	0.04	down	yes
ENSG00000255508	AP002990	ENST00000496634;ENST00000526409;ENST00000534745	GO:0003676(nucleic acid binding);GO:0003723(RNA binding);GO:0003730(mRNA 3'-UTR binding);GO:0004652(polynucleotide adenylyltransferase activity);GO:0005634(nucleus);GO:0006378(mRNA polyadenylation);GO:0016740(transferase activity);GO:0050265(RNA uridylyltransferase activity);GO:0050265(RNA uridylyltransferase activity)	NA	NA	NA	novel protein	nonsense_mediated_decay;retained_intron	1.50	7.12	0.21	-2.24	0.00	0.04	down	yes
ENSG00000189180	ZNF33A	ENST00000469037;ENST00000628825;ENST00000458705;ENST00000478556;ENST00000432900;ENST00000307441;ENST00000374618;ENST00000476504	GO:0003676(nucleic acid binding);GO:0003677(DNA binding);GO:0003700(DNA-binding transcription factor activity);GO:0005634(nucleus);GO:0006355(regulation of transcription, DNA-templated);GO:0046872(metal ion binding);GO:0046872(metal ion binding)	05168(Herpes simplex virus 1 infection);05168(Herpes simplex virus 1 infection)	K09228	NA	zinc finger protein 33A [Source:HGNC Symbol;Acc:HGNC:13096]	protein_coding;processed_transcript	1.62	0.26	6.19	2.63	0.00	0.04	up	yes
ENSG00000286104	AC016629	ENST00000473164;ENST00000487264;ENST00000652551	NA	NA	NA	NA	Novel transcript	lncRNA	0.31	1.58	0.20	-2.33	0.00	0.05	down	yes
ENSG00000140853	NLRC5	ENST00000436936;ENST00000539144;ENST00000538110;ENST00000534931;ENST00000539881;ENST00000543103;ENST00000538273;ENST00000535658;ENST00000538930;ENST00000538059;ENST00000536231;ENST00000544189;ENST00000545081;ENST00000537056;ENST00000543049;ENST00000544641;ENST00000545349;ENST00000541020;ENST00000543030;ENST00000538778;ENST00000534927;ENST00000543141;ENST00000543402;ENST00000540182;ENST00000535284…	GO:0000166(nucleotide binding);GO:0000978(RNA polymerase II cis-regulatory region sequence-specific DNA binding);GO:0002376(immune system process);GO:0005515(protein binding);GO:0005524(ATP binding);GO:0005634(nucleus);GO:0005737(cytoplasm);GO:0005813(centrosome);GO:0005829(cytosol);GO:0009617(response to bacterium);GO:0032088(negative regulation of NF-kappaB transcription factor activity);GO:003…	NA	K22615	NA	NLR family CARD domain containing 5 [Source:HGNC Symbol;Acc:HGNC:29933]	protein_coding;retained_intron;nonsense_mediated_decay;processed_transcript	7.48	1.27	5.87	2.55	0.00	0.05	up	yes
ENSG00000158480	SPATA2	ENST00000289431;ENST00000422556	GO:0001650(fibrillar center);GO:0005515(protein binding);GO:0005634(nucleus);GO:0005654(nucleoplasm);GO:0005737(cytoplasm);GO:0007275(multicellular organism development);GO:0007283(spermatogenesis);GO:0010803(regulation of tumor necrosis factor-mediated signaling pathway);GO:0012501(programmed cell death);GO:0030159(receptor signaling complex adaptor activity);GO:0044877(protein-containing comple…	04217(Necroptosis);04217(Necroptosis)	K17595	NA	spermatogenesis associated 2 [Source:HGNC Symbol;Acc:HGNC:14681]	protein_coding	1.93	8.93	0.22	-2.21	0.00	0.05	down	yes
ENSG00000084636	COL16A1	ENST00000373672;ENST00000532877;ENST00000482910;ENST00000474000;ENST00000488128;ENST00000479100;ENST00000468459;ENST00000470799;ENST00000529928;ENST00000488897;ENST00000458715;ENST00000461217;ENST00000440437;ENST00000373668;ENST00000373667;ENST00000466829;ENST00000482478	GO:0005178(integrin binding);GO:0005201(extracellular matrix structural constituent);GO:0005515(protein binding);GO:0005576(extracellular region);GO:0005581(collagen trimer);GO:0005588(collagen type V trimer);GO:0005597(collagen type XVI trimer);GO:0005615(extracellular space);GO:0005788(endoplasmic reticulum lumen);GO:0007155(cell adhesion);GO:0007229(integrin-mediated signaling pathway);GO:0007…	NA	NA	NA	collagen type XVI alpha 1 chain [Source:HGNC Symbol;Acc:HGNC:2193]	protein_coding;processed_transcript;retained_intron	1.83	0.31	5.93	2.57	0.00	0.05	up	yes
ENSG00000168394	TAP1	ENST00000354258;ENST00000645078;ENST00000643049;ENST00000486332;ENST00000487296;ENST00000643923	GO:0000166(nucleotide binding);GO:0002250(adaptive immune response);GO:0002376(immune system process);GO:0002474(antigen processing and presentation of peptide antigen via MHC class I);GO:0002479(antigen processing and presentation of exogenous peptide antigen via MHC class I, TAP-dependent);GO:0005515(protein binding);GO:0005524(ATP binding);GO:0005783(endoplasmic reticulum);GO:0005789(endoplasm…	02010(ABC transporters);04145(Phagosome);04612(Antigen processing and presentation);05163(Human cytomegalovirus infection);05168(Herpes simplex virus 1 infection);05169(Epstein-Barr virus infection);05170(Human immunodeficiency virus 1 infection);05340(Primary immunodeficiency);05340(Primary immunodeficiency)	K05653	NA	transporter 1, ATP binding cassette subfamily B member [Source:HGNC Symbol;Acc:HGNC:43]	protein_coding;processed_transcript;retained_intron	76.11	13.30	5.72	2.52	0.00	0.05	up	yes
ENSG00000136874	STX17	ENST00000525342;ENST00000525640;ENST00000533696;ENST00000259400;ENST00000529385;ENST00000524405;ENST00000529340;ENST00000526607;ENST00000525847;ENST00000531035;ENST00000525579;ENST00000534052	GO:0000149(SNARE binding);GO:0000421(autophagosome membrane);GO:0005484(SNAP receptor activity);GO:0005515(protein binding);GO:0005737(cytoplasm);GO:0005739(mitochondrion);GO:0005776(autophagosome);GO:0005783(endoplasmic reticulum);GO:0005789(endoplasmic reticulum membrane);GO:0005793(endoplasmic reticulum-Golgi intermediate compartment);GO:0005829(cytosol);GO:0005886(plasma membrane);GO:0006886(…	04130(SNARE interactions in vesicular transport);04140(Autophagy - animal);04140(Autophagy - animal)	K08491	NA	syntaxin 17 [Source:HGNC Symbol;Acc:HGNC:11432]	nonsense_mediated_decay;protein_coding;retained_intron;processed_transcript	1.53	0.26	5.94	2.57	0.00	0.05	up	yes
ENSG00000168685	IL7R	ENST00000303115;ENST00000505093;ENST00000511031;ENST00000511982;ENST00000506850;ENST00000515665;ENST00000508941;ENST00000509668;ENST00000514217;ENST00000505875	GO:0000018(regulation of DNA recombination);GO:0000902(cell morphogenesis);GO:0001915(negative regulation of T cell mediated cytotoxicity);GO:0002377(immunoglobulin production);GO:0003823(antigen binding);GO:0004896(cytokine receptor activity);GO:0004917(interleukin-7 receptor activity);GO:0005515(protein binding);GO:0005576(extracellular region);GO:0005886(plasma membrane);GO:0006955(immune resp…	04060(Cytokine-cytokine receptor interaction);04068(FoxO signaling pathway);04151(PI3K-Akt signaling pathway);04630(Jak-STAT signaling pathway);04640(Hematopoietic cell lineage);05200(Pathways in cancer);05340(Primary immunodeficiency);05340(Primary immunodeficiency)	K05072	NA	interleukin 7 receptor [Source:HGNC Symbol;Acc:HGNC:6024]	protein_coding;processed_transcript;retained_intron;nonsense_mediated_decay	10.94	1.89	5.78	2.53	0.00	0.05	up	yes
ENSG00000177463	NR2C2	ENST00000406272;ENST00000475707;ENST00000393102;ENST00000478572;ENST00000439011;ENST00000617312;ENST00000437120;ENST00000413194;ENST00000425241;ENST00000435454;ENST00000323373;ENST00000413118;ENST00000495282	GO:0000122(negative regulation of transcription by RNA polymerase II);GO:0000790(nuclear chromatin);GO:0000977(RNA polymerase II regulatory region sequence-specific DNA binding);GO:0000978(RNA polymerase II cis-regulatory region sequence-specific DNA binding);GO:0000981(DNA-binding transcription factor activity, RNA polymerase II-specific);GO:0001228(DNA-binding transcription activator activity, …	NA	K08544	NA	nuclear receptor subfamily 2 group C member 2 [Source:HGNC Symbol;Acc:HGNC:7972]	protein_coding;retained_intron;processed_transcript	3.67	0.64	5.73	2.52	0.00	0.06	up	yes
ENSG00000156273	BACH1	ENST00000286800;ENST00000399921;ENST00000435072;ENST00000468059;ENST00000547141;ENST00000550131;ENST00000462262;ENST00000422809;ENST00000548467;ENST00000546469;ENST00000548219;ENST00000451655;ENST00000447177	GO:0000083(regulation of transcription involved in G1/S transition of mitotic cell cycle);GO:0000117(regulation of transcription involved in G2/M transition of mitotic cell cycle);GO:0000122(negative regulation of transcription by RNA polymerase II);GO:0000790(nuclear chromatin);GO:0000978(RNA polymerase II cis-regulatory region sequence-specific DNA binding);GO:0000981(DNA-binding transcription …	NA	NA	NA	BTB domain and CNC homolog 1 [Source:HGNC Symbol;Acc:HGNC:935]	protein_coding;processed_transcript	14.80	2.61	5.67	2.50	0.00	0.06	up	yes
ENSG00000271383	NBPF19	ENST00000651566;ENST00000612881;ENST00000426482;ENST00000369227;ENST00000611931	GO:0005737(cytoplasm);GO:0005737(cytoplasm)	NA	NA	NA	NBPF member 19 [Source:HGNC Symbol;Acc:HGNC:31999]	protein_coding	0.58	0.10	5.96	2.57	0.00	0.06	up	yes
ENSG00000019582	CD74	ENST00000353334;ENST00000009530;ENST00000518797;ENST00000517791;ENST00000523836;ENST00000524315;ENST00000523813;ENST00000523208;ENST00000377795;ENST00000522246;ENST00000522153;ENST00000517752	GO:0000139(Golgi membrane);GO:0000187(activation of MAPK activity);GO:0001516(prostaglandin biosynthetic process);GO:0001540(amyloid-beta binding);GO:0001934(positive regulation of protein phosphorylation);GO:0001961(positive regulation of cytokine-mediated signaling pathway);GO:0002250(adaptive immune response);GO:0002286(T cell activation involved in immune response);GO:0002376(immune system pr…	04612(Antigen processing and presentation);05152(Tuberculosis);05168(Herpes simplex virus 1 infection);05168(Herpes simplex virus 1 infection)	NA	NA	CD74 molecule [Source:HGNC Symbol;Acc:HGNC:1697]	protein_coding;retained_intron;nonsense_mediated_decay	77.43	13.71	5.65	2.50	0.00	0.06	up	yes
ENSG00000273576	AC009283	ENST00000615852	NA	NA	NA	NA	novel transcript	lncRNA	19.80	3.41	5.81	2.54	0.00	0.06	up	yes
ENSG00000149131	SERPING1	ENST00000403558;ENST00000278407;ENST00000531133;ENST00000528996;ENST00000378323;ENST00000405496;ENST00000531605;ENST00000457869;ENST00000378324;ENST00000619430;ENST00000531797;ENST00000340687;ENST00000530113	GO:0001869(negative regulation of complement activation, lectin pathway);GO:0002376(immune system process);GO:0002576(platelet degranulation);GO:0004867(serine-type endopeptidase inhibitor activity);GO:0005515(protein binding);GO:0005576(extracellular region);GO:0005615(extracellular space);GO:0006958(complement activation, classical pathway);GO:0007568(aging);GO:0007596(blood coagulation);GO:000…	04610(Complement and coagulation cascades);05133(Pertussis);05133(Pertussis)	NA	NA	serpin family G member 1 [Source:HGNC Symbol;Acc:HGNC:1228]	protein_coding;nonsense_mediated_decay;processed_transcript;retained_intron	60.41	10.87	5.56	2.47	0.00	0.06	up	yes
ENSG00000178685	PARP10	ENST00000313028;ENST00000525773;ENST00000524918;ENST00000526007;ENST00000528625;ENST00000528580;ENST00000532660;ENST00000528136;ENST00000530478;ENST00000525486;ENST00000527262;ENST00000534737;ENST00000313059;ENST00000528963;ENST00000532311;ENST00000533665;ENST00000529311;ENST00000525879;ENST00000526985;ENST00000531537;ENST00000531707;ENST00000528914;ENST00000529842	GO:0003676(nucleic acid binding);GO:0003714(transcription corepressor activity);GO:0003950(NAD+ ADP-ribosyltransferase activity);GO:0005515(protein binding);GO:0005634(nucleus);GO:0005730(nucleolus);GO:0005737(cytoplasm);GO:0005794(Golgi apparatus);GO:0005829(cytosol);GO:0006281(DNA repair);GO:0006471(protein ADP-ribosylation);GO:0006974(cellular response to DNA damage stimulus);GO:0010629(negati…	NA	K15261	EC:2.4.2.30	poly(ADP-ribose) polymerase family member 10 [Source:HGNC Symbol;Acc:HGNC:25895]	protein_coding;retained_intron;processed_transcript;nonsense_mediated_decay	24.93	4.49	5.55	2.47	0.00	0.06	up	yes
ENSG00000197978	GOLGA6L9	ENST00000618706;ENST00000558668;ENST00000618348	GO:0005515(protein binding);GO:0005794(Golgi apparatus);GO:0005794(Golgi apparatus)	NA	NA	NA	golgin A6 family like 9 [Source:HGNC Symbol;Acc:HGNC:37229]	retained_intron;protein_coding	1.05	0.18	5.88	2.55	0.00	0.06	up	yes
ENSG00000283189	AC104452	ENST00000637088;ENST00000636461;ENST00000638014;ENST00000636204;ENST00000638079;ENST00000636166;ENST00000638115;ENST00000485108;ENST00000637442	GO:0004047(aminomethyltransferase activity);GO:0005515(protein binding);GO:0005654(nucleoplasm);GO:0005739(mitochondrion);GO:0006546(glycine catabolic process);GO:0008483(transaminase activity);GO:0016740(transferase activity);GO:0016740(transferase activity)	NA	NA	NA	novel protein	retained_intron;nonsense_mediated_decay;protein_coding;processed_transcript	1.14	0.20	5.85	2.55	0.00	0.06	up	yes
ENSG00000233276	GPX1	ENST00000643797;ENST00000620890;ENST00000419783;ENST00000419349;ENST00000646881;ENST00000496791	GO:0000302(response to reactive oxygen species);GO:0001659(temperature homeostasis);GO:0001885(endothelial cell development);GO:0002862(negative regulation of inflammatory response to antigenic stimulus);GO:0004601(peroxidase activity);GO:0004602(glutathione peroxidase activity);GO:0005737(cytoplasm);GO:0005739(mitochondrion);GO:0005759(mitochondrial matrix);GO:0005829(cytosol);GO:0006195(purine …	00480(Glutathione metabolism);00590(Arachidonic acid metabolism);04918(Thyroid hormone synthesis);05014(Amyotrophic lateral sclerosis (ALS));05016(Huntington disease);05016(Huntington disease)	K00432	EC:1.11.1.9	glutathione peroxidase 1 [Source:HGNC Symbol;Acc:HGNC:4553]	protein_coding;polymorphic_pseudogene	24.15	105.28	0.23	-2.12	0.00	0.07	down	yes
ENSG00000144802	NFKBIZ	ENST00000394054;ENST00000495089;ENST00000326172;ENST00000461724;ENST00000477601;ENST00000495719;ENST00000483180;ENST00000491281;ENST00000486444;ENST00000326151;ENST00000465476	GO:0005515(protein binding);GO:0005634(nucleus);GO:0006357(regulation of transcription by RNA polymerase II);GO:0006954(inflammatory response);GO:0016607(nuclear speck);GO:0036464(cytoplasmic ribonucleoprotein granule);GO:0050729(positive regulation of inflammatory response);GO:0050852(T cell receptor signaling pathway);GO:2000321(positive regulation of T-helper 17 cell differentiation);GO:200032…	05202(Transcriptional misregulation in cancer);05202(Transcriptional misregulation in cancer)	K14242	NA	NFKB inhibitor zeta [Source:HGNC Symbol;Acc:HGNC:29805]	protein_coding;retained_intron	20.52	3.71	5.53	2.47	0.00	0.07	up	yes
ENSG00000283498	MIR1244-2	ENST00000636449	NA	NA	NA	NA	microRNA 1244-2 [Source:HGNC Symbol;Acc:HGNC:38321]	miRNA	32.02	143.81	0.22	-2.17	0.00	0.07	down	yes
ENSG00000185900	POMK	ENST00000675501;ENST00000676163;ENST00000331373;ENST00000674646;ENST00000675675;ENST00000675791;ENST00000614426;ENST00000675013;ENST00000674820;ENST00000674937;ENST00000676356;ENST00000675509;ENST00000675129;ENST00000676193;ENST00000674782;ENST00000674727;ENST00000518991;ENST00000674676;ENST00000676178;ENST00000675322	GO:0000166(nucleotide binding);GO:0001764(neuron migration);GO:0004672(protein kinase activity);GO:0005515(protein binding);GO:0005524(ATP binding);GO:0005783(endoplasmic reticulum);GO:0005789(endoplasmic reticulum membrane);GO:0006468(protein phosphorylation);GO:0006493(protein O-linked glycosylation);GO:0007420(brain development);GO:0007611(learning or memory);GO:0016020(membrane);GO:0016021(in…	00515(Mannose type O-glycan biosynthesis);00515(Mannose type O-glycan biosynthesis)	K17547	EC:2.7.1.183	protein O-mannose kinase [Source:HGNC Symbol;Acc:HGNC:26267]	processed_transcript;protein_coding;nonsense_mediated_decay;retained_intron	0.43	1.90	0.23	-2.14	0.00	0.07	down	yes
ENSG00000281383	FP671120	ENST00000629969	NA	NA	NA	NA	novel transcript, similar to YY1 associated myogenesis RNA 1 YAM1	lncRNA	2856.66	522.81	5.46	2.45	0.00	0.07	up	yes
ENSG00000183298	RPSAP19	ENST00000431241	NA	NA	NA	NA	ribosomal protein SA pseudogene 19 [Source:HGNC Symbol;Acc:HGNC:36508]	processed_pseudogene	6.35	27.81	0.23	-2.13	0.00	0.07	down	yes
ENSG00000114739	ACVR2B	ENST00000461232;ENST00000352511;ENST00000465020	GO:0000122(negative regulation of transcription by RNA polymerase II);GO:0000166(nucleotide binding);GO:0001501(skeletal system development);GO:0001702(gastrulation with mouth forming second);GO:0001822(kidney development);GO:0001946(lymphangiogenesis);GO:0001974(blood vessel remodeling);GO:0004672(protein kinase activity);GO:0004674(protein serine/threonine kinase activity);GO:0004675(transmembr…	04060(Cytokine-cytokine receptor interaction);04350(TGF-beta signaling pathway);04550(Signaling pathways regulating pluripotency of stem cells);05418(Fluid shear stress and atherosclerosis);05418(Fluid shear stress and atherosclerosis)	NA	NA	activin A receptor type 2B [Source:HGNC Symbol;Acc:HGNC:174]	retained_intron;protein_coding	0.36	0.06	5.94	2.57	0.00	0.07	up	yes
ENSG00000222009	BTBD19	ENST00000450269;ENST00000439563;ENST00000409335;ENST00000495433;ENST00000464114;ENST00000482715;ENST00000475105;ENST00000485668;ENST00000489976	GO:0005515(protein binding);GO:0005515(protein binding)	NA	NA	NA	BTB domain containing 19 [Source:HGNC Symbol;Acc:HGNC:27145]	protein_coding;nonsense_mediated_decay;retained_intron;processed_transcript	3.58	0.63	5.69	2.51	0.00	0.07	up	yes
ENSG00000166710	B2M	ENST00000559720;ENST00000648006;ENST00000623550;ENST00000559916;ENST00000544417;ENST00000560681;ENST00000632133;ENST00000561139;ENST00000557901;ENST00000559220;ENST00000559907;ENST00000561424;ENST00000349264;ENST00000560556	GO:0000139(Golgi membrane);GO:0001895(retina homeostasis);GO:0001916(positive regulation of T cell mediated cytotoxicity);GO:0002237(response to molecule of bacterial origin);GO:0002376(immune system process);GO:0002474(antigen processing and presentation of peptide antigen via MHC class I);GO:0002479(antigen processing and presentation of exogenous peptide antigen via MHC class I, TAP-dependent)…	04612(Antigen processing and presentation);05163(Human cytomegalovirus infection);05166(Human T-cell leukemia virus 1 infection);05168(Herpes simplex virus 1 infection);05169(Epstein-Barr virus infection);05170(Human immunodeficiency virus 1 infection);05170(Human immunodeficiency virus 1 infection)	NA	NA	beta-2-microglobulin [Source:HGNC Symbol;Acc:HGNC:914]	retained_intron;protein_coding;nonsense_mediated_decay;processed_transcript	482.62	88.81	5.43	2.44	0.00	0.07	up	yes
ENSG00000006606	CCL26	ENST00000005180;ENST00000394905	GO:0001938(positive regulation of endothelial cell proliferation);GO:0002548(monocyte chemotaxis);GO:0005125(cytokine activity);GO:0005515(protein binding);GO:0005576(extracellular region);GO:0005615(extracellular space);GO:0006935(chemotaxis);GO:0006954(inflammatory response);GO:0006955(immune response);GO:0007165(signal transduction);GO:0007186(G protein-coupled receptor signaling pathway);GO:0…	04060(Cytokine-cytokine receptor interaction);04062(Chemokine signaling pathway);04062(Chemokine signaling pathway)	K21096	NA	C-C motif chemokine ligand 26 [Source:HGNC Symbol;Acc:HGNC:10625]	protein_coding	25.96	4.69	5.54	2.47	0.00	0.07	up	yes
ENSG00000105879	CBLL1	ENST00000440859;ENST00000415884;ENST00000432748;ENST00000222597;ENST00000493361;ENST00000479443;ENST00000420796;ENST00000487517	GO:0000151(ubiquitin ligase complex);GO:0004842(ubiquitin-protein transferase activity);GO:0005515(protein binding);GO:0005634(nucleus);GO:0005654(nucleoplasm);GO:0005737(cytoplasm);GO:0005829(cytosol);GO:0007162(negative regulation of cell adhesion);GO:0007275(multicellular organism development);GO:0016567(protein ubiquitination);GO:0016607(nuclear speck);GO:0016740(transferase activity);GO:0030…	NA	K15685	EC:2.3.2.27	Cbl proto-oncogene like 1 [Source:HGNC Symbol;Acc:HGNC:21225]	protein_coding;nonsense_mediated_decay;retained_intron	1.32	5.75	0.23	-2.13	0.00	0.07	down	yes
ENSG00000267645	AC105052	ENST00000476151	NA	NA	NA	NA	novel protein, POLR2J2-UPK3BL readthrough	nonsense_mediated_decay	2.08	9.12	0.23	-2.13	0.00	0.07	down	yes
ENSG00000103042	SLC38A7	ENST00000570101;ENST00000562149;ENST00000566953;ENST00000564720;ENST00000564964;ENST00000219320;ENST00000569209;ENST00000562397;ENST00000567930;ENST00000570214;ENST00000564391;ENST00000563196;ENST00000565785;ENST00000564010;ENST00000566598;ENST00000564100	GO:0003333(amino acid transmembrane transport);GO:0005290(L-histidine transmembrane transporter activity);GO:0005313(L-glutamate transmembrane transporter activity);GO:0005515(protein binding);GO:0006811(ion transport);GO:0006814(sodium ion transport);GO:0006865(amino acid transport);GO:0006867(asparagine transport);GO:0006868(glutamine transport);GO:0015171(amino acid transmembrane transporter a…	NA	K14994	NA	solute carrier family 38 member 7 [Source:HGNC Symbol;Acc:HGNC:25582]	protein_coding;retained_intron;processed_transcript;nonsense_mediated_decay	8.97	1.65	5.45	2.45	0.00	0.07	up	yes
ENSG00000283445	AL136985	ENST00000636386;ENST00000637377	NA	NA	NA	NA	novel transcript	lncRNA	1.45	0.25	5.80	2.54	0.00	0.07	up	yes
ENSG00000123179	EBPL	ENST00000473576;ENST00000378268;ENST00000378272;ENST00000495963;ENST00000378270;ENST00000378284;ENST00000242827	GO:0005783(endoplasmic reticulum);GO:0005789(endoplasmic reticulum membrane);GO:0016020(membrane);GO:0016021(integral component of membrane);GO:0016125(sterol metabolic process);GO:0047750(cholestenol delta-isomerase activity);GO:0047750(cholestenol delta-isomerase activity)	NA	NA	NA	EBP like [Source:HGNC Symbol;Acc:HGNC:18061]	processed_transcript;protein_coding	3.04	13.24	0.23	-2.12	0.00	0.07	down	yes
ENSG00000129048	ACKR4	ENST00000249887;ENST00000509820	GO:0004930(G protein-coupled receptor activity);GO:0004950(chemokine receptor activity);GO:0005044(scavenger receptor activity);GO:0005515(protein binding);GO:0005768(endosome);GO:0005769(early endosome);GO:0005886(plasma membrane);GO:0005887(integral component of plasma membrane);GO:0006897(endocytosis);GO:0006935(chemotaxis);GO:0006955(immune response);GO:0007165(signal transduction);GO:0007186…	04060(Cytokine-cytokine receptor interaction);04060(Cytokine-cytokine receptor interaction)	K04186	NA	atypical chemokine receptor 4 [Source:HGNC Symbol;Acc:HGNC:1611]	protein_coding;nonsense_mediated_decay	3.36	0.60	5.59	2.48	0.00	0.07	up	yes
ENSG00000147118	ZNF182	ENST00000396965;ENST00000376943	GO:0003676(nucleic acid binding);GO:0003677(DNA binding);GO:0005634(nucleus);GO:0006355(regulation of transcription, DNA-templated);GO:0046872(metal ion binding);GO:0046872(metal ion binding)	05168(Herpes simplex virus 1 infection);05168(Herpes simplex virus 1 infection)	K09228	NA	zinc finger protein 182 [Source:HGNC Symbol;Acc:HGNC:13001]	protein_coding	2.81	0.50	5.59	2.48	0.00	0.07	up	yes
ENSG00000225138	SLC9A3-AS1	ENST00000658225;ENST00000658086;ENST00000667998;ENST00000606288;ENST00000606074;ENST00000607286;ENST00000668009;ENST00000655313;ENST00000606319;ENST00000607005;ENST00000667376;ENST00000534918;ENST00000606107	NA	NA	NA	NA	SLC9A3 antisense RNA 1 [Source:HGNC Symbol;Acc:HGNC:40550]	lncRNA;retained_intron	2.14	0.38	5.60	2.49	0.00	0.07	up	yes
ENSG00000181143	MUC16	ENST00000397910;ENST00000601404;ENST00000596956;ENST00000599436;ENST00000596768	GO:0002223(stimulatory C-type lectin receptor signaling pathway);GO:0005515(protein binding);GO:0005576(extracellular region);GO:0005615(extracellular space);GO:0005796(Golgi lumen);GO:0005886(plasma membrane);GO:0007155(cell adhesion);GO:0016020(membrane);GO:0016021(integral component of membrane);GO:0016266(O-glycan processing);GO:0019898(extrinsic component of membrane);GO:0031982(vesicle);GO:…	NA	K16145	NA	mucin 16, cell surface associated [Source:HGNC Symbol;Acc:HGNC:15582]	protein_coding;nonsense_mediated_decay;processed_transcript	1.83	0.34	5.35	2.42	0.00	0.07	up	yes
ENSG00000175265	GOLGA8A	ENST00000473125;ENST00000565885;ENST00000432566;ENST00000359187;ENST00000569781	GO:0000137(Golgi cis cisterna);GO:0005794(Golgi apparatus);GO:0005801(cis-Golgi network);GO:0005829(cytosol);GO:0007030(Golgi organization);GO:0016020(membrane);GO:0032580(Golgi cisterna membrane);GO:0032580(Golgi cisterna membrane)	NA	NA	NA	golgin A8 family member A [Source:HGNC Symbol;Acc:HGNC:31972]	retained_intron;processed_transcript;protein_coding	8.72	1.64	5.32	2.41	0.00	0.08	up	yes
ENSG00000263513	FAM72C	ENST00000584486;ENST00000369175	GO:0005829(cytosol);GO:0016020(membrane);GO:0043231(intracellular membrane-bounded organelle);GO:0043231(intracellular membrane-bounded organelle)	NA	NA	NA	family with sequence similarity 72 member C [Source:HGNC Symbol;Acc:HGNC:30602]	protein_coding	0.90	3.90	0.23	-2.11	0.00	0.08	down	yes
ENSG00000130962	PRRG1	ENST00000449135;ENST00000470290;ENST00000491253;ENST00000463135;ENST00000543642;ENST00000484460;ENST00000542554;ENST00000466533;ENST00000378628	GO:0005509(calcium ion binding);GO:0005515(protein binding);GO:0005576(extracellular region);GO:0005887(integral component of plasma membrane);GO:0016020(membrane);GO:0016021(integral component of membrane);GO:0016021(integral component of membrane)	NA	NA	NA	proline rich and Gla domain 1 [Source:HGNC Symbol;Acc:HGNC:9469]	protein_coding;retained_intron;processed_transcript	3.28	0.60	5.42	2.44	0.00	0.08	up	yes
ENSG00000111912	NCOA7	ENST00000438495;ENST00000229634;ENST00000419660;ENST00000368357;ENST00000453302;ENST00000417494;ENST00000444128;ENST00000428318;ENST00000487635;ENST00000433571;ENST00000392477	GO:0005515(protein binding);GO:0005622(intracellular);GO:0005634(nucleus);GO:0006979(response to oxidative stress);GO:0030374(nuclear receptor transcription coactivator activity);GO:0035257(nuclear hormone receptor binding);GO:0045944(positive regulation of transcription by RNA polymerase II);GO:1900408(negative regulation of cellular response to oxidative stress);GO:1902083(negative regulation o…	NA	NA	NA	nuclear receptor coactivator 7 [Source:HGNC Symbol;Acc:HGNC:21081]	protein_coding;processed_transcript	3.59	0.67	5.39	2.43	0.00	0.08	up	yes
ENSG00000117226	GBP3	ENST00000370482;ENST00000370481;ENST00000493594;ENST00000475853;ENST00000564665;ENST00000445969;ENST00000235878;ENST00000489444;ENST00000564037;ENST00000568006;ENST00000461384	GO:0000139(Golgi membrane);GO:0000166(nucleotide binding);GO:0002376(immune system process);GO:0003924(GTPase activity);GO:0005515(protein binding);GO:0005525(GTP binding);GO:0005737(cytoplasm);GO:0005794(Golgi apparatus);GO:0005829(cytosol);GO:0016020(membrane);GO:0016787(hydrolase activity);GO:0031410(cytoplasmic vesicle);GO:0042803(protein homodimerization activity);GO:0048471(perinuclear regi…	04621(NOD-like receptor signaling pathway);04621(NOD-like receptor signaling pathway)	NA	NA	guanylate binding protein 3 [Source:HGNC Symbol;Acc:HGNC:4184]	retained_intron;protein_coding;nonsense_mediated_decay;processed_transcript	11.74	2.21	5.30	2.41	0.00	0.08	up	yes
ENSG00000059378	PARP12	ENST00000488726;ENST00000473341;ENST00000491598;ENST00000467638;ENST00000466597;ENST00000489809;ENST00000489383;ENST00000470515;ENST00000263549;ENST00000484111;ENST00000493262;ENST00000496624	GO:0003723(RNA binding);GO:0003950(NAD+ ADP-ribosyltransferase activity);GO:0005634(nucleus);GO:0016740(transferase activity);GO:0016757(transferase activity, transferring glycosyl groups);GO:0046872(metal ion binding);GO:0070213(protein auto-ADP-ribosylation);GO:0140289(protein mono-ADP-ribosylation);GO:1990404(protein ADP-ribosylase activity);GO:1990404(protein ADP-ribosylase activity)	NA	K15259	EC:2.4.2.30	poly(ADP-ribose) polymerase family member 12 [Source:HGNC Symbol;Acc:HGNC:21919]	retained_intron;nonsense_mediated_decay;protein_coding;processed_transcript	26.82	5.10	5.26	2.39	0.00	0.08	up	yes
ENSG00000197753	LHFPL5	ENST00000652718;ENST00000360215;ENST00000651994;ENST00000651132;ENST00000496656;ENST00000651676	GO:0005515(protein binding);GO:0005886(plasma membrane);GO:0006811(ion transport);GO:0007605(sensory perception of sound);GO:0016020(membrane);GO:0016021(integral component of membrane);GO:0016324(apical plasma membrane);GO:0032421(stereocilium bundle);GO:0032426(stereocilium tip);GO:0050910(detection of mechanical stimulus involved in sensory perception of sound);GO:0050974(detection of mechanic…	NA	NA	NA	LHFPL tetraspan subfamily member 5 [Source:HGNC Symbol;Acc:HGNC:21253]	protein_coding;nonsense_mediated_decay;processed_transcript	0.68	0.12	5.76	2.53	0.00	0.08	up	yes
ENSG00000128422	KRT17	ENST00000590038;ENST00000463128;ENST00000648859;ENST00000649249;ENST00000491673;ENST00000311208;ENST00000577817;ENST00000540235;ENST00000493253	GO:0002009(morphogenesis of an epithelium);GO:0005198(structural molecule activity);GO:0005515(protein binding);GO:0005737(cytoplasm);GO:0005829(cytosol);GO:0005882(intermediate filament);GO:0030307(positive regulation of cell growth);GO:0031069(hair follicle morphogenesis);GO:0031424(keratinization);GO:0045109(intermediate filament organization);GO:0045111(intermediate filament cytoskeleton);GO:…	04915(Estrogen signaling pathway);04915(Estrogen signaling pathway)	K07604	NA	keratin 17 [Source:HGNC Symbol;Acc:HGNC:6427]	retained_intron;protein_coding	1.75	0.31	5.71	2.51	0.00	0.08	up	yes
ENSG00000138380	CARF	ENST00000432024;ENST00000414857;ENST00000422368;ENST00000444724;ENST00000457031;ENST00000445120;ENST00000427712;ENST00000471271;ENST00000443740;ENST00000441569;ENST00000434998;ENST00000438828;ENST00000430899;ENST00000428585;ENST00000414439;ENST00000402905;ENST00000414490;ENST00000431787;ENST00000320443;ENST00000447539	GO:0000978(RNA polymerase II cis-regulatory region sequence-specific DNA binding);GO:0001228(DNA-binding transcription activator activity, RNA polymerase II-specific);GO:0001652(granular component);GO:0003677(DNA binding);GO:0003700(DNA-binding transcription factor activity);GO:0005634(nucleus);GO:0035865(cellular response to potassium ion);GO:0045944(positive regulation of transcription by RNA p…	NA	K21595	NA	calcium responsive transcription factor [Source:HGNC Symbol;Acc:HGNC:14435]	protein_coding;nonsense_mediated_decay;processed_transcript	0.48	0.08	5.73	2.52	0.00	0.08	up	yes
ENSG00000269821	KCNQ1OT1	ENST00000597346	NA	NA	NA	NA	KCNQ1 opposite strand/antisense transcript 1 [Source:HGNC Symbol;Acc:HGNC:6295]	lncRNA	0.14	0.03	5.35	2.42	0.00	0.08	up	yes
ENSG00000173209	AHSA2P	ENST00000643913;ENST00000484217;ENST00000463681;ENST00000489653;ENST00000471542;ENST00000394457;ENST00000642505;ENST00000487904;ENST00000491217;ENST00000493628;ENST00000642732;ENST00000647519;ENST00000357022;ENST00000493310;ENST00000410073	NA	NA	NA	NA	activator of HSP90 ATPase homolog 2, pseudogene [Source:HGNC Symbol;Acc:HGNC:20437]	retained_intron;processed_transcript;transcribed_unitary_pseudogene	1.39	0.26	5.36	2.42	0.00	0.09	up	yes
ENSG00000285816	AP000944	ENST00000649896	GO:0003677(DNA binding);GO:0005634(nucleus);GO:0006260(DNA replication)	NA	NA	NA	novel protein, POLA2-CDC42EP2 readthrough	nonsense_mediated_decay	1.22	0.22	5.47	2.45	0.00	0.09	up	yes
ENSG00000067066	SP100	ENST00000340126;ENST00000264052;ENST00000409112;ENST00000409341;ENST00000466710;ENST00000452345;ENST00000488180;ENST00000409824;ENST00000427101;ENST00000462751;ENST00000470940;ENST00000459786;ENST00000413284;ENST00000431952;ENST00000409897;ENST00000492546;ENST00000494508;ENST00000494901;ENST00000432979	GO:0000122(negative regulation of transcription by RNA polymerase II);GO:0000723(telomere maintenance);GO:0000784(nuclear chromosome, telomeric region);GO:0000981(DNA-binding transcription factor activity, RNA polymerase II-specific);GO:0003677(DNA binding);GO:0005515(protein binding);GO:0005634(nucleus);GO:0005654(nucleoplasm);GO:0005737(cytoplasm);GO:0006978(DNA damage response, signal transduc…	05168(Herpes simplex virus 1 infection);05203(Viral carcinogenesis);05203(Viral carcinogenesis)	K15413	NA	SP100 nuclear antigen [Source:HGNC Symbol;Acc:HGNC:11206]	protein_coding;retained_intron	10.99	2.15	5.12	2.35	0.00	0.09	up	yes
ENSG00000185880	TRIM69	ENST00000560141;ENST00000560442;ENST00000558173;ENST00000338264;ENST00000558329;ENST00000559390;ENST00000559315;ENST00000561237;ENST00000561170;ENST00000561043;ENST00000329464;ENST00000560554	GO:0000209(protein polyubiquitination);GO:0004842(ubiquitin-protein transferase activity);GO:0005515(protein binding);GO:0005634(nucleus);GO:0005737(cytoplasm);GO:0005829(cytosol);GO:0006915(apoptotic process);GO:0016567(protein ubiquitination);GO:0016607(nuclear speck);GO:0016740(transferase activity);GO:0046872(metal ion binding);GO:0061630(ubiquitin protein ligase activity);GO:0061630(ubiquiti…	NA	K12034	EC:2.3.2.27	tripartite motif containing 69 [Source:HGNC Symbol;Acc:HGNC:17857]	processed_transcript;protein_coding;retained_intron	9.22	1.81	5.10	2.35	0.00	0.09	up	yes
ENSG00000196227	FAM217B	ENST00000360816;ENST00000421092;ENST00000469084;ENST00000358293	GO:0005515(protein binding);GO:0005654(nucleoplasm);GO:0005829(cytosol);GO:0005829(cytosol)	NA	NA	NA	family with sequence similarity 217 member B [Source:HGNC Symbol;Acc:HGNC:16170]	protein_coding;processed_transcript	0.43	1.79	0.24	-2.07	0.00	0.10	down	yes
ENSG00000261326	LINC01355	ENST00000566551;ENST00000647667;ENST00000604481;ENST00000660265;ENST00000666981;ENST00000655082	NA	NA	NA	NA	long intergenic non-protein coding RNA 1355 [Source:HGNC Symbol;Acc:HGNC:50584]	lncRNA	0.76	0.14	5.50	2.46	0.00	0.10	up	yes
ENSG00000106723	SPIN1	ENST00000375859;ENST00000483785;ENST00000485804;ENST00000469017;ENST00000462844;ENST00000485565	GO:0005515(protein binding);GO:0005634(nucleus);GO:0005654(nucleoplasm);GO:0005730(nucleolus);GO:0005819(spindle);GO:0005829(cytosol);GO:0006325(chromatin organization);GO:0006355(regulation of transcription, DNA-templated);GO:0007049(cell cycle);GO:0007275(multicellular organism development);GO:0007276(gamete generation);GO:0009303(rRNA transcription);GO:0016055(Wnt signaling pathway);GO:0030177…	NA	NA	NA	spindlin 1 [Source:HGNC Symbol;Acc:HGNC:11243]	protein_coding;processed_transcript	1.88	7.60	0.25	-2.02	0.00	0.10	down	yes
ENSG00000170373	CST1	ENST00000304749;ENST00000398402	GO:0001580(detection of chemical stimulus involved in sensory perception of bitter taste);GO:0004869(cysteine-type endopeptidase inhibitor activity);GO:0005515(protein binding);GO:0005576(extracellular region);GO:0005615(extracellular space);GO:0010466(negative regulation of peptidase activity);GO:0010951(negative regulation of endopeptidase activity);GO:0030414(peptidase inhibitor activity);GO:0…	04970(Salivary secretion);04970(Salivary secretion)	NA	NA	cystatin SN [Source:HGNC Symbol;Acc:HGNC:2473]	protein_coding	119.06	23.63	5.04	2.33	0.00	0.10	up	yes
ENSG00000164463	CREBRF	ENST00000296953;ENST00000523161;ENST00000522692;ENST00000520420;ENST00000520464;ENST00000517882	GO:0000977(RNA polymerase II regulatory region sequence-specific DNA binding);GO:0000981(DNA-binding transcription factor activity, RNA polymerase II-specific);GO:0001228(DNA-binding transcription activator activity, RNA polymerase II-specific);GO:0003700(DNA-binding transcription factor activity);GO:0005515(protein binding);GO:0005634(nucleus);GO:0005654(nucleoplasm);GO:0005829(cytosol);GO:00063…	NA	K21554	NA	CREB3 regulatory factor [Source:HGNC Symbol;Acc:HGNC:24050]	protein_coding;retained_intron;processed_transcript	1.49	0.29	5.11	2.35	0.00	0.10	up	yes
ENSG00000272752	STAG3L5P-PVRIG2P-PILRB	ENST00000310771;ENST00000472646;ENST00000444874;ENST00000483329;ENST00000470714	NA	NA	NA	NA	STAG3L5P-PVRIG2P-PILRB readthrough [Source:HGNC Symbol;Acc:HGNC:48898]	lncRNA	5.12	1.00	5.12	2.36	0.00	0.10	up	yes
ENSG00000189343	RPS2P46	ENST00000458332	NA	NA	NA	NA	ribosomal protein S2 pseudogene 46 [Source:HGNC Symbol;Acc:HGNC:35839]	processed_pseudogene	30.92	122.54	0.25	-1.99	0.00	0.10	down	yes
ENSG00000112984	KIF20A	ENST00000394894;ENST00000502338;ENST00000503417;ENST00000513276;ENST00000504621;ENST00000511638;ENST00000508792	GO:0000166(nucleotide binding);GO:0000281(mitotic cytokinesis);GO:0001578(microtubule bundle formation);GO:0003774(motor activity);GO:0003777(microtubule motor activity);GO:0005515(protein binding);GO:0005524(ATP binding);GO:0005634(nucleus);GO:0005654(nucleoplasm);GO:0005737(cytoplasm);GO:0005794(Golgi apparatus);GO:0005819(spindle);GO:0005856(cytoskeleton);GO:0005871(kinesin complex);GO:0005874…	NA	K10402	NA	kinesin family member 20A [Source:HGNC Symbol;Acc:HGNC:9787]	protein_coding;nonsense_mediated_decay;retained_intron	6.98	27.62	0.25	-1.98	0.00	0.10	down	yes
ENSG00000182534	MXRA7	ENST00000592148;ENST00000355797;ENST00000375036;ENST00000585519;ENST00000588114;ENST00000449428;ENST00000589082	GO:0005783(endoplasmic reticulum);GO:0016020(membrane);GO:0016021(integral component of membrane);GO:0062023(collagen-containing extracellular matrix);GO:0062023(collagen-containing extracellular matrix)	NA	NA	NA	matrix remodeling associated 7 [Source:HGNC Symbol;Acc:HGNC:7541]	protein_coding	1.53	6.10	0.25	-1.99	0.00	0.10	down	yes
ENSG00000204616	TRIM31	ENST00000376734;ENST00000484583;ENST00000480808;ENST00000485864;ENST00000493404;ENST00000471695;ENST00000468264	GO:0005515(protein binding);GO:0005737(cytoplasm);GO:0005739(mitochondrion);GO:0005829(cytosol);GO:0008270(zinc ion binding);GO:0010468(regulation of gene expression);GO:0016567(protein ubiquitination);GO:0016740(transferase activity);GO:0032897(negative regulation of viral transcription);GO:0045087(innate immune response);GO:0046597(negative regulation of viral entry into host cell);GO:0046872(m…	NA	K12011	EC:2.3.2.27	tripartite motif containing 31 [Source:HGNC Symbol;Acc:HGNC:16289]	protein_coding;retained_intron;processed_transcript	4.00	0.77	5.16	2.37	0.00	0.10	up	yes
ENSG00000185215	TNFAIP2	ENST00000560869;ENST00000559255;ENST00000560670;ENST00000561156;ENST00000560428;ENST00000559195;ENST00000559406;ENST00000561217;ENST00000560562;ENST00000333007;ENST00000558056	GO:0000145(exocyst);GO:0000149(SNARE binding);GO:0001525(angiogenesis);GO:0005515(protein binding);GO:0005615(extracellular space);GO:0006887(exocytosis);GO:0007275(multicellular organism development);GO:0030154(cell differentiation);GO:0051601(exocyst localization);GO:0051601(exocyst localization)	NA	K19989	NA	TNF alpha induced protein 2 [Source:HGNC Symbol;Acc:HGNC:11895]	protein_coding;nonsense_mediated_decay;retained_intron;processed_transcript	73.43	14.71	4.99	2.32	0.00	0.10	up	yes
ENSG00000223749	MIR503HG	ENST00000659680;ENST00000666697;ENST00000445415;ENST00000414769;ENST00000441492;ENST00000457876;ENST00000655068;ENST00000670930;ENST00000673627;ENST00000440570	NA	NA	NA	NA	MIR503 host gene [Source:HGNC Symbol;Acc:HGNC:28258]	lncRNA	1.61	0.29	5.49	2.46	0.00	0.10	up	yes
ENSG00000111181	SLC6A12	ENST00000545058;ENST00000542825;ENST00000424061;ENST00000540094;ENST00000535347;ENST00000535498;ENST00000397296;ENST00000359674;ENST00000536824;ENST00000537793;ENST00000544782;ENST00000536116;ENST00000538580;ENST00000537826;ENST00000538424;ENST00000538272	GO:0003333(amino acid transmembrane transport);GO:0005328(neurotransmitter:sodium symporter activity);GO:0005332(gamma-aminobutyric acid:sodium symporter activity);GO:0005515(protein binding);GO:0005886(plasma membrane);GO:0005887(integral component of plasma membrane);GO:0006836(neurotransmitter transport);GO:0006865(amino acid transport);GO:0008028(monocarboxylic acid transmembrane transporter …	04721(Synaptic vesicle cycle);04727(GABAergic synapse);04727(GABAergic synapse)	K05045	NA	solute carrier family 6 member 12 [Source:HGNC Symbol;Acc:HGNC:11045]	retained_intron;protein_coding;processed_transcript	4.10	0.80	5.12	2.36	0.00	0.10	up	yes
ENSG00000119714	GPR68	ENST00000650645;ENST00000529300;ENST00000529102;ENST00000531499;ENST00000535815	GO:0004930(G protein-coupled receptor activity);GO:0005886(plasma membrane);GO:0005887(integral component of plasma membrane);GO:0006954(inflammatory response);GO:0007165(signal transduction);GO:0007186(G protein-coupled receptor signaling pathway);GO:0016020(membrane);GO:0016021(integral component of membrane);GO:0032024(positive regulation of insulin secretion);GO:0035774(positive regulation of…	NA	K08408	NA	G protein-coupled receptor 68 [Source:HGNC Symbol;Acc:HGNC:4519]	protein_coding;processed_transcript	1.66	0.31	5.28	2.40	0.00	0.10	up	yes
ENSG00000081041	CXCL2	ENST00000508487;ENST00000510048;ENST00000296031	GO:0002237(response to molecule of bacterial origin);GO:0005125(cytokine activity);GO:0005515(protein binding);GO:0005576(extracellular region);GO:0005615(extracellular space);GO:0006935(chemotaxis);GO:0006952(defense response);GO:0006954(inflammatory response);GO:0006955(immune response);GO:0007165(signal transduction);GO:0007186(G protein-coupled receptor signaling pathway);GO:0008009(chemokine…	04060(Cytokine-cytokine receptor interaction);04062(Chemokine signaling pathway);04064(NF-kappa B signaling pathway);04621(NOD-like receptor signaling pathway);04657(IL-17 signaling pathway);04668(TNF signaling pathway);05132(Salmonella infection);05134(Legionellosis);05167(Kaposi sarcoma-associated herpesvirus infection);05167(Kaposi sarcoma-associated herpesvirus infection)	K05505	NA	C-X-C motif chemokine ligand 2 [Source:HGNC Symbol;Acc:HGNC:4603]	protein_coding;retained_intron;processed_transcript	6.71	1.30	5.17	2.37	0.00	0.10	up	yes
ENSG00000125730	C3	ENST00000245907;ENST00000602229;ENST00000596179;ENST00000601008;ENST00000594936;ENST00000600744;ENST00000601475;ENST00000600763;ENST00000598805;ENST00000599899;ENST00000602053;ENST00000599668;ENST00000596548;ENST00000594270;ENST00000595577;ENST00000596238;ENST00000594005;ENST00000597442	GO:0001798(positive regulation of type IIa hypersensitivity);GO:0001934(positive regulation of protein phosphorylation);GO:0001970(positive regulation of activation of membrane attack complex);GO:0002376(immune system process);GO:0004866(endopeptidase inhibitor activity);GO:0005102(signaling receptor binding);GO:0005515(protein binding);GO:0005576(extracellular region);GO:0005615(extracellular sp…	04080(Neuroactive ligand-receptor interaction);04145(Phagosome);04610(Complement and coagulation cascades);05133(Pertussis);05134(Legionellosis);05140(Leishmaniasis);05142(Chagas disease (American trypanosomiasis));05150(Staphylococcus aureus infection);05152(Tuberculosis);05167(Kaposi sarcoma-associated herpesvirus infection);05168(Herpes simplex virus 1 infection);05203(Viral carcinogenesis);05…	NA	NA	complement C3 [Source:HGNC Symbol;Acc:HGNC:1318]	protein_coding;retained_intron;processed_transcript	39.00	7.85	4.97	2.31	0.00	0.10	up	yes
ENSG00000163840	DTX3L	ENST00000296161;ENST00000383661	GO:0000209(protein polyubiquitination);GO:0002230(positive regulation of defense response to virus by host);GO:0002376(immune system process);GO:0004842(ubiquitin-protein transferase activity);GO:0004857(enzyme inhibitor activity);GO:0005515(protein binding);GO:0005634(nucleus);GO:0005654(nucleoplasm);GO:0005737(cytoplasm);GO:0005764(lysosome);GO:0005765(lysosomal membrane);GO:0005768(endosome);G…	04330(Notch signaling pathway);04330(Notch signaling pathway)	K06058	EC:2.3.2.27	deltex E3 ubiquitin ligase 3L [Source:HGNC Symbol;Acc:HGNC:30323]	protein_coding	54.70	11.06	4.95	2.31	0.00	0.11	up	yes
ENSG00000137507	LRRC32	ENST00000260061;ENST00000464145;ENST00000421973;ENST00000404995;ENST00000407242	GO:0005515(protein binding);GO:0005615(extracellular space);GO:0005654(nucleoplasm);GO:0005886(plasma membrane);GO:0005887(integral component of plasma membrane);GO:0007179(transforming growth factor beta receptor signaling pathway);GO:0009986(cell surface);GO:0010628(positive regulation of gene expression);GO:0016020(membrane);GO:0016021(integral component of membrane);GO:0019838(growth factor b…	NA	NA	NA	leucine rich repeat containing 32 [Source:HGNC Symbol;Acc:HGNC:4161]	protein_coding;processed_transcript	1.03	0.19	5.48	2.45	0.00	0.11	up	yes
ENSG00000249042	AC008771	ENST00000504300;ENST00000666568;ENST00000508000	NA	NA	NA	NA	novel transcript	lncRNA	0.14	0.59	0.24	-2.08	0.00	0.11	down	yes
ENSG00000164308	ERAP2	ENST00000437043;ENST00000510373;ENST00000508077;ENST00000512869;ENST00000507346;ENST00000513084;ENST00000513368;ENST00000379904;ENST00000510309;ENST00000515387;ENST00000515095	GO:0002250(adaptive immune response);GO:0002376(immune system process);GO:0002474(antigen processing and presentation of peptide antigen via MHC class I);GO:0004177(aminopeptidase activity);GO:0005737(cytoplasm);GO:0005783(endoplasmic reticulum);GO:0005788(endoplasmic reticulum lumen);GO:0005789(endoplasmic reticulum membrane);GO:0005886(plasma membrane);GO:0006508(proteolysis);GO:0008217(regulat…	NA	K13723	EC:3.4.11.-	endoplasmic reticulum aminopeptidase 2 [Source:HGNC Symbol;Acc:HGNC:29499]	protein_coding;nonsense_mediated_decay;retained_intron;processed_transcript	3.43	0.69	4.98	2.32	0.00	0.11	up	yes
ENSG00000285641	AL358472	ENST00000648869	NA	NA	NA	NA	novel protein	nonsense_mediated_decay	1.87	7.45	0.25	-1.99	0.00	0.11	down	yes
ENSG00000240342	RPS2P5	ENST00000488803	NA	NA	NA	NA	ribosomal protein S2 pseudogene 5 [Source:HGNC Symbol;Acc:HGNC:31386]	processed_pseudogene	50.42	192.61	0.26	-1.93	0.00	0.12	down	yes
ENSG00000188933	USP32P1	ENST00000341745;ENST00000445583;ENST00000456071;ENST00000393005;ENST00000506594;ENST00000578986;ENST00000437217;ENST00000577603;ENST00000582011;ENST00000444558;ENST00000417524	NA	NA	NA	NA	ubiquitin specific peptidase 32 pseudogene 1 [Source:HGNC Symbol;Acc:HGNC:43570]	processed_transcript;transcribed_unprocessed_pseudogene	1.77	0.36	4.98	2.32	0.00	0.12	up	yes
ENSG00000248144	ADH1C	ENST00000515683;ENST00000505942;ENST00000511397;ENST00000510055	GO:0004022(alcohol dehydrogenase (NAD+) activity);GO:0004024(alcohol dehydrogenase activity, zinc-dependent);GO:0004745(retinol dehydrogenase activity);GO:0005654(nucleoplasm);GO:0005737(cytoplasm);GO:0005829(cytosol);GO:0005886(plasma membrane);GO:0006069(ethanol oxidation);GO:0008270(zinc ion binding);GO:0016491(oxidoreductase activity);GO:0042572(retinol metabolic process);GO:0042573(retinoic …	00010(Glycolysis / Gluconeogenesis);00071(Fatty acid degradation);00350(Tyrosine metabolism);00830(Retinol metabolism);00980(Metabolism of xenobiotics by cytochrome P450);00982(Drug metabolism - cytochrome P450);05204(Chemical carcinogenesis);05204(Chemical carcinogenesis)	NA	NA	alcohol dehydrogenase 1C (class I), gamma polypeptide [Source:HGNC Symbol;Acc:HGNC:251]	protein_coding;processed_transcript	3.70	14.34	0.26	-1.96	0.00	0.12	down	yes
ENSG00000183914	DNAH2	ENST00000572933;ENST00000574518;ENST00000575105;ENST00000389173;ENST00000570791;ENST00000575498	GO:0000166(nucleotide binding);GO:0003774(motor activity);GO:0003777(microtubule motor activity);GO:0005524(ATP binding);GO:0005737(cytoplasm);GO:0005856(cytoskeleton);GO:0005858(axonemal dynein complex);GO:0005874(microtubule);GO:0005929(cilium);GO:0005930(axoneme);GO:0007018(microtubule-based movement);GO:0008569(ATP-dependent microtubule motor activity, minus-end-directed);GO:0030286(dynein co…	05016(Huntington disease);05016(Huntington disease)	K10408	NA	dynein axonemal heavy chain 2 [Source:HGNC Symbol;Acc:HGNC:2948]	protein_coding;nonsense_mediated_decay;retained_intron	0.59	0.12	5.01	2.32	0.00	0.12	up	yes
ENSG00000163121	NEURL3	ENST00000451794;ENST00000444588;ENST00000310865;ENST00000435380	GO:0016567(protein ubiquitination);GO:0016740(transferase activity);GO:0046872(metal ion binding);GO:0061630(ubiquitin protein ligase activity);GO:0061630(ubiquitin protein ligase activity)	NA	K15689	EC:2.3.2.27	neuralized E3 ubiquitin protein ligase 3 [Source:HGNC Symbol;Acc:HGNC:25162]	protein_coding;retained_intron	6.06	1.22	4.97	2.31	0.00	0.12	up	yes
ENSG00000278771	RN7SL3	ENST00000610674	NA	NA	NA	NA	RNA component of signal recognition particle 7SL3 [Source:HGNC Symbol;Acc:HGNC:23135]	misc_RNA	39.82	8.10	4.92	2.30	0.00	0.13	up	yes
ENSG00000166750	SLFN5	ENST00000299977;ENST00000542451;ENST00000592325	GO:0000166(nucleotide binding);GO:0005524(ATP binding);GO:0005634(nucleus);GO:0030154(cell differentiation);GO:0030154(cell differentiation)	NA	NA	NA	schlafen family member 5 [Source:HGNC Symbol;Acc:HGNC:28286]	protein_coding	3.04	0.63	4.84	2.28	0.00	0.13	up	yes
ENSG00000106258	CYP3A5	ENST00000439761;ENST00000646887;ENST00000222982;ENST00000473347;ENST00000469622;ENST00000466061;ENST00000469887;ENST00000488187;ENST00000456417;ENST00000480723;ENST00000463907;ENST00000339843;ENST00000463364;ENST00000481825;ENST00000489231;ENST00000461920	GO:0002933(lipid hydroxylation);GO:0004497(monooxygenase activity);GO:0005506(iron ion binding);GO:0005783(endoplasmic reticulum);GO:0005789(endoplasmic reticulum membrane);GO:0006629(lipid metabolic process);GO:0006805(xenobiotic metabolic process);GO:0008202(steroid metabolic process);GO:0008210(estrogen metabolic process);GO:0008395(steroid hydroxylase activity);GO:0008401(retinoic acid 4-hydr…	00140(Steroid hormone biosynthesis);00830(Retinol metabolism);00980(Metabolism of xenobiotics by cytochrome P450);00982(Drug metabolism - cytochrome P450);05204(Chemical carcinogenesis);05204(Chemical carcinogenesis)	NA	NA	cytochrome P450 family 3 subfamily A member 5 [Source:HGNC Symbol;Acc:HGNC:2638]	protein_coding;nonsense_mediated_decay;retained_intron;processed_transcript	5.53	1.14	4.84	2.28	0.00	0.13	up	yes
ENSG00000204592	HLA-E	ENST00000376630;ENST00000484194;ENST00000493699	GO:0000139(Golgi membrane);GO:0001815(positive regulation of antibody-dependent cellular cytotoxicity);GO:0001916(positive regulation of T cell mediated cytotoxicity);GO:0002250(adaptive immune response);GO:0002376(immune system process);GO:0002474(antigen processing and presentation of peptide antigen via MHC class I);GO:0002476(antigen processing and presentation of endogenous peptide antigen v…	04144(Endocytosis);04145(Phagosome);04218(Cellular senescence);04514(Cell adhesion molecules (CAMs));04612(Antigen processing and presentation);04650(Natural killer cell mediated cytotoxicity);04940(Type I diabetes mellitus);05163(Human cytomegalovirus infection);05165(Human papillomavirus infection);05166(Human T-cell leukemia virus 1 infection);05167(Kaposi sarcoma-associated herpesvirus infect…	K06751	NA	major histocompatibility complex, class I, E [Source:HGNC Symbol;Acc:HGNC:4962]	protein_coding;retained_intron	239.54	50.18	4.77	2.26	0.00	0.13	up	yes
ENSG00000187595	ZNF385C	ENST00000496039;ENST00000649819;ENST00000461831;ENST00000436535;ENST00000453355;ENST00000618554	GO:0003676(nucleic acid binding);GO:0005515(protein binding);GO:0005634(nucleus);GO:0008270(zinc ion binding);GO:0046872(metal ion binding);GO:0046872(metal ion binding)	NA	NA	NA	zinc finger protein 385C [Source:HGNC Symbol;Acc:HGNC:33722]	retained_intron;protein_coding	1.42	0.29	4.98	2.32	0.00	0.13	up	yes
ENSG00000171310	CHST11	ENST00000303694;ENST00000549260;ENST00000549016;ENST00000546689;ENST00000547956;ENST00000550711	GO:0000139(Golgi membrane);GO:0001537(N-acetylgalactosamine 4-O-sulfotransferase activity);GO:0002063(chondrocyte development);GO:0005794(Golgi apparatus);GO:0005975(carbohydrate metabolic process);GO:0007585(respiratory gaseous exchange by respiratory system);GO:0008146(sulfotransferase activity);GO:0009791(post-embryonic development);GO:0016020(membrane);GO:0016021(integral component of membran…	00532(Glycosaminoglycan biosynthesis - chondroitin sulfate / dermatan sulfate);00532(Glycosaminoglycan biosynthesis - chondroitin sulfate / dermatan sulfate)	K01017	EC:2.8.2.5	carbohydrate sulfotransferase 11 [Source:HGNC Symbol;Acc:HGNC:17422]	protein_coding;processed_transcript	9.92	2.07	4.80	2.26	0.00	0.13	up	yes
ENSG00000136197	C7orf25	ENST00000438029;ENST00000425683;ENST00000432637;ENST00000431882;ENST00000447342;ENST00000350427	GO:0005515(protein binding);GO:0005515(protein binding)	NA	NA	NA	chromosome 7 open reading frame 25 [Source:HGNC Symbol;Acc:HGNC:21703]	protein_coding	4.48	0.91	4.90	2.29	0.00	0.13	up	yes
ENSG00000135617	PRADC1	ENST00000258083;ENST00000480093;ENST00000470391	GO:0005515(protein binding);GO:0005576(extracellular region);GO:0005576(extracellular region)	NA	NA	NA	protease associated domain containing 1 [Source:HGNC Symbol;Acc:HGNC:16047]	protein_coding;processed_transcript;retained_intron	3.39	13.05	0.26	-1.94	0.00	0.13	down	yes
ENSG00000081665	ZNF506	ENST00000587822;ENST00000540806;ENST00000450683;ENST00000595825;ENST00000545006;ENST00000443905;ENST00000590766;ENST00000587461;ENST00000590319;ENST00000587452;ENST00000586260;ENST00000591639	GO:0000978(RNA polymerase II cis-regulatory region sequence-specific DNA binding);GO:0003676(nucleic acid binding);GO:0003677(DNA binding);GO:0005634(nucleus);GO:0005730(nucleolus);GO:0006355(regulation of transcription, DNA-templated);GO:0046872(metal ion binding);GO:0046872(metal ion binding)	05168(Herpes simplex virus 1 infection);05168(Herpes simplex virus 1 infection)	K09228	NA	zinc finger protein 506 [Source:HGNC Symbol;Acc:HGNC:23780]	retained_intron;protein_coding;processed_transcript;nonsense_mediated_decay	0.51	0.10	5.21	2.38	0.00	0.13	up	yes
ENSG00000214279	SCART1	ENST00000482993;ENST00000640237;ENST00000463137;ENST00000462252;ENST00000475114;ENST00000488261	GO:0002376(immune system process);GO:0002456(T cell mediated immunity);GO:0003674(molecular_function);GO:0005044(scavenger receptor activity);GO:0005737(cytoplasm);GO:0005886(plasma membrane);GO:0005903(brush border);GO:0006897(endocytosis);GO:0008150(biological_process);GO:0009897(external side of plasma membrane);GO:0016020(membrane);GO:0016021(integral component of membrane);GO:0016021(integra…	NA	NA	NA	scavenger receptor family member expressed on T cells 1 [Source:HGNC Symbol;Acc:HGNC:32411]	retained_intron;protein_coding	0.91	0.18	5.05	2.34	0.00	0.13	up	yes
ENSG00000257315	ZBED6	ENST00000550078	GO:0000122(negative regulation of transcription by RNA polymerase II);GO:0000790(nuclear chromatin);GO:0000981(DNA-binding transcription factor activity, RNA polymerase II-specific);GO:0001835(blastocyst hatching);GO:0003677(DNA binding);GO:0005634(nucleus);GO:0005730(nucleolus);GO:0045892(negative regulation of transcription, DNA-templated);GO:0046872(metal ion binding);GO:0046983(protein dimeri…	NA	NA	NA	zinc finger BED-type containing 6 [Source:HGNC Symbol;Acc:HGNC:33273]	protein_coding	0.94	0.19	4.90	2.29	0.00	0.13	up	yes
ENSG00000213397	HAUS7	ENST00000464993;ENST00000491286;ENST00000490165;ENST00000370211;ENST00000484394;ENST00000435662;ENST00000626181;ENST00000490453;ENST00000370210;ENST00000460898;ENST00000437046	GO:0000086(G2/M transition of mitotic cell cycle);GO:0005515(protein binding);GO:0005737(cytoplasm);GO:0005813(centrosome);GO:0005815(microtubule organizing center);GO:0005819(spindle);GO:0005829(cytosol);GO:0005856(cytoskeleton);GO:0005874(microtubule);GO:0007049(cell cycle);GO:0007098(centrosome cycle);GO:0010389(regulation of G2/M transition of mitotic cell cycle);GO:0031996(thioesterase bindi…	NA	K16590	NA	HAUS augmin like complex subunit 7 [Source:HGNC Symbol;Acc:HGNC:32979]	processed_transcript;protein_coding	1.02	3.88	0.26	-1.93	0.00	0.13	down	yes
ENSG00000182326	C1S	ENST00000360817;ENST00000328916;ENST00000423384;ENST00000495061;ENST00000543187;ENST00000497061;ENST00000489541;ENST00000406697;ENST00000617865;ENST00000495053;ENST00000463798;ENST00000488701;ENST00000403949;ENST00000542978;ENST00000402681;ENST00000470326;ENST00000473545;ENST00000541647;ENST00000443875;ENST00000413211;ENST00000461983	GO:0002376(immune system process);GO:0004252(serine-type endopeptidase activity);GO:0005509(calcium ion binding);GO:0005515(protein binding);GO:0005576(extracellular region);GO:0005615(extracellular space);GO:0006508(proteolysis);GO:0006956(complement activation);GO:0006958(complement activation, classical pathway);GO:0008233(peptidase activity);GO:0008236(serine-type peptidase activity);GO:00167…	04610(Complement and coagulation cascades);05133(Pertussis);05150(Staphylococcus aureus infection);05322(Systemic lupus erythematosus);05322(Systemic lupus erythematosus)	NA	NA	complement C1s [Source:HGNC Symbol;Acc:HGNC:1247]	protein_coding;processed_transcript;retained_intron;nonsense_mediated_decay	14.00	2.95	4.74	2.24	0.00	0.13	up	yes
ENSG00000197582	GPX1P1	ENST00000388829	NA	NA	NA	NA	glutathione peroxidase pseudogene 1 [Source:HGNC Symbol;Acc:HGNC:4560]	processed_pseudogene	2.55	10.08	0.25	-1.98	0.00	0.13	down	yes
ENSG00000271425	NBPF10	ENST00000583866;ENST00000617010;ENST00000612520	GO:0016020(membrane);GO:0016021(integral component of membrane);GO:0016021(integral component of membrane)	NA	NA	NA	NBPF member 10 [Source:HGNC Symbol;Acc:HGNC:31992]	protein_coding	2.03	0.43	4.76	2.25	0.00	0.13	up	yes
ENSG00000103353	UBFD1	ENST00000395878;ENST00000571064;ENST00000566136;ENST00000566669;ENST00000569919;ENST00000565634;ENST00000567264;ENST00000563366;ENST00000564106;ENST00000567212	GO:0003723(RNA binding);GO:0005515(protein binding);GO:0045296(cadherin binding);GO:0045296(cadherin binding)	NA	NA	NA	ubiquitin family domain containing 1 [Source:HGNC Symbol;Acc:HGNC:30565]	protein_coding;processed_transcript;retained_intron	13.11	2.77	4.73	2.24	0.00	0.13	up	yes
ENSG00000198879	SFMBT2	ENST00000361972;ENST00000379711;ENST00000397167;ENST00000379713;ENST00000673876	GO:0003682(chromatin binding);GO:0003714(transcription corepressor activity);GO:0005515(protein binding);GO:0005634(nucleus);GO:0005654(nucleoplasm);GO:0005829(cytosol);GO:0006355(regulation of transcription, DNA-templated);GO:0010629(negative regulation of gene expression);GO:0016235(aggresome);GO:0016604(nuclear body);GO:0016607(nuclear speck);GO:0042393(histone binding);GO:0043231(intracellula…	NA	NA	NA	Scm like with four mbt domains 2 [Source:HGNC Symbol;Acc:HGNC:20256]	protein_coding	1.95	0.41	4.80	2.26	0.00	0.13	up	yes
ENSG00000139354	GAS2L3	ENST00000537247;ENST00000547739;ENST00000548067;ENST00000266754;ENST00000548113;ENST00000550295;ENST00000539410;ENST00000552854;ENST00000547754	GO:0000226(microtubule cytoskeleton organization);GO:0003779(actin binding);GO:0005515(protein binding);GO:0005737(cytoplasm);GO:0005856(cytoskeleton);GO:0005874(microtubule);GO:0005884(actin filament);GO:0008017(microtubule binding);GO:0008093(cytoskeletal adaptor activity);GO:0015629(actin cytoskeleton);GO:0015630(microtubule cytoskeleton);GO:0030036(actin cytoskeleton organization);GO:0051015(…	NA	NA	NA	growth arrest specific 2 like 3 [Source:HGNC Symbol;Acc:HGNC:27475]	protein_coding;processed_transcript;retained_intron;nonsense_mediated_decay	0.22	0.87	0.26	-1.97	0.00	0.13	down	yes
ENSG00000162496	DHRS3	ENST00000616661;ENST00000482265;ENST00000464917;ENST00000430996	GO:0000166(nucleotide binding);GO:0001523(retinoid metabolic process);GO:0003151(outflow tract morphogenesis);GO:0004745(retinol dehydrogenase activity);GO:0005789(endoplasmic reticulum membrane);GO:0005811(lipid droplet);GO:0007601(visual perception);GO:0009055(electron transfer activity);GO:0016020(membrane);GO:0016021(integral component of membrane);GO:0016491(oxidoreductase activity);GO:00166…	00830(Retinol metabolism);00830(Retinol metabolism)	K11146	EC:1.1.1.300	dehydrogenase/reductase 3 [Source:HGNC Symbol;Acc:HGNC:17693]	protein_coding;retained_intron	3.77	14.12	0.27	-1.90	0.00	0.13	down	yes
ENSG00000105499	PLA2G4C	ENST00000354276;ENST00000597713;ENST00000594790;ENST00000596353;ENST00000595899;ENST00000599063;ENST00000599921;ENST00000594156;ENST00000599300;ENST00000599239;ENST00000601946;ENST00000598457;ENST00000595487;ENST00000598185;ENST00000593765;ENST00000596510;ENST00000597377;ENST00000596138;ENST00000596352;ENST00000600170;ENST00000595161;ENST00000598488;ENST00000599111;ENST00000598813	GO:0004620(phospholipase activity);GO:0004622(lysophospholipase activity);GO:0004623(phospholipase A2 activity);GO:0005509(calcium ion binding);GO:0005543(phospholipid binding);GO:0005544(calcium-dependent phospholipid binding);GO:0005635(nuclear envelope);GO:0005654(nucleoplasm);GO:0005739(mitochondrion);GO:0005783(endoplasmic reticulum);GO:0005789(endoplasmic reticulum membrane);GO:0005811(lipi…	00564(Glycerophospholipid metabolism);00565(Ether lipid metabolism);00590(Arachidonic acid metabolism);00591(Linoleic acid metabolism);00592(alpha-Linolenic acid metabolism);04010(MAPK signaling pathway);04014(Ras signaling pathway);04072(Phospholipase D signaling pathway);04217(Necroptosis);04270(Vascular smooth muscle contraction);04370(VEGF signaling pathway);04611(Platelet activation);04664(F…	K16342	EC:3.1.1.4	phospholipase A2 group IVC [Source:HGNC Symbol;Acc:HGNC:9037]	protein_coding;nonsense_mediated_decay;retained_intron;processed_transcript	2.20	0.45	4.91	2.29	0.00	0.13	up	yes
ENSG00000219545	UMAD1	ENST00000639110;ENST00000406829;ENST00000636849;ENST00000493246;ENST00000471760;ENST00000482067;ENST00000639343;ENST00000463725;ENST00000638342	GO:0005515(protein binding);GO:0005515(protein binding)	NA	NA	NA	UBAP1-MVB12-associated (UMA) domain containing 1 [Source:HGNC Symbol;Acc:HGNC:48955]	nonsense_mediated_decay;processed_transcript;protein_coding	2.72	0.56	4.87	2.28	0.00	0.13	up	yes
ENSG00000185101	ANO9	ENST00000524802;ENST00000534161;ENST00000526142;ENST00000332826;ENST00000532094;ENST00000528927;ENST00000525857;ENST00000525804	GO:0005229(intracellular calcium activated chloride channel activity);GO:0005254(chloride channel activity);GO:0005515(protein binding);GO:0005886(plasma membrane);GO:0006821(chloride transport);GO:0006869(lipid transport);GO:0016020(membrane);GO:0016021(integral component of membrane);GO:0017128(phospholipid scramblase activity);GO:0034220(ion transmembrane transport);GO:0055085(transmembrane tr…	NA	K19503	NA	anoctamin 9 [Source:HGNC Symbol;Acc:HGNC:20679]	retained_intron;protein_coding	0.97	0.20	4.96	2.31	0.00	0.14	up	yes
ENSG00000273513	TBC1D3K	ENST00000620247	GO:0005096(GTPase activator activity);GO:0005886(plasma membrane);GO:0006886(intracellular protein transport);GO:0016020(membrane);GO:0017137(Rab GTPase binding);GO:0090630(activation of GTPase activity)	NA	K20134	NA	TBC1 domain family member 3K [Source:HGNC Symbol;Acc:HGNC:51245]	protein_coding	32.32	6.88	4.70	2.23	0.00	0.14	up	yes
ENSG00000240065	PSMB9	ENST00000374859;ENST00000414474;ENST00000464863;ENST00000395330;ENST00000467593	GO:0000165(MAPK cascade);GO:0000209(protein polyubiquitination);GO:0000502(proteasome complex);GO:0002223(stimulatory C-type lectin receptor signaling pathway);GO:0002376(immune system process);GO:0002479(antigen processing and presentation of exogenous peptide antigen via MHC class I, TAP-dependent);GO:0004175(endopeptidase activity);GO:0004298(threonine-type endopeptidase activity);GO:0005515(p…	03050(Proteasome);03050(Proteasome)	NA	NA	proteasome 20S subunit beta 9 [Source:HGNC Symbol;Acc:HGNC:9546]	protein_coding;retained_intron	51.53	11.02	4.67	2.22	0.00	0.14	up	yes
ENSG00000145425	RPS3A	ENST00000274065;ENST00000507485;ENST00000509736;ENST00000507327;ENST00000508783;ENST00000503002;ENST00000512690;ENST00000506126;ENST00000505243;ENST00000510993;ENST00000512797;ENST00000515792;ENST00000515818;ENST00000514682	GO:0000184(nuclear-transcribed mRNA catabolic process, nonsense-mediated decay);GO:0003723(RNA binding);GO:0003735(structural constituent of ribosome);GO:0005515(protein binding);GO:0005634(nucleus);GO:0005654(nucleoplasm);GO:0005730(nucleolus);GO:0005737(cytoplasm);GO:0005783(endoplasmic reticulum);GO:0005829(cytosol);GO:0005840(ribosome);GO:0005925(focal adhesion);GO:0006412(translation);GO:000…	03010(Ribosome);03010(Ribosome)	K02984	NA	ribosomal protein S3A [Source:HGNC Symbol;Acc:HGNC:10421]	protein_coding;retained_intron;nonsense_mediated_decay	68.09	250.85	0.27	-1.88	0.00	0.14	down	yes
ENSG00000133401	PDZD2	ENST00000438447;ENST00000509256;ENST00000513852;ENST00000510285;ENST00000502824;ENST00000503961;ENST00000513910;ENST00000502489;ENST00000515115;ENST00000513184;ENST00000397559;ENST00000513490	GO:0005515(protein binding);GO:0005576(extracellular region);GO:0005634(nucleus);GO:0005737(cytoplasm);GO:0005783(endoplasmic reticulum);GO:0005911(cell-cell junction);GO:0007155(cell adhesion);GO:0007155(cell adhesion)	NA	NA	NA	PDZ domain containing 2 [Source:HGNC Symbol;Acc:HGNC:18486]	protein_coding;retained_intron;processed_transcript	1.08	0.23	4.74	2.25	0.00	0.14	up	yes
ENSG00000257354	AC048341	ENST00000550290	NA	NA	NA	NA	novel transcript	lncRNA	0.87	0.18	4.89	2.29	0.00	0.14	up	yes
ENSG00000236618	PITPNA-AS1	ENST00000425081	NA	NA	NA	NA	PITPNA antisense RNA 1 [Source:HGNC Symbol;Acc:HGNC:44116]	lncRNA	2.39	9.37	0.26	-1.97	0.00	0.14	down	yes
ENSG00000095951	HIVEP1	ENST00000379388;ENST00000399469;ENST00000484210;ENST00000541134;ENST00000627968;ENST00000478545;ENST00000491710;ENST00000442081;ENST00000487103	GO:0000122(negative regulation of transcription by RNA polymerase II);GO:0000978(RNA polymerase II cis-regulatory region sequence-specific DNA binding);GO:0001227(DNA-binding transcription repressor activity, RNA polymerase II-specific);GO:0003676(nucleic acid binding);GO:0003677(DNA binding);GO:0005515(protein binding);GO:0005634(nucleus);GO:0005654(nucleoplasm);GO:0005737(cytoplasm);GO:0005739(…	NA	K09239	NA	HIVEP zinc finger 1 [Source:HGNC Symbol;Acc:HGNC:4920]	protein_coding;nonsense_mediated_decay	2.82	0.60	4.70	2.23	0.00	0.14	up	yes
ENSG00000214765	SEPTIN7P2	ENST00000413875;ENST00000429741;ENST00000398921;ENST00000428414;ENST00000450436;ENST00000428867;ENST00000338231;ENST00000444755;ENST00000413357	NA	NA	NA	NA	septin 7 pseudogene 2 [Source:HGNC Symbol;Acc:HGNC:32339]	retained_intron;processed_transcript;transcribed_unprocessed_pseudogene	1.15	0.23	5.12	2.36	0.00	0.14	up	yes
ENSG00000144810	COL8A1	ENST00000483969;ENST00000261037;ENST00000652472;ENST00000463753;ENST00000273342;ENST00000621757;ENST00000474648;ENST00000452013;ENST00000462604	GO:0001525(angiogenesis);GO:0005201(extracellular matrix structural constituent);GO:0005515(protein binding);GO:0005576(extracellular region);GO:0005581(collagen trimer);GO:0005591(collagen type VIII trimer);GO:0005604(basement membrane);GO:0005615(extracellular space);GO:0005788(endoplasmic reticulum lumen);GO:0007155(cell adhesion);GO:0010811(positive regulation of cell-substrate adhesion);GO:0…	NA	NA	NA	collagen type VIII alpha 1 chain [Source:HGNC Symbol;Acc:HGNC:2215]	processed_transcript;protein_coding	1.60	0.34	4.76	2.25	0.00	0.14	up	yes
ENSG00000198496	NBR2	ENST00000460115;ENST00000356906;ENST00000657841;ENST00000467245	NA	NA	NA	NA	neighbor of BRCA1 lncRNA 2 [Source:HGNC Symbol;Acc:HGNC:20691]	lncRNA	3.95	0.83	4.77	2.25	0.00	0.14	up	yes
ENSG00000188785	ZNF548	ENST00000336128;ENST00000597576;ENST00000600442;ENST00000594693;ENST00000598895;ENST00000597047;ENST00000366197;ENST00000597400;ENST00000602086;ENST00000594668;ENST00000600927;ENST00000596282	GO:0003676(nucleic acid binding);GO:0003677(DNA binding);GO:0005634(nucleus);GO:0006355(regulation of transcription, DNA-templated);GO:0046872(metal ion binding);GO:0046872(metal ion binding)	05168(Herpes simplex virus 1 infection);05168(Herpes simplex virus 1 infection)	K09228	NA	zinc finger protein 548 [Source:HGNC Symbol;Acc:HGNC:26561]	protein_coding;retained_intron;nonsense_mediated_decay	1.49	0.30	4.92	2.30	0.00	0.14	up	yes
ENSG00000221963	APOL6	ENST00000409652	GO:0005515(protein binding);GO:0005576(extracellular region);GO:0005737(cytoplasm);GO:0006869(lipid transport);GO:0008289(lipid binding);GO:0016020(membrane);GO:0016021(integral component of membrane);GO:0042157(lipoprotein metabolic process)	NA	K14480	NA	apolipoprotein L6 [Source:HGNC Symbol;Acc:HGNC:14870]	protein_coding	22.98	4.96	4.63	2.21	0.00	0.14	up	yes
ENSG00000179954	SSC5D	ENST00000389623;ENST00000594321;ENST00000589020;ENST00000588254;ENST00000587166	GO:0001968(fibronectin binding);GO:0002376(immune system process);GO:0005044(scavenger receptor activity);GO:0005515(protein binding);GO:0005576(extracellular region);GO:0005615(extracellular space);GO:0005737(cytoplasm);GO:0006897(endocytosis);GO:0006952(defense response);GO:0007275(multicellular organism development);GO:0016020(membrane);GO:0031012(extracellular matrix);GO:0032677(regulation of…	NA	NA	NA	scavenger receptor cysteine rich family member with 5 domains [Source:HGNC Symbol;Acc:HGNC:26641]	protein_coding;retained_intron	0.98	0.20	4.88	2.29	0.00	0.14	up	yes
ENSG00000122643	NT5C3A	ENST00000643244;ENST00000409467;ENST00000610140;ENST00000381626;ENST00000456458;ENST00000464840;ENST00000405342;ENST00000409787;ENST00000449201;ENST00000497542;ENST00000473083;ENST00000461851	GO:0000166(nucleotide binding);GO:0000215(tRNA 2'-phosphotransferase activity);GO:0000287(magnesium ion binding);GO:0005515(protein binding);GO:0005737(cytoplasm);GO:0005783(endoplasmic reticulum);GO:0005829(cytosol);GO:0006213(pyrimidine nucleoside metabolic process);GO:0008253(5'-nucleotidase activity);GO:0009117(nucleotide metabolic process);GO:0016311(dephosphorylation);GO:0016740(transferase…	00230(Purine metabolism);00240(Pyrimidine metabolism);00760(Nicotinate and nicotinamide metabolism);00760(Nicotinate and nicotinamide metabolism)	K01081	EC:3.1.3.5	5'-nucleotidase, cytosolic IIIA [Source:HGNC Symbol;Acc:HGNC:17820]	protein_coding;nonsense_mediated_decay;retained_intron	24.00	5.15	4.66	2.22	0.00	0.14	up	yes
ENSG00000238164	TNFRSF14-AS1	ENST00000416860;ENST00000448624;ENST00000452793;ENST00000432521;ENST00000443892;ENST00000449660	NA	NA	NA	NA	TNFRSF14 antisense RNA 1 [Source:HGNC Symbol;Acc:HGNC:26966]	lncRNA	2.11	0.44	4.77	2.25	0.00	0.14	up	yes
ENSG00000174796	THAP6	ENST00000380837;ENST00000504384;ENST00000504190;ENST00000503831;ENST00000508105;ENST00000514480;ENST00000311638;ENST00000507556;ENST00000507557;ENST00000507885;ENST00000506261;ENST00000504218;ENST00000502620	GO:0000790(nuclear chromatin);GO:0000981(DNA-binding transcription factor activity, RNA polymerase II-specific);GO:0003676(nucleic acid binding);GO:0003677(DNA binding);GO:0005515(protein binding);GO:0006357(regulation of transcription by RNA polymerase II);GO:0015630(microtubule cytoskeleton);GO:0046872(metal ion binding);GO:0046872(metal ion binding)	NA	K23207	NA	THAP domain containing 6 [Source:HGNC Symbol;Acc:HGNC:23189]	protein_coding;retained_intron	1.20	0.25	4.90	2.29	0.00	0.14	up	yes
ENSG00000178252	WDR6	ENST00000471162;ENST00000610967;ENST00000461687;ENST00000489684;ENST00000462064;ENST00000452875;ENST00000438660;ENST00000395474;ENST00000627177;ENST00000615452;ENST00000608424;ENST00000472878;ENST00000448293;ENST00000491365;ENST00000488572;ENST00000415265;ENST00000489427;ENST00000492780;ENST00000498023;ENST00000473238;ENST00000419837;ENST00000429900;ENST00000420783	GO:0003723(RNA binding);GO:0005515(protein binding);GO:0005737(cytoplasm);GO:0005829(cytosol);GO:0005886(plasma membrane);GO:0007049(cell cycle);GO:0007050(cell cycle arrest);GO:0008180(COP9 signalosome);GO:0008285(negative regulation of cell population proliferation);GO:0010507(negative regulation of autophagy);GO:0032991(protein-containing complex);GO:0043560(insulin receptor substrate binding)…	NA	NA	NA	WD repeat domain 6 [Source:HGNC Symbol;Acc:HGNC:12758]	retained_intron;protein_coding;processed_transcript;nonsense_mediated_decay	18.38	3.97	4.63	2.21	0.00	0.14	up	yes
ENSG00000183615	FAM167B	ENST00000373582	NA	NA	NA	NA	family with sequence similarity 167 member B [Source:HGNC Symbol;Acc:HGNC:28133]	protein_coding	10.37	2.18	4.75	2.25	0.00	0.14	up	yes
ENSG00000284981	UPK3BL2	ENST00000644544	GO:0016020(membrane);GO:0016021(integral component of membrane)	NA	NA	NA	uroplakin 3B like 2 [Source:HGNC Symbol;Acc:HGNC:53444]	protein_coding	7.79	1.62	4.81	2.27	0.00	0.14	up	yes
ENSG00000160013	PTGIR	ENST00000597185;ENST00000596260;ENST00000598865;ENST00000291294;ENST00000594275;ENST00000595460	GO:0004930(G protein-coupled receptor activity);GO:0005085(guanyl-nucleotide exchange factor activity);GO:0005829(cytosol);GO:0005886(plasma membrane);GO:0005887(integral component of plasma membrane);GO:0006954(inflammatory response);GO:0007165(signal transduction);GO:0007186(G protein-coupled receptor signaling pathway);GO:0007187(G protein-coupled receptor signaling pathway, coupled to cyclic …	04080(Neuroactive ligand-receptor interaction);04270(Vascular smooth muscle contraction);04611(Platelet activation);04611(Platelet activation)	NA	NA	prostaglandin I2 receptor [Source:HGNC Symbol;Acc:HGNC:9602]	protein_coding;retained_intron	1.20	0.24	4.99	2.32	0.00	0.14	up	yes
ENSG00000203709	MIR29B2CHG	ENST00000608023;ENST00000657366;ENST00000487977;ENST00000655169;ENST00000637970;ENST00000435542;ENST00000652846	NA	NA	NA	NA	MIR29B2 and MIR29C host gene [Source:HGNC Symbol;Acc:HGNC:32018]	lncRNA	0.36	0.07	4.81	2.27	0.00	0.15	up	yes
ENSG00000166851	PLK1	ENST00000300093;ENST00000562272;ENST00000564794;ENST00000567897;ENST00000562407;ENST00000568568;ENST00000564947;ENST00000564202;ENST00000570220	GO:0000070(mitotic sister chromatid segregation);GO:0000086(G2/M transition of mitotic cell cycle);GO:0000122(negative regulation of transcription by RNA polymerase II);GO:0000132(establishment of mitotic spindle orientation);GO:0000166(nucleotide binding);GO:0000278(mitotic cell cycle);GO:0000281(mitotic cytokinesis);GO:0000287(magnesium ion binding);GO:0000775(chromosome, centromeric region);GO…	04068(FoxO signaling pathway);04110(Cell cycle);04114(Oocyte meiosis);04914(Progesterone-mediated oocyte maturation);04914(Progesterone-mediated oocyte maturation)	K06631	EC:2.7.11.21	polo like kinase 1 [Source:HGNC Symbol;Acc:HGNC:9077]	protein_coding;retained_intron;processed_transcript;nonsense_mediated_decay	6.12	22.00	0.28	-1.85	0.00	0.15	down	yes
ENSG00000215252	GOLGA8B	ENST00000569100;ENST00000567956;ENST00000566258;ENST00000564575;ENST00000438958;ENST00000484716;ENST00000566091;ENST00000568555;ENST00000569811;ENST00000342314;ENST00000562282	GO:0000137(Golgi cis cisterna);GO:0005794(Golgi apparatus);GO:0005801(cis-Golgi network);GO:0005829(cytosol);GO:0007030(Golgi organization);GO:0016020(membrane);GO:0032580(Golgi cisterna membrane);GO:0051225(spindle assembly);GO:0051225(spindle assembly)	NA	NA	NA	golgin A8 family member B [Source:HGNC Symbol;Acc:HGNC:31973]	retained_intron;processed_transcript;protein_coding	6.05	1.32	4.57	2.19	0.00	0.15	up	yes
ENSG00000217130	AL139100	ENST00000408001	NA	NA	NA	NA	ribosomal protein S10 (RPS10) pseudogene	processed_pseudogene	3.96	14.83	0.27	-1.90	0.00	0.15	down	yes
ENSG00000076067	RBMS2	ENST00000262031;ENST00000639027;ENST00000552247;ENST00000542360;ENST00000551369;ENST00000550726;ENST00000552228;ENST00000549945;ENST00000552916	GO:0003676(nucleic acid binding);GO:0003723(RNA binding);GO:0003730(mRNA 3'-UTR binding);GO:0005634(nucleus);GO:0005737(cytoplasm);GO:0005829(cytosol);GO:0006396(RNA processing);GO:0008143(poly(A) binding);GO:0008266(poly(U) RNA binding);GO:1990904(ribonucleoprotein complex);GO:1990904(ribonucleoprotein complex)	NA	NA	NA	RNA binding motif single stranded interacting protein 2 [Source:HGNC Symbol;Acc:HGNC:9909]	protein_coding;nonsense_mediated_decay;processed_transcript	6.62	1.45	4.56	2.19	0.00	0.15	up	yes
ENSG00000019186	CYP24A1	ENST00000216862;ENST00000460643;ENST00000487593;ENST00000472970;ENST00000395954;ENST00000395955	GO:0001649(osteoblast differentiation);GO:0004497(monooxygenase activity);GO:0005506(iron ion binding);GO:0005654(nucleoplasm);GO:0005739(mitochondrion);GO:0005741(mitochondrial outer membrane);GO:0005886(plasma membrane);GO:0006766(vitamin metabolic process);GO:0008403(25-hydroxycholecalciferol-24-hydroxylase activity);GO:0010430(fatty acid omega-oxidation);GO:0016491(oxidoreductase activity);GO…	00100(Steroid biosynthesis);04928(Parathyroid hormone synthesis, secretion and action);05206(MicroRNAs in cancer);05206(MicroRNAs in cancer)	K07436	EC:1.14.15.16	cytochrome P450 family 24 subfamily A member 1 [Source:HGNC Symbol;Acc:HGNC:2602]	protein_coding;processed_transcript	7.97	1.74	4.59	2.20	0.00	0.15	up	yes
ENSG00000177853	ZNF518A	ENST00000534948;ENST00000478086;ENST00000624776;ENST00000563195;ENST00000442635;ENST00000539666;ENST00000484770;ENST00000488700;ENST00000316045;ENST00000614149	GO:0003676(nucleic acid binding);GO:0003677(DNA binding);GO:0005634(nucleus);GO:0006355(regulation of transcription, DNA-templated);GO:0046872(metal ion binding);GO:0046872(metal ion binding)	NA	NA	NA	zinc finger protein 518A [Source:HGNC Symbol;Acc:HGNC:29009]	retained_intron;protein_coding;processed_transcript	2.93	0.64	4.57	2.19	0.00	0.15	up	yes
ENSG00000101447	FAM83D	ENST00000619304;ENST00000619850	GO:0000922(spindle pole);GO:0001837(epithelial to mesenchymal transition);GO:0005515(protein binding);GO:0005737(cytoplasm);GO:0005819(spindle);GO:0005829(cytosol);GO:0005856(cytoskeleton);GO:0007049(cell cycle);GO:0007165(signal transduction);GO:0008017(microtubule binding);GO:0008283(cell population proliferation);GO:0015630(microtubule cytoskeleton);GO:0016477(cell migration);GO:0019894(kinesi…	NA	K16805	NA	family with sequence similarity 83 member D [Source:HGNC Symbol;Acc:HGNC:16122]	protein_coding	6.10	21.84	0.28	-1.84	0.00	0.15	down	yes
ENSG00000139579	NABP2	ENST00000341463;ENST00000267023;ENST00000447747;ENST00000380198;ENST00000479016;ENST00000399713	GO:0000724(double-strand break repair via homologous recombination);GO:0000784(nuclear chromosome, telomeric region);GO:0003676(nucleic acid binding);GO:0003677(DNA binding);GO:0003697(single-stranded DNA binding);GO:0005515(protein binding);GO:0005634(nucleus);GO:0005654(nucleoplasm);GO:0005829(cytosol);GO:0006281(DNA repair);GO:0006974(cellular response to DNA damage stimulus);GO:0007093(mitoti…	NA	NA	NA	nucleic acid binding protein 2 [Source:HGNC Symbol;Acc:HGNC:28412]	protein_coding;retained_intron	8.68	31.00	0.28	-1.84	0.00	0.15	down	yes
ENSG00000204287	HLA-DRA	ENST00000395388;ENST00000374982	GO:0000139(Golgi membrane);GO:0002250(adaptive immune response);GO:0002376(immune system process);GO:0002503(peptide antigen assembly with MHC class II protein complex);GO:0002504(antigen processing and presentation of peptide or polysaccharide antigen via MHC class II);GO:0005515(protein binding);GO:0005764(lysosome);GO:0005765(lysosomal membrane);GO:0005768(endosome);GO:0005783(endoplasmic reti…	04145(Phagosome);04514(Cell adhesion molecules (CAMs));04612(Antigen processing and presentation);04640(Hematopoietic cell lineage);04658(Th1 and Th2 cell differentiation);04659(Th17 cell differentiation);04672(Intestinal immune network for IgA production);04940(Type I diabetes mellitus);05140(Leishmaniasis);05145(Toxoplasmosis);05150(Staphylococcus aureus infection);05152(Tuberculosis);05164(Inf…	K06752	NA	major histocompatibility complex, class II, DR alpha [Source:HGNC Symbol;Acc:HGNC:4947]	protein_coding	12.14	2.64	4.60	2.20	0.00	0.16	up	yes
ENSG00000173276	ZBTB21	ENST00000398511;ENST00000398505;ENST00000465968;ENST00000310826;ENST00000449949;ENST00000425521;ENST00000398497;ENST00000398499	GO:0000122(negative regulation of transcription by RNA polymerase II);GO:0001227(DNA-binding transcription repressor activity, RNA polymerase II-specific);GO:0003676(nucleic acid binding);GO:0003677(DNA binding);GO:0005515(protein binding);GO:0005634(nucleus);GO:0005654(nucleoplasm);GO:0005829(cytosol);GO:0008327(methyl-CpG binding);GO:0031208(POZ domain binding);GO:0045892(negative regulation of…	NA	NA	NA	zinc finger and BTB domain containing 21 [Source:HGNC Symbol;Acc:HGNC:13083]	protein_coding;processed_transcript	3.92	0.86	4.54	2.18	0.00	0.16	up	yes
ENSG00000075826	SEC31B	ENST00000485800;ENST00000482456;ENST00000498298;ENST00000370345;ENST00000462434;ENST00000479697;ENST00000484848;ENST00000480905;ENST00000490567;ENST00000469824;ENST00000492667;ENST00000469546;ENST00000494350	GO:0000139(Golgi membrane);GO:0005198(structural molecule activity);GO:0005515(protein binding);GO:0005737(cytoplasm);GO:0005783(endoplasmic reticulum);GO:0005789(endoplasmic reticulum membrane);GO:0006886(intracellular protein transport);GO:0006888(endoplasmic reticulum to Golgi vesicle-mediated transport);GO:0007029(endoplasmic reticulum organization);GO:0012507(ER to Golgi transport vesicle me…	04141(Protein processing in endoplasmic reticulum);04141(Protein processing in endoplasmic reticulum)	K14005	NA	SEC31 homolog B, COPII coat complex component [Source:HGNC Symbol;Acc:HGNC:23197]	retained_intron;nonsense_mediated_decay;protein_coding;processed_transcript	1.74	0.38	4.58	2.20	0.00	0.16	up	yes
ENSG00000185269	NOTUM	ENST00000409678;ENST00000489218;ENST00000477214;ENST00000425009	GO:0004629(phospholipase C activity);GO:0005515(protein binding);GO:0005576(extracellular region);GO:0005788(endoplasmic reticulum lumen);GO:0016055(Wnt signaling pathway);GO:0016787(hydrolase activity);GO:0030178(negative regulation of Wnt signaling pathway);GO:0043687(post-translational protein modification);GO:0044267(cellular protein metabolic process);GO:0052689(carboxylic ester hydrolase ac…	04310(Wnt signaling pathway);04310(Wnt signaling pathway)	K19882	EC:3.1.1.98	notum, palmitoleoyl-protein carboxylesterase [Source:HGNC Symbol;Acc:HGNC:27106]	protein_coding;retained_intron	2.01	0.43	4.73	2.24	0.00	0.16	up	yes
ENSG00000099998	GGT5	ENST00000425408;ENST00000424217;ENST00000398292;ENST00000327365;ENST00000623756;ENST00000263112	GO:0000048(peptidyltransferase activity);GO:0002951(leukotriene-C(4) hydrolase);GO:0005886(plasma membrane);GO:0006412(translation);GO:0006508(proteolysis);GO:0006520(cellular amino acid metabolic process);GO:0006631(fatty acid metabolic process);GO:0006691(leukotriene metabolic process);GO:0006749(glutathione metabolic process);GO:0006750(glutathione biosynthetic process);GO:0006751(glutathione …	00430(Taurine and hypotaurine metabolism);00480(Glutathione metabolism);00590(Arachidonic acid metabolism);00590(Arachidonic acid metabolism)	NA	NA	gamma-glutamyltransferase 5 [Source:HGNC Symbol;Acc:HGNC:4260]	protein_coding;retained_intron	1.19	0.25	4.69	2.23	0.00	0.16	up	yes
ENSG00000162772	ATF3	ENST00000341491;ENST00000465155;ENST00000366981;ENST00000613954;ENST00000336937;ENST00000492118;ENST00000366985;ENST00000366987;ENST00000464547;ENST00000366983;ENST00000613104	GO:0000122(negative regulation of transcription by RNA polymerase II);GO:0000790(nuclear chromatin);GO:0000976(transcription regulatory region sequence-specific DNA binding);GO:0000977(RNA polymerase II regulatory region sequence-specific DNA binding);GO:0000978(RNA polymerase II cis-regulatory region sequence-specific DNA binding);GO:0000981(DNA-binding transcription factor activity, RNA polymer…	NA	NA	NA	activating transcription factor 3 [Source:HGNC Symbol;Acc:HGNC:785]	protein_coding;retained_intron;processed_transcript;nonsense_mediated_decay	6.30	1.38	4.55	2.19	0.00	0.16	up	yes
ENSG00000258017	AC011603	ENST00000665211;ENST00000656133;ENST00000547712;ENST00000664160;ENST00000547387;ENST00000667827;ENST00000548149;ENST00000552893;ENST00000551496	NA	NA	NA	NA	novel transcript, antisense to TUBA1B	lncRNA	3.97	14.03	0.28	-1.82	0.00	0.16	down	yes
ENSG00000117399	CDC20	ENST00000310955;ENST00000372462;ENST00000482046;ENST00000478882	GO:0000922(spindle pole);GO:0005515(protein binding);GO:0005654(nucleoplasm);GO:0005680(anaphase-promoting complex);GO:0005737(cytoplasm);GO:0005813(centrosome);GO:0005815(microtubule organizing center);GO:0005819(spindle);GO:0005829(cytosol);GO:0005856(cytoskeleton);GO:0006511(ubiquitin-dependent protein catabolic process);GO:0007049(cell cycle);GO:0007064(mitotic sister chromatid cohesion);GO:0…	04110(Cell cycle);04114(Oocyte meiosis);04120(Ubiquitin mediated proteolysis);05166(Human T-cell leukemia virus 1 infection);05203(Viral carcinogenesis);05203(Viral carcinogenesis)	NA	NA	cell division cycle 20 [Source:HGNC Symbol;Acc:HGNC:1723]	protein_coding;processed_transcript	39.65	139.35	0.28	-1.81	0.00	0.16	down	yes
ENSG00000101441	CST4	ENST00000217423	GO:0001580(detection of chemical stimulus involved in sensory perception of bitter taste);GO:0001895(retina homeostasis);GO:0004869(cysteine-type endopeptidase inhibitor activity);GO:0005515(protein binding);GO:0005576(extracellular region);GO:0005615(extracellular space);GO:0010466(negative regulation of peptidase activity);GO:0010951(negative regulation of endopeptidase activity);GO:0030414(pep…	04970(Salivary secretion)	K13900	NA	cystatin S [Source:HGNC Symbol;Acc:HGNC:2476]	protein_coding	19.16	4.24	4.52	2.18	0.00	0.17	up	yes
ENSG00000087448	KLHL42	ENST00000381271;ENST00000540301;ENST00000649445;ENST00000539176;ENST00000543254	GO:0000209(protein polyubiquitination);GO:0004842(ubiquitin-protein transferase activity);GO:0005515(protein binding);GO:0005737(cytoplasm);GO:0005819(spindle);GO:0005829(cytosol);GO:0005856(cytoskeleton);GO:0007049(cell cycle);GO:0016567(protein ubiquitination);GO:0031463(Cul3-RING ubiquitin ligase complex);GO:0032886(regulation of microtubule-based process);GO:0043161(proteasome-mediated ubiqui…	NA	NA	NA	kelch like family member 42 [Source:HGNC Symbol;Acc:HGNC:29252]	protein_coding;retained_intron;processed_transcript;nonsense_mediated_decay	1.88	0.41	4.57	2.19	0.00	0.17	up	yes
ENSG00000171492	LRRC8D	ENST00000527156;ENST00000337338;ENST00000525774;ENST00000394593;ENST00000532201;ENST00000414841;ENST00000441269	GO:0005225(volume-sensitive anion channel activity);GO:0005515(protein binding);GO:0005737(cytoplasm);GO:0005783(endoplasmic reticulum);GO:0005789(endoplasmic reticulum membrane);GO:0005886(plasma membrane);GO:0005887(integral component of plasma membrane);GO:0006811(ion transport);GO:0015698(inorganic anion transport);GO:0015734(taurine transport);GO:0015810(aspartate transmembrane transport);GO…	NA	K22038	NA	leucine rich repeat containing 8 VRAC subunit D [Source:HGNC Symbol;Acc:HGNC:16992]	protein_coding	2.98	10.48	0.28	-1.82	0.00	0.17	down	yes
ENSG00000167118	URM1	ENST00000372850;ENST00000372853;ENST00000483206;ENST00000470840;ENST00000372847	GO:0002098(tRNA wobble uridine modification);GO:0005515(protein binding);GO:0005634(nucleus);GO:0005737(cytoplasm);GO:0005829(cytosol);GO:0006400(tRNA modification);GO:0008033(tRNA processing);GO:0031386(protein tag);GO:0032447(protein urmylation);GO:0034227(tRNA thio-modification);GO:0097163(sulfur carrier activity);GO:0097163(sulfur carrier activity)	04122(Sulfur relay system);04122(Sulfur relay system)	K12161	NA	ubiquitin related modifier 1 [Source:HGNC Symbol;Acc:HGNC:28378]	protein_coding;nonsense_mediated_decay	2.16	7.62	0.28	-1.82	0.00	0.17	down	yes
ENSG00000079385	CEACAM1	ENST00000403444;ENST00000161559;ENST00000377806;ENST00000488639;ENST00000485605;ENST00000465051;ENST00000403461;ENST00000600172;ENST00000358394;ENST00000352591;ENST00000599389;ENST00000471298;ENST00000344391;ENST00000403136	GO:0001525(angiogenesis);GO:0001558(regulation of cell growth);GO:0001568(blood vessel development);GO:0001915(negative regulation of T cell mediated cytotoxicity);GO:0002859(negative regulation of natural killer cell mediated cytotoxicity directed against tumor cell target);GO:0003674(molecular_function);GO:0003779(actin binding);GO:0005515(protein binding);GO:0005516(calmodulin binding);GO:0005…	NA	NA	NA	CEA cell adhesion molecule 1 [Source:HGNC Symbol;Acc:HGNC:1814]	protein_coding;retained_intron;processed_transcript	17.49	3.95	4.42	2.14	0.00	0.17	up	yes
ENSG00000090339	ICAM1	ENST00000264832;ENST00000588645;ENST00000585443;ENST00000592686;ENST00000423829	GO:0001541(ovarian follicle development);GO:0001618(virus receptor activity);GO:0001666(response to hypoxia);GO:0001772(immunological synapse);GO:0001910(regulation of leukocyte mediated cytotoxicity);GO:0001975(response to amphetamine);GO:0002291(T cell activation via T cell receptor contact with antigen bound to MHC molecule on antigen presenting cell);GO:0002438(acute inflammatory response to …	04064(NF-kappa B signaling pathway);04514(Cell adhesion molecules (CAMs));04650(Natural killer cell mediated cytotoxicity);04668(TNF signaling pathway);04670(Leukocyte transendothelial migration);04933(AGE-RAGE signaling pathway in diabetic complications);05143(African trypanosomiasis);05144(Malaria);05150(Staphylococcus aureus infection);05164(Influenza A);05166(Human T-cell leukemia virus 1 inf…	NA	NA	intercellular adhesion molecule 1 [Source:HGNC Symbol;Acc:HGNC:5344]	protein_coding;processed_transcript;retained_intron	28.76	6.51	4.42	2.14	0.00	0.17	up	yes
ENSG00000120949	TNFRSF8	ENST00000263932;ENST00000479933;ENST00000413146;ENST00000514649;ENST00000417814	GO:0004888(transmembrane signaling receptor activity);GO:0005515(protein binding);GO:0005737(cytoplasm);GO:0005886(plasma membrane);GO:0007165(signal transduction);GO:0008285(negative regulation of cell population proliferation);GO:0016020(membrane);GO:0016021(integral component of membrane);GO:0033209(tumor necrosis factor-mediated signaling pathway);GO:0042535(positive regulation of tumor necro…	04060(Cytokine-cytokine receptor interaction);04060(Cytokine-cytokine receptor interaction)	NA	NA	TNF receptor superfamily member 8 [Source:HGNC Symbol;Acc:HGNC:11923]	protein_coding;processed_transcript;nonsense_mediated_decay	1.26	0.27	4.68	2.23	0.00	0.17	up	yes
ENSG00000198520	ARMH1	ENST00000535358;ENST00000427336;ENST00000453711;ENST00000434520;ENST00000445071;ENST00000357508;ENST00000421398;ENST00000444525;ENST00000441519;ENST00000440383;ENST00000418644;ENST00000458657;ENST00000455805;ENST00000434068;ENST00000568406;ENST00000418779;ENST00000648290;ENST00000446792;ENST00000444751;ENST00000427321;ENST00000424484	NA	NA	NA	NA	armadillo like helical domain containing 1 [Source:HGNC Symbol;Acc:HGNC:34345]	protein_coding;retained_intron;processed_transcript;nonsense_mediated_decay	1.39	0.30	4.63	2.21	0.00	0.17	up	yes
ENSG00000188185	LINC00265	ENST00000674829;ENST00000656391;ENST00000654922;ENST00000675949;ENST00000668152;ENST00000658784;ENST00000666283;ENST00000665200;ENST00000656645;ENST00000340510;ENST00000675279;ENST00000656108;ENST00000448955	NA	NA	NA	NA	long intergenic non-protein coding RNA 265 [Source:HGNC Symbol;Acc:HGNC:28019]	lncRNA	0.63	0.13	4.70	2.23	0.00	0.17	up	yes
ENSG00000102934	PLLP	ENST00000613167;ENST00000219207;ENST00000564018;ENST00000569059;ENST00000564376	GO:0005515(protein binding);GO:0006811(ion transport);GO:0009611(response to wounding);GO:0016020(membrane);GO:0016021(integral component of membrane);GO:0019911(structural constituent of myelin sheath);GO:0042552(myelination);GO:0043218(compact myelin);GO:0045121(membrane raft);GO:0045121(membrane raft)	NA	NA	NA	plasmolipin [Source:HGNC Symbol;Acc:HGNC:18553]	protein_coding;processed_transcript	0.40	1.42	0.28	-1.84	0.00	0.17	down	yes
ENSG00000183929	DUSP5P1	ENST00000441325	NA	NA	NA	NA	dual specificity phosphatase 5 pseudogene 1 [Source:HGNC Symbol;Acc:HGNC:32020]	processed_pseudogene	3.84	0.81	4.74	2.25	0.00	0.17	up	yes
ENSG00000155657	TTN	ENST00000589042;ENST00000426232;ENST00000460472;ENST00000470257;ENST00000425332;ENST00000634225;ENST00000412264;ENST00000342992;ENST00000448510;ENST00000360870;ENST00000342175;ENST00000591111;ENST00000446966;ENST00000359218;ENST00000414766;ENST00000436599	GO:0000166(nucleotide binding);GO:0000794(condensed nuclear chromosome);GO:0002020(protease binding);GO:0002576(platelet degranulation);GO:0003300(cardiac muscle hypertrophy);GO:0004672(protein kinase activity);GO:0004674(protein serine/threonine kinase activity);GO:0004713(protein tyrosine kinase activity);GO:0005509(calcium ion binding);GO:0005515(protein binding);GO:0005516(calmodulin binding)…	05410(Hypertrophic cardiomyopathy (HCM));05414(Dilated cardiomyopathy (DCM));05414(Dilated cardiomyopathy (DCM))	K12567	EC:2.7.11.1	titin [Source:HGNC Symbol;Acc:HGNC:12403]	protein_coding;retained_intron	0.06	0.01	4.57	2.19	0.00	0.17	up	yes
ENSG00000154608	CEP170P1	ENST00000502249	NA	NA	NA	NA	centrosomal protein 170 pseudogene 1 [Source:HGNC Symbol;Acc:HGNC:28364]	transcribed_unprocessed_pseudogene	0.28	1.05	0.27	-1.88	0.00	0.18	down	yes
ENSG00000089157	RPLP0	ENST00000549098;ENST00000552292;ENST00000313104;ENST00000548568;ENST00000551258;ENST00000552461;ENST00000551150;ENST00000551783;ENST00000546564;ENST00000228306;ENST00000547191;ENST00000548495;ENST00000546990;ENST00000547173;ENST00000547211;ENST00000548551;ENST00000392514;ENST00000550296;ENST00000552902;ENST00000551914;ENST00000549242;ENST00000551336;ENST00000547475;ENST00000551217;ENST00000550856…	GO:0000027(ribosomal large subunit assembly);GO:0000184(nuclear-transcribed mRNA catabolic process, nonsense-mediated decay);GO:0002181(cytoplasmic translation);GO:0003723(RNA binding);GO:0003735(structural constituent of ribosome);GO:0005515(protein binding);GO:0005634(nucleus);GO:0005737(cytoplasm);GO:0005783(endoplasmic reticulum);GO:0005829(cytosol);GO:0005840(ribosome);GO:0005925(focal adhes…	03010(Ribosome);03010(Ribosome)	K02941	NA	ribosomal protein lateral stalk subunit P0 [Source:HGNC Symbol;Acc:HGNC:10371]	nonsense_mediated_decay;protein_coding;retained_intron;processed_transcript	95.15	328.04	0.29	-1.79	0.00	0.18	down	yes
ENSG00000283050	GTF2IP12	ENST00000651444;ENST00000652173;ENST00000634317;ENST00000456547;ENST00000652280;ENST00000652344;ENST00000650915;ENST00000635323	NA	NA	NA	NA	general transcription factor IIi pseudogene 12 [Source:HGNC Symbol;Acc:HGNC:51723]	processed_transcript;transcribed_unprocessed_pseudogene;retained_intron	0.92	0.20	4.54	2.18	0.00	0.18	up	yes
ENSG00000007237	GAS7	ENST00000323816;ENST00000585266;ENST00000580811;ENST00000542249;ENST00000581871;ENST00000437099;ENST00000580043;ENST00000578599;ENST00000396115;ENST00000432992;ENST00000579158;ENST00000580865;ENST00000583882;ENST00000584146;ENST00000578456;ENST00000584389;ENST00000578655;ENST00000581112;ENST00000579140	GO:0005515(protein binding);GO:0005737(cytoplasm);GO:0005856(cytoskeleton);GO:0005884(actin filament);GO:0005886(plasma membrane);GO:0007275(multicellular organism development);GO:0007399(nervous system development);GO:0008092(cytoskeletal protein binding);GO:0030041(actin filament polymerization);GO:0030154(cell differentiation);GO:0030182(neuron differentiation);GO:0048812(neuron projection mor…	NA	K18618	NA	growth arrest specific 7 [Source:HGNC Symbol;Acc:HGNC:4169]	protein_coding;processed_transcript;retained_intron	0.60	0.13	4.58	2.19	0.00	0.18	up	yes
ENSG00000171928	TVP23B	ENST00000307767;ENST00000574294;ENST00000482741;ENST00000581733;ENST00000575261;ENST00000571018;ENST00000476139;ENST00000574226;ENST00000582288;ENST00000572845	GO:0005515(protein binding);GO:0009306(protein secretion);GO:0016020(membrane);GO:0016021(integral component of membrane);GO:0016192(vesicle-mediated transport);GO:0030173(integral component of Golgi membrane);GO:0030173(integral component of Golgi membrane)	NA	NA	NA	trans-golgi network vesicle protein 23 homolog B [Source:HGNC Symbol;Acc:HGNC:20399]	protein_coding;nonsense_mediated_decay;retained_intron	5.08	1.15	4.43	2.15	0.00	0.18	up	yes
ENSG00000284431	AL022238	ENST00000639722	NA	NA	NA	NA	novel protein	nonsense_mediated_decay	0.29	1.05	0.27	-1.88	0.00	0.18	down	yes
ENSG00000154114	TBCEL	ENST00000422003;ENST00000531148;ENST00000529397;ENST00000530362;ENST00000524726;ENST00000284259;ENST00000533169;ENST00000533712;ENST00000533134;ENST00000528512	GO:0000226(microtubule cytoskeleton organization);GO:0005515(protein binding);GO:0005737(cytoplasm);GO:0005856(cytoskeleton);GO:0007021(tubulin complex assembly);GO:0007023(post-chaperonin tubulin folding pathway);GO:0043014(alpha-tubulin binding);GO:0043014(alpha-tubulin binding)	NA	K22449	NA	tubulin folding cofactor E like [Source:HGNC Symbol;Acc:HGNC:28115]	protein_coding;nonsense_mediated_decay;retained_intron	2.47	0.55	4.48	2.16	0.00	0.18	up	yes
ENSG00000111981	ULBP1	ENST00000229708	GO:0002376(immune system process);GO:0005515(protein binding);GO:0005615(extracellular space);GO:0005783(endoplasmic reticulum);GO:0005829(cytosol);GO:0005886(plasma membrane);GO:0009897(external side of plasma membrane);GO:0016020(membrane);GO:0016032(viral process);GO:0030101(natural killer cell activation);GO:0031225(anchored component of membrane);GO:0042267(natural killer cell mediated cytot…	04650(Natural killer cell mediated cytotoxicity)	K07986	NA	UL16 binding protein 1 [Source:HGNC Symbol;Acc:HGNC:14893]	protein_coding	2.37	0.53	4.49	2.17	0.00	0.18	up	yes
ENSG00000266967	AARSD1	ENST00000441280;ENST00000587023;ENST00000478040;ENST00000593123;ENST00000486664;ENST00000591096;ENST00000416949;ENST00000483535;ENST00000427569;ENST00000486493;ENST00000591910;ENST00000450475;ENST00000430739;ENST00000436545;ENST00000491665;ENST00000483774;ENST00000492036;ENST00000592136;ENST00000474578	GO:0000166(nucleotide binding);GO:0002196(Ser-tRNA(Ala) hydrolase activity);GO:0003674(molecular_function);GO:0003676(nucleic acid binding);GO:0004812(aminoacyl-tRNA ligase activity);GO:0004813(alanine-tRNA ligase activity);GO:0005524(ATP binding);GO:0005634(nucleus);GO:0005737(cytoplasm);GO:0006412(translation);GO:0006419(alanyl-tRNA aminoacylation);GO:0006450(regulation of translational fidelit…	NA	K07050	EC:3.1.1.-	alanyl-tRNA synthetase domain containing 1 [Source:HGNC Symbol;Acc:HGNC:28417]	retained_intron;nonsense_mediated_decay;processed_transcript;protein_coding	4.40	15.25	0.29	-1.79	0.00	0.18	down	yes
ENSG00000108602	ALDH3A1	ENST00000468746;ENST00000225740;ENST00000395555;ENST00000485472;ENST00000570414;ENST00000573368;ENST00000457500;ENST00000485231;ENST00000479677;ENST00000494157;ENST00000439102;ENST00000575103;ENST00000575860;ENST00000487650;ENST00000574162;ENST00000426645;ENST00000444455	GO:0001666(response to hypoxia);GO:0004028(3-chloroallyl aldehyde dehydrogenase activity);GO:0004029(aldehyde dehydrogenase (NAD+) activity);GO:0004030(aldehyde dehydrogenase [NAD(P)+] activity);GO:0005515(protein binding);GO:0005615(extracellular space);GO:0005737(cytoplasm);GO:0005783(endoplasmic reticulum);GO:0005829(cytosol);GO:0005886(plasma membrane);GO:0006081(cellular aldehyde metabolic p…	00010(Glycolysis / Gluconeogenesis);00340(Histidine metabolism);00350(Tyrosine metabolism);00360(Phenylalanine metabolism);00410(beta-Alanine metabolism);00980(Metabolism of xenobiotics by cytochrome P450);00982(Drug metabolism - cytochrome P450);05204(Chemical carcinogenesis);05204(Chemical carcinogenesis)	NA	NA	aldehyde dehydrogenase 3 family member A1 [Source:HGNC Symbol;Acc:HGNC:405]	nonsense_mediated_decay;protein_coding;retained_intron;processed_transcript	16.92	58.06	0.29	-1.78	0.00	0.18	down	yes
ENSG00000090612	ZNF268	ENST00000536435;ENST00000585488;ENST00000541211;ENST00000539248;ENST00000536899;ENST00000541975;ENST00000416488;ENST00000500625;ENST00000542711;ENST00000611984;ENST00000228289;ENST00000546126;ENST00000541009;ENST00000591951;ENST00000534953;ENST00000542986;ENST00000537973;ENST00000588312;ENST00000592241	GO:0000122(negative regulation of transcription by RNA polymerase II);GO:0003676(nucleic acid binding);GO:0003677(DNA binding);GO:0003700(DNA-binding transcription factor activity);GO:0005634(nucleus);GO:0005737(cytoplasm);GO:0005829(cytosol);GO:0006355(regulation of transcription, DNA-templated);GO:0007346(regulation of mitotic cell cycle);GO:0008284(positive regulation of cell population prolif…	05168(Herpes simplex virus 1 infection);05168(Herpes simplex virus 1 infection)	K09228	NA	zinc finger protein 268 [Source:HGNC Symbol;Acc:HGNC:13061]	protein_coding;retained_intron;nonsense_mediated_decay	0.46	0.10	4.49	2.17	0.00	0.18	up	yes
ENSG00000166839	ANKDD1A	ENST00000319580;ENST00000611260;ENST00000620154;ENST00000513267;ENST00000491145;ENST00000496480;ENST00000395720;ENST00000395723;ENST00000496660;ENST00000483400	GO:0005515(protein binding);GO:0007165(signal transduction);GO:0007165(signal transduction)	NA	NA	NA	ankyrin repeat and death domain containing 1A [Source:HGNC Symbol;Acc:HGNC:28002]	protein_coding;retained_intron;nonsense_mediated_decay;processed_transcript	1.28	0.28	4.59	2.20	0.00	0.18	up	yes
ENSG00000152439	ZNF773	ENST00000597061;ENST00000593916;ENST00000598770;ENST00000599847;ENST00000282292;ENST00000601958	GO:0003676(nucleic acid binding);GO:0003677(DNA binding);GO:0005515(protein binding);GO:0005634(nucleus);GO:0006355(regulation of transcription, DNA-templated);GO:0046872(metal ion binding);GO:0046872(metal ion binding)	05168(Herpes simplex virus 1 infection);05168(Herpes simplex virus 1 infection)	K09228	NA	zinc finger protein 773 [Source:HGNC Symbol;Acc:HGNC:30487]	nonsense_mediated_decay;protein_coding;retained_intron	0.52	0.11	4.79	2.26	0.00	0.18	up	yes
ENSG00000196116	TDRD7	ENST00000355295;ENST00000492428	GO:0002089(lens morphogenesis in camera-type eye);GO:0003723(RNA binding);GO:0003729(mRNA binding);GO:0005515(protein binding);GO:0005737(cytoplasm);GO:0005759(mitochondrial matrix);GO:0007283(spermatogenesis);GO:0010608(posttranscriptional regulation of gene expression);GO:0030154(cell differentiation);GO:0033391(chromatoid body);GO:0035770(ribonucleoprotein granule);GO:0047485(protein N-terminu…	NA	K18405	NA	tudor domain containing 7 [Source:HGNC Symbol;Acc:HGNC:30831]	protein_coding;processed_transcript	13.29	3.06	4.35	2.12	0.00	0.18	up	yes
ENSG00000118503	TNFAIP3	ENST00000620204;ENST00000615468;ENST00000237289;ENST00000612899;ENST00000420009;ENST00000619035;ENST00000485192;ENST00000621150;ENST00000614035;ENST00000433680;ENST00000421450	GO:0001922(B-1 B cell homeostasis);GO:0002020(protease binding);GO:0002237(response to molecule of bacterial origin);GO:0002634(regulation of germinal center formation);GO:0002677(negative regulation of chronic inflammatory response);GO:0003677(DNA binding);GO:0003824(catalytic activity);GO:0004842(ubiquitin-protein transferase activity);GO:0004843(thiol-dependent ubiquitin-specific protease acti…	04064(NF-kappa B signaling pathway);04217(Necroptosis);04621(NOD-like receptor signaling pathway);04657(IL-17 signaling pathway);04668(TNF signaling pathway);05162(Measles);05169(Epstein-Barr virus infection);05169(Epstein-Barr virus infection)	K11859	EC:3.4.19.12	TNF alpha induced protein 3 [Source:HGNC Symbol;Acc:HGNC:11896]	protein_coding;processed_transcript	29.32	6.78	4.32	2.11	0.00	0.18	up	yes
ENSG00000140988	RPS2	ENST00000531065;ENST00000526908;ENST00000533161;ENST00000529806;ENST00000533872;ENST00000526522;ENST00000527871;ENST00000526586;ENST00000343262;ENST00000527109;ENST00000527302;ENST00000527826;ENST00000532746;ENST00000533186;ENST00000534461;ENST00000530225;ENST00000563194	GO:0000184(nuclear-transcribed mRNA catabolic process, nonsense-mediated decay);GO:0003723(RNA binding);GO:0003729(mRNA binding);GO:0003735(structural constituent of ribosome);GO:0005515(protein binding);GO:0005634(nucleus);GO:0005654(nucleoplasm);GO:0005829(cytosol);GO:0005840(ribosome);GO:0005925(focal adhesion);GO:0006364(rRNA processing);GO:0006412(translation);GO:0006413(translational initia…	03010(Ribosome);03010(Ribosome)	K02981	NA	ribosomal protein S2 [Source:HGNC Symbol;Acc:HGNC:10404]	retained_intron;protein_coding;nonsense_mediated_decay	355.82	1210.31	0.29	-1.77	0.00	0.18	down	yes
ENSG00000100422	CERK	ENST00000216264;ENST00000460254;ENST00000471929;ENST00000443629	GO:0000166(nucleotide binding);GO:0000287(magnesium ion binding);GO:0001727(lipid kinase activity);GO:0001729(ceramide kinase activity);GO:0003951(NAD+ kinase activity);GO:0005515(protein binding);GO:0005524(ATP binding);GO:0005737(cytoplasm);GO:0005886(plasma membrane);GO:0006665(sphingolipid metabolic process);GO:0006672(ceramide metabolic process);GO:0006687(glycosphingolipid metabolic process…	00600(Sphingolipid metabolism);00600(Sphingolipid metabolism)	K04715	EC:2.7.1.138	ceramide kinase [Source:HGNC Symbol;Acc:HGNC:19256]	protein_coding;processed_transcript;nonsense_mediated_decay	4.42	15.05	0.29	-1.77	0.00	0.19	down	yes
ENSG00000122729	ACO1	ENST00000309951;ENST00000379923;ENST00000541043	GO:0003723(RNA binding);GO:0003994(aconitate hydratase activity);GO:0005515(protein binding);GO:0005737(cytoplasm);GO:0005739(mitochondrion);GO:0005783(endoplasmic reticulum);GO:0005794(Golgi apparatus);GO:0005829(cytosol);GO:0006099(tricarboxylic acid cycle);GO:0006101(citrate metabolic process);GO:0006417(regulation of translation);GO:0006879(cellular iron ion homeostasis);GO:0009791(post-embry…	00020(Citrate cycle (TCA cycle));00630(Glyoxylate and dicarboxylate metabolism);00630(Glyoxylate and dicarboxylate metabolism)	NA	NA	aconitase 1 [Source:HGNC Symbol;Acc:HGNC:117]	protein_coding	5.24	17.80	0.29	-1.76	0.00	0.19	down	yes
ENSG00000243207	PPAN-P2RY11	ENST00000428358;ENST00000393796	GO:0004930(G protein-coupled receptor activity);GO:0005730(nucleolus);GO:0007165(signal transduction);GO:0007186(G protein-coupled receptor signaling pathway);GO:0016020(membrane);GO:0016021(integral component of membrane);GO:0016021(integral component of membrane)	NA	K14859	NA	PPAN-P2RY11 readthrough [Source:HGNC Symbol;Acc:HGNC:33526]	protein_coding	0.33	1.23	0.27	-1.91	0.00	0.19	down	yes
ENSG00000171860	C3AR1	ENST00000307637;ENST00000546241	GO:0002430(complement receptor mediated signaling pathway);GO:0004875(complement receptor activity);GO:0004876(complement component C3a receptor activity);GO:0004930(G protein-coupled receptor activity);GO:0005886(plasma membrane);GO:0005887(integral component of plasma membrane);GO:0006935(chemotaxis);GO:0006954(inflammatory response);GO:0007165(signal transduction);GO:0007186(G protein-coupled …	04080(Neuroactive ligand-receptor interaction);04610(Complement and coagulation cascades);05150(Staphylococcus aureus infection);05150(Staphylococcus aureus infection)	K04009	NA	complement C3a receptor 1 [Source:HGNC Symbol;Acc:HGNC:1319]	protein_coding	2.20	0.49	4.46	2.16	0.00	0.19	up	yes
ENSG00000213699	SLC35F6	ENST00000344420;ENST00000414029;ENST00000482746;ENST00000429494	GO:0005515(protein binding);GO:0005654(nucleoplasm);GO:0005739(mitochondrion);GO:0005764(lysosome);GO:0005765(lysosomal membrane);GO:0005829(cytosol);GO:0008284(positive regulation of cell population proliferation);GO:0016020(membrane);GO:0016021(integral component of membrane);GO:0022857(transmembrane transporter activity);GO:0043231(intracellular membrane-bounded organelle);GO:0055085(transmemb…	NA	NA	NA	solute carrier family 35 member F6 [Source:HGNC Symbol;Acc:HGNC:26055]	protein_coding;nonsense_mediated_decay;processed_transcript	7.00	23.73	0.29	-1.76	0.00	0.19	down	yes
ENSG00000116977	LGALS8	ENST00000528259;ENST00000526589;ENST00000366583;ENST00000532640;ENST00000416919;ENST00000442397;ENST00000454943;ENST00000525042;ENST00000481485;ENST00000529796;ENST00000489586;ENST00000434231;ENST00000406509;ENST00000238181;ENST00000475670;ENST00000323938;ENST00000527974;ENST00000526652;ENST00000450372;ENST00000529489;ENST00000366584;ENST00000352231;ENST00000532826;ENST00000526634;ENST00000528782…	GO:0005178(integrin binding);GO:0005515(protein binding);GO:0005615(extracellular space);GO:0005737(cytoplasm);GO:0005829(cytosol);GO:0006914(autophagy);GO:0016020(membrane);GO:0030246(carbohydrate binding);GO:0031410(cytoplasmic vesicle);GO:0098586(cellular response to virus);GO:0098792(xenophagy);GO:1904977(lymphatic endothelial cell migration);GO:1904977(lymphatic endothelial cell migration)	NA	K06832	NA	galectin 8 [Source:HGNC Symbol;Acc:HGNC:6569]	retained_intron;protein_coding;nonsense_mediated_decay	10.60	2.47	4.30	2.10	0.00	0.19	up	yes
ENSG00000158423	RIBC1	ENST00000375327;ENST00000329209;ENST00000457095;ENST00000414955;ENST00000490702	GO:0005515(protein binding);GO:0005515(protein binding)	NA	NA	NA	RIB43A domain with coiled-coils 1 [Source:HGNC Symbol;Acc:HGNC:26537]	protein_coding;processed_transcript	1.40	0.30	4.73	2.24	0.00	0.19	up	yes
ENSG00000136859	ANGPTL2	ENST00000373425;ENST00000470194;ENST00000373417;ENST00000491991	GO:0001525(angiogenesis);GO:0005102(signaling receptor binding);GO:0005515(protein binding);GO:0005576(extracellular region);GO:0005615(extracellular space);GO:0007275(multicellular organism development);GO:0062023(collagen-containing extracellular matrix);GO:0070062(extracellular exosome);GO:0070062(extracellular exosome)	NA	NA	NA	angiopoietin like 2 [Source:HGNC Symbol;Acc:HGNC:490]	protein_coding;processed_transcript	8.55	1.98	4.32	2.11	0.00	0.19	up	yes
ENSG00000107968	MAP3K8	ENST00000263056;ENST00000415139;ENST00000375322;ENST00000430603;ENST00000413724;ENST00000542547;ENST00000375321	GO:0000165(MAPK cascade);GO:0000166(nucleotide binding);GO:0000186(activation of MAPKK activity);GO:0000287(magnesium ion binding);GO:0002376(immune system process);GO:0004672(protein kinase activity);GO:0004674(protein serine/threonine kinase activity);GO:0004709(MAP kinase kinase kinase activity);GO:0005515(protein binding);GO:0005524(ATP binding);GO:0005737(cytoplasm);GO:0005829(cytosol);GO:00…	04010(MAPK signaling pathway);04620(Toll-like receptor signaling pathway);04660(T cell receptor signaling pathway);04668(TNF signaling pathway);04668(TNF signaling pathway)	NA	NA	mitogen-activated protein kinase kinase kinase 8 [Source:HGNC Symbol;Acc:HGNC:6860]	protein_coding;retained_intron	2.25	0.50	4.51	2.17	0.00	0.19	up	yes
ENSG00000207513	RNU1-3	ENST00000384782	NA	NA	NA	NA	RNA, U1 small nuclear 3 [Source:HGNC Symbol;Acc:HGNC:10130]	snRNA	47.74	10.80	4.42	2.14	0.00	0.19	up	yes
ENSG00000280138	AC027290	ENST00000623210	NA	NA	NA	NA	novel transcript	TEC	0.45	0.10	4.40	2.14	0.00	0.19	up	yes
ENSG00000096968	JAK2	ENST00000381652;ENST00000476574;ENST00000487310;ENST00000636127	GO:0000165(MAPK cascade);GO:0000166(nucleotide binding);GO:0000186(activation of MAPKK activity);GO:0000791(euchromatin);GO:0001774(microglial cell activation);GO:0002250(adaptive immune response);GO:0002376(immune system process);GO:0004672(protein kinase activity);GO:0004713(protein tyrosine kinase activity);GO:0004715(non-membrane spanning protein tyrosine kinase activity);GO:0005102(signaling…	01521(EGFR tyrosine kinase inhibitor resistance);04062(Chemokine signaling pathway);04151(PI3K-Akt signaling pathway);04217(Necroptosis);04550(Signaling pathways regulating pluripotency of stem cells);04630(Jak-STAT signaling pathway);04658(Th1 and Th2 cell differentiation);04659(Th17 cell differentiation);04725(Cholinergic synapse);04917(Prolactin signaling pathway);04920(Adipocytokine signaling…	K04447	EC:2.7.10.2	Janus kinase 2 [Source:HGNC Symbol;Acc:HGNC:6192]	protein_coding;processed_transcript	0.81	0.18	4.50	2.17	0.00	0.19	up	yes
ENSG00000226360	RPL10AP6	ENST00000472730	NA	NA	NA	NA	ribosomal protein L10a pseudogene 6 [Source:HGNC Symbol;Acc:HGNC:36504]	processed_pseudogene	3.42	11.88	0.29	-1.80	0.00	0.19	down	yes
ENSG00000258659	TRIM34	ENST00000429814;ENST00000491385;ENST00000495668;ENST00000514226	GO:0000209(protein polyubiquitination);GO:0003674(molecular_function);GO:0005515(protein binding);GO:0005654(nucleoplasm);GO:0005737(cytoplasm);GO:0005829(cytosol);GO:0008270(zinc ion binding);GO:0010468(regulation of gene expression);GO:0010508(positive regulation of autophagy);GO:0016567(protein ubiquitination);GO:0019901(protein kinase binding);GO:0032880(regulation of protein localization);GO…	NA	K11999	NA	tripartite motif containing 34 [Source:HGNC Symbol;Acc:HGNC:10063]	protein_coding;retained_intron;processed_transcript	3.71	0.84	4.41	2.14	0.00	0.19	up	yes
ENSG00000151470	C4orf33	ENST00000281146;ENST00000508673;ENST00000508622;ENST00000502360;ENST00000425929;ENST00000502887	GO:0005515(protein binding);GO:0005515(protein binding)	NA	NA	NA	chromosome 4 open reading frame 33 [Source:HGNC Symbol;Acc:HGNC:27025]	protein_coding;retained_intron	1.32	0.30	4.44	2.15	0.00	0.19	up	yes
ENSG00000159403	C1R	ENST00000647956;ENST00000540394;ENST00000536092;ENST00000602298;ENST00000545466;ENST00000540242;ENST00000536053;ENST00000649804;ENST00000540610;ENST00000648162;ENST00000535233;ENST00000543362;ENST00000538050;ENST00000541042;ENST00000543851;ENST00000543835	GO:0002376(immune system process);GO:0004252(serine-type endopeptidase activity);GO:0005509(calcium ion binding);GO:0006508(proteolysis);GO:0006958(complement activation, classical pathway);GO:0008233(peptidase activity);GO:0008236(serine-type peptidase activity);GO:0016787(hydrolase activity);GO:0045087(innate immune response);GO:0045087(innate immune response)	04145(Phagosome);04610(Complement and coagulation cascades);05133(Pertussis);05150(Staphylococcus aureus infection);05322(Systemic lupus erythematosus);05322(Systemic lupus erythematosus)	NA	NA	complement C1r [Source:HGNC Symbol;Acc:HGNC:1246]	protein_coding;retained_intron;processed_transcript;nonsense_mediated_decay	42.96	10.13	4.24	2.08	0.00	0.19	up	yes
ENSG00000163874	ZC3H12A	ENST00000373087;ENST00000472312;ENST00000640233;ENST00000471012	GO:0000294(nuclear-transcribed mRNA catabolic process, endonucleolytic cleavage-dependent decay);GO:0000932(P-body);GO:0001525(angiogenesis);GO:0001933(negative regulation of protein phosphorylation);GO:0002230(positive regulation of defense response to virus by host);GO:0002376(immune system process);GO:0002757(immune response-activating signal transduction);GO:0003677(DNA binding);GO:0003682(ch…	NA	K18668	EC:3.1.-.-	zinc finger CCCH-type containing 12A [Source:HGNC Symbol;Acc:HGNC:26259]	protein_coding;retained_intron;nonsense_mediated_decay	22.91	5.40	4.24	2.09	0.00	0.19	up	yes
ENSG00000160932	LY6E	ENST00000521182;ENST00000521003;ENST00000522971;ENST00000292494;ENST00000429120;ENST00000522024;ENST00000519546;ENST00000521699;ENST00000519611;ENST00000520531;ENST00000520466;ENST00000519615;ENST00000517503;ENST00000523847;ENST00000522528	GO:0005515(protein binding);GO:0005576(extracellular region);GO:0005886(plasma membrane);GO:0007166(cell surface receptor signaling pathway);GO:0016020(membrane);GO:0030550(acetylcholine receptor inhibitor activity);GO:0031225(anchored component of membrane);GO:2000272(negative regulation of signaling receptor activity);GO:2000272(negative regulation of signaling receptor activity)	NA	K06846	NA	lymphocyte antigen 6 family member E [Source:HGNC Symbol;Acc:HGNC:6727]	protein_coding;processed_transcript	214.88	50.96	4.22	2.08	0.00	0.20	up	yes
ENSG00000129355	CDKN2D	ENST00000393599;ENST00000335766	GO:0000079(regulation of cyclin-dependent protein serine/threonine kinase activity);GO:0000082(G1/S transition of mitotic cell cycle);GO:0000731(DNA synthesis involved in DNA repair);GO:0004861(cyclin-dependent protein serine/threonine kinase inhibitor activity);GO:0005515(protein binding);GO:0005634(nucleus);GO:0005654(nucleoplasm);GO:0005737(cytoplasm);GO:0005829(cytosol);GO:0007049(cell cycle)…	04068(FoxO signaling pathway);04110(Cell cycle);04110(Cell cycle)	NA	NA	cyclin dependent kinase inhibitor 2D [Source:HGNC Symbol;Acc:HGNC:1790]	protein_coding	3.19	0.71	4.47	2.16	0.00	0.20	up	yes
ENSG00000197536	IRF1-AS1	ENST00000378953;ENST00000407797;ENST00000461203;ENST00000378947;ENST00000337752;ENST00000621237;ENST00000612967	NA	NA	NA	NA	IRF1 antisense RNA 1 [Source:HGNC Symbol;Acc:HGNC:33838]	lncRNA;retained_intron	1.33	0.31	4.31	2.11	0.00	0.20	up	yes
ENSG00000184208	C22orf46	ENST00000656592;ENST00000472110;ENST00000654032;ENST00000668666;ENST00000664954;ENST00000660688	NA	NA	NA	NA	chromosome 22 open reading frame 46 [Source:HGNC Symbol;Acc:HGNC:26294]	processed_transcript;transcribed_unitary_pseudogene	1.16	3.95	0.29	-1.77	0.00	0.20	down	yes
ENSG00000213553	RPLP0P6	ENST00000394878	NA	NA	NA	NA	ribosomal protein lateral stalk subunit P0 pseudogene 6 [Source:HGNC Symbol;Acc:HGNC:36404]	processed_pseudogene	29.14	96.83	0.30	-1.73	0.00	0.20	down	yes
ENSG00000140297	GCNT3	ENST00000396065;ENST00000560874;ENST00000559189;ENST00000560111;ENST00000560580;ENST00000560585;ENST00000560210;ENST00000559200;ENST00000558721;ENST00000559626	GO:0000139(Golgi membrane);GO:0002426(immunoglobulin production in mucosal tissue);GO:0003829(beta-1,3-galactosyl-O-glycosyl-glycoprotein beta-1,6-N-acetylglucosaminyltransferase activity);GO:0005794(Golgi apparatus);GO:0005975(carbohydrate metabolic process);GO:0006486(protein glycosylation);GO:0006493(protein O-linked glycosylation);GO:0008109(N-acetyllactosaminide beta-1,6-N-acetylglucosaminyl…	00512(Mucin type O-glycan biosynthesis);00512(Mucin type O-glycan biosynthesis)	K09662	EC:2.4.1.-	glucosaminyl (N-acetyl) transferase 3, mucin type [Source:HGNC Symbol;Acc:HGNC:4205]	protein_coding;processed_transcript	2.66	8.86	0.30	-1.74	0.00	0.20	down	yes
ENSG00000168268	NT5DC2	ENST00000462261;ENST00000422318;ENST00000469616;ENST00000478091;ENST00000466112;ENST00000307076;ENST00000463947;ENST00000459839;ENST00000479024;ENST00000487779;ENST00000486792;ENST00000492555;ENST00000471522;ENST00000489316;ENST00000490681	GO:0008253(5'-nucleotidase activity);GO:0016311(dephosphorylation);GO:0016787(hydrolase activity);GO:0046872(metal ion binding);GO:0046872(metal ion binding)	NA	NA	NA	5'-nucleotidase domain containing 2 [Source:HGNC Symbol;Acc:HGNC:25717]	retained_intron;protein_coding;processed_transcript;nonsense_mediated_decay	4.17	13.89	0.30	-1.74	0.00	0.20	down	yes
ENSG00000135976	ANKRD36	ENST00000652721;ENST00000452478;ENST00000494336;ENST00000461153;ENST00000639293;ENST00000420699;ENST00000620383;ENST00000421946	GO:0005515(protein binding);GO:0005515(protein binding)	NA	NA	NA	ankyrin repeat domain 36 [Source:HGNC Symbol;Acc:HGNC:24079]	protein_coding;retained_intron	0.52	0.12	4.42	2.15	0.01	0.20	up	yes
ENSG00000214391	TUBAP2	ENST00000530835	NA	NA	NA	NA	tubulin alpha pseudogene 2 [Source:HGNC Symbol;Acc:HGNC:14531]	processed_pseudogene	1.16	4.01	0.29	-1.79	0.01	0.20	down	yes
ENSG00000185585	OLFML2A	ENST00000373580;ENST00000331715;ENST00000288815	GO:0005576(extracellular region);GO:0030198(extracellular matrix organization);GO:0031012(extracellular matrix);GO:0042802(identical protein binding);GO:0050840(extracellular matrix binding);GO:0050840(extracellular matrix binding)	NA	NA	NA	olfactomedin like 2A [Source:HGNC Symbol;Acc:HGNC:27270]	protein_coding	2.05	6.79	0.30	-1.73	0.01	0.20	down	yes
ENSG00000186010	NDUFA13	ENST00000507754;ENST00000428459;ENST00000511180;ENST00000502506;ENST00000606722;ENST00000511584;ENST00000503283	GO:0003954(NADH dehydrogenase activity);GO:0005515(protein binding);GO:0005524(ATP binding);GO:0005634(nucleus);GO:0005654(nucleoplasm);GO:0005737(cytoplasm);GO:0005739(mitochondrion);GO:0005743(mitochondrial inner membrane);GO:0005746(mitochondrial respirasome);GO:0005747(mitochondrial respiratory chain complex I);GO:0006120(mitochondrial electron transport, NADH to ubiquinone);GO:0006915(apopto…	00190(Oxidative phosphorylation);04714(Thermogenesis);04723(Retrograde endocannabinoid signaling);04932(Non-alcoholic fatty liver disease (NAFLD));05010(Alzheimer disease);05012(Parkinson disease);05016(Huntington disease);05016(Huntington disease)	K11353	NA	NADH:ubiquinone oxidoreductase subunit A13 [Source:HGNC Symbol;Acc:HGNC:17194]	protein_coding;retained_intron;nonsense_mediated_decay	7.39	24.47	0.30	-1.73	0.01	0.20	down	yes
ENSG00000101347	SAMHD1	ENST00000645033;ENST00000643918;ENST00000646866;ENST00000644250;ENST00000642186;ENST00000643003;ENST00000647095;ENST00000644370;ENST00000643825;ENST00000644688;ENST00000647459;ENST00000647163;ENST00000465985;ENST00000262878;ENST00000643243;ENST00000642246;ENST00000643078;ENST00000644114;ENST00000646121;ENST00000643907;ENST00000646673;ENST00000646066;ENST00000645444;ENST00000643161;ENST00000642616…	GO:0000166(nucleotide binding);GO:0000724(double-strand break repair via homologous recombination);GO:0002376(immune system process);GO:0003676(nucleic acid binding);GO:0003697(single-stranded DNA binding);GO:0003723(RNA binding);GO:0003824(catalytic activity);GO:0004540(ribonuclease activity);GO:0005515(protein binding);GO:0005525(GTP binding);GO:0005634(nucleus);GO:0005654(nucleoplasm);GO:00056…	05170(Human immunodeficiency virus 1 infection);05170(Human immunodeficiency virus 1 infection)	K22544	EC:3.1.5.-	SAM and HD domain containing deoxynucleoside triphosphate triphosphohydrolase 1 [Source:HGNC Symbol;Acc:HGNC:15925]	nonsense_mediated_decay;protein_coding;retained_intron;processed_transcript	10.27	2.45	4.19	2.07	0.01	0.20	up	yes
ENSG00000160323	ADAMTS13	ENST00000371929;ENST00000371910;ENST00000371916;ENST00000356589;ENST00000474918;ENST00000371911;ENST00000485925;ENST00000355699;ENST00000495234	GO:0004175(endopeptidase activity);GO:0004222(metalloendopeptidase activity);GO:0005178(integrin binding);GO:0005509(calcium ion binding);GO:0005515(protein binding);GO:0005576(extracellular region);GO:0005615(extracellular space);GO:0005788(endoplasmic reticulum lumen);GO:0006508(proteolysis);GO:0007160(cell-matrix adhesion);GO:0007229(integrin-mediated signaling pathway);GO:0007596(blood coagul…	NA	K08627	EC:3.4.24.87	ADAM metallopeptidase with thrombospondin type 1 motif 13 [Source:HGNC Symbol;Acc:HGNC:1366]	protein_coding;nonsense_mediated_decay;processed_transcript	1.41	0.32	4.35	2.12	0.01	0.21	up	yes
ENSG00000170454	KRT75	ENST00000252245	GO:0002244(hematopoietic progenitor cell differentiation);GO:0005198(structural molecule activity);GO:0005515(protein binding);GO:0005829(cytosol);GO:0005882(intermediate filament);GO:0031424(keratinization);GO:0045095(keratin filament);GO:0070062(extracellular exosome);GO:0070268(cornification)	NA	K07605	NA	keratin 75 [Source:HGNC Symbol;Acc:HGNC:24431]	protein_coding	3.38	11.24	0.30	-1.73	0.01	0.21	down	yes
ENSG00000240053	LY6G5B	ENST00000409525;ENST00000375864;ENST00000471088	GO:0005576(extracellular region);GO:0009897(external side of plasma membrane);GO:0032991(protein-containing complex);GO:0042802(identical protein binding);GO:0042802(identical protein binding)	NA	K20005	NA	lymphocyte antigen 6 family member G5B [Source:HGNC Symbol;Acc:HGNC:13931]	protein_coding;processed_transcript	5.87	1.39	4.21	2.08	0.01	0.21	up	yes
ENSG00000206077	ZDHHC11B	ENST00000522356;ENST00000652055;ENST00000622126;ENST00000508859;ENST00000651083;ENST00000651714;ENST00000651221	GO:0005783(endoplasmic reticulum);GO:0005794(Golgi apparatus);GO:0006612(protein targeting to membrane);GO:0016020(membrane);GO:0016021(integral component of membrane);GO:0016409(palmitoyltransferase activity);GO:0016740(transferase activity);GO:0016746(transferase activity, transferring acyl groups);GO:0018230(peptidyl-L-cysteine S-palmitoylation);GO:0019706(protein-cysteine S-palmitoyltransfera…	NA	K20027	EC:2.3.1.225	zinc finger DHHC-type containing 11B [Source:HGNC Symbol;Acc:HGNC:32962]	processed_transcript;protein_coding;retained_intron;nonsense_mediated_decay	2.04	0.47	4.29	2.10	0.01	0.21	up	yes
ENSG00000245571	FAM111A-DT	ENST00000531708;ENST00000658798;ENST00000501817;ENST00000533220;ENST00000532845	NA	NA	NA	NA	FAM111A divergent transcript [Source:HGNC Symbol;Acc:HGNC:53752]	lncRNA	1.43	0.32	4.53	2.18	0.01	0.21	up	yes
ENSG00000005801	ZNF195	ENST00000526601;ENST00000649622;ENST00000528218;ENST00000330692;ENST00000524857;ENST00000429541;ENST00000526540;ENST00000343338;ENST00000526598;ENST00000529085;ENST00000528410;ENST00000534569;ENST00000618467;ENST00000620374;ENST00000427810;ENST00000529789;ENST00000399602;ENST00000528636;ENST00000530643;ENST00000529678;ENST00000438262;ENST00000525502;ENST00000527386;ENST00000532539;ENST00000529228…	GO:0000978(RNA polymerase II cis-regulatory region sequence-specific DNA binding);GO:0003676(nucleic acid binding);GO:0003677(DNA binding);GO:0005634(nucleus);GO:0006355(regulation of transcription, DNA-templated);GO:0008270(zinc ion binding);GO:0046872(metal ion binding);GO:0046872(metal ion binding)	05168(Herpes simplex virus 1 infection);05168(Herpes simplex virus 1 infection)	K09228	NA	zinc finger protein 195 [Source:HGNC Symbol;Acc:HGNC:12986]	protein_coding;retained_intron;nonsense_mediated_decay;processed_transcript	1.48	0.35	4.23	2.08	0.01	0.21	up	yes
ENSG00000234851	RPL23AP42	ENST00000471152	NA	NA	NA	NA	ribosomal protein L23a pseudogene 42 [Source:HGNC Symbol;Acc:HGNC:35942]	processed_pseudogene	16.04	52.84	0.30	-1.72	0.01	0.22	down	yes
ENSG00000149231	CCDC82	ENST00000643839;ENST00000530106;ENST00000524836;ENST00000644686;ENST00000647522;ENST00000545264;ENST00000423339;ENST00000530203;ENST00000646050;ENST00000525786;ENST00000538597;ENST00000645302;ENST00000645439;ENST00000645500;ENST00000646818;ENST00000646638;ENST00000645366;ENST00000647080;ENST00000278520;ENST00000644312	GO:0005634(nucleus);GO:0005634(nucleus)	NA	NA	NA	coiled-coil domain containing 82 [Source:HGNC Symbol;Acc:HGNC:26282]	protein_coding;processed_transcript;retained_intron	1.22	0.29	4.19	2.07	0.01	0.22	up	yes
ENSG00000172638	EFEMP2	ENST00000526911;ENST00000530850;ENST00000528176;ENST00000529870;ENST00000533347;ENST00000526624;ENST00000525392;ENST00000524408;ENST00000531972;ENST00000531645;ENST00000527378;ENST00000526628;ENST00000527277;ENST00000532648;ENST00000307998;ENST00000530806;ENST00000527969;ENST00000531005;ENST00000532084;ENST00000528409	GO:0005201(extracellular matrix structural constituent);GO:0005509(calcium ion binding);GO:0005515(protein binding);GO:0005576(extracellular region);GO:0005604(basement membrane);GO:0005615(extracellular space);GO:0048251(elastic fiber assembly);GO:0062023(collagen-containing extracellular matrix);GO:0070062(extracellular exosome);GO:1903561(extracellular vesicle);GO:1903561(extracellular vesicle)	NA	K19866	NA	EGF containing fibulin extracellular matrix protein 2 [Source:HGNC Symbol;Acc:HGNC:3219]	protein_coding;nonsense_mediated_decay;retained_intron;processed_transcript	1.03	0.24	4.39	2.13	0.01	0.22	up	yes
ENSG00000124171	PARD6B	ENST00000371610;ENST00000396039	GO:0005080(protein kinase C binding);GO:0005515(protein binding);GO:0005634(nucleus);GO:0005737(cytoplasm);GO:0005829(cytosol);GO:0005886(plasma membrane);GO:0005923(bicellular tight junction);GO:0005938(cell cortex);GO:0007043(cell-cell junction assembly);GO:0007049(cell cycle);GO:0007098(centrosome cycle);GO:0007163(establishment or maintenance of cell polarity);GO:0007409(axonogenesis);GO:0016…	04015(Rap1 signaling pathway);04144(Endocytosis);04360(Axon guidance);04390(Hippo signaling pathway);04530(Tight junction);05165(Human papillomavirus infection);05165(Human papillomavirus infection)	K06093	NA	par-6 family cell polarity regulator beta [Source:HGNC Symbol;Acc:HGNC:16245]	protein_coding	11.73	2.84	4.13	2.04	0.01	0.22	up	yes
ENSG00000179532	DNHD1	ENST00000254579;ENST00000525883;ENST00000533635;ENST00000354685;ENST00000524401;ENST00000527143;ENST00000532467;ENST00000531903;ENST00000525080;ENST00000526027;ENST00000533649;ENST00000473019;ENST00000530197;ENST00000529821;ENST00000477562;ENST00000472080;ENST00000532027;ENST00000534210	GO:0003341(cilium movement);GO:0003777(microtubule motor activity);GO:0005524(ATP binding);GO:0005858(axonemal dynein complex);GO:0007018(microtubule-based movement);GO:0008569(ATP-dependent microtubule motor activity, minus-end-directed);GO:0030286(dynein complex);GO:0036156(inner dynein arm);GO:0045505(dynein intermediate chain binding);GO:0051959(dynein light intermediate chain binding);GO:007…	NA	NA	NA	dynein heavy chain domain 1 [Source:HGNC Symbol;Acc:HGNC:26532]	protein_coding;retained_intron;nonsense_mediated_decay;processed_transcript	1.55	0.37	4.17	2.06	0.01	0.22	up	yes
ENSG00000106560	GIMAP2	ENST00000223293;ENST00000474605;ENST00000487388	GO:0000166(nucleotide binding);GO:0005515(protein binding);GO:0005525(GTP binding);GO:0005783(endoplasmic reticulum);GO:0005811(lipid droplet);GO:0016020(membrane);GO:0016021(integral component of membrane);GO:0042802(identical protein binding);GO:0042802(identical protein binding)	NA	NA	NA	GTPase, IMAP family member 2 [Source:HGNC Symbol;Acc:HGNC:21789]	protein_coding;retained_intron	6.18	1.48	4.19	2.07	0.01	0.22	up	yes
ENSG00000026950	BTN3A1	ENST00000082468;ENST00000289361;ENST00000465690;ENST00000425234;ENST00000506698;ENST00000427334;ENST00000476549;ENST00000513047;ENST00000414912;ENST00000502361;ENST00000450085	GO:0001817(regulation of cytokine production);GO:0002250(adaptive immune response);GO:0002376(immune system process);GO:0005102(signaling receptor binding);GO:0005515(protein binding);GO:0005886(plasma membrane);GO:0009897(external side of plasma membrane);GO:0016020(membrane);GO:0016021(integral component of membrane);GO:0032609(interferon-gamma production);GO:0050663(cytokine secretion);GO:0050…	NA	K06712	NA	butyrophilin subfamily 3 member A1 [Source:HGNC Symbol;Acc:HGNC:1138]	retained_intron;protein_coding	4.38	1.06	4.15	2.05	0.01	0.22	up	yes
ENSG00000114127	XRN1	ENST00000264951;ENST00000467077;ENST00000465074;ENST00000463916;ENST00000477237;ENST00000392981;ENST00000489241;ENST00000468894;ENST00000472625;ENST00000465507;ENST00000470537;ENST00000498077;ENST00000486211;ENST00000472697	GO:0000932(P-body);GO:0000956(nuclear-transcribed mRNA catabolic process);GO:0002151(G-quadruplex RNA binding);GO:0003676(nucleic acid binding);GO:0003677(DNA binding);GO:0003723(RNA binding);GO:0004518(nuclease activity);GO:0004527(exonuclease activity);GO:0004534(5'-3' exoribonuclease activity);GO:0005515(protein binding);GO:0005634(nucleus);GO:0005737(cytoplasm);GO:0005829(cytosol);GO:0005886(…	03008(Ribosome biogenesis in eukaryotes);03018(RNA degradation);03018(RNA degradation)	K12618	EC:3.1.13.-	5'-3' exoribonuclease 1 [Source:HGNC Symbol;Acc:HGNC:30654]	protein_coding;retained_intron;processed_transcript;nonsense_mediated_decay	3.94	0.96	4.10	2.04	0.01	0.23	up	yes
ENSG00000286192	AC069288	ENST00000651235	GO:0008168(methyltransferase activity);GO:0032259(methylation)	NA	NA	NA	Novel protein	nonsense_mediated_decay	0.23	0.78	0.29	-1.78	0.01	0.23	down	yes
ENSG00000106086	PLEKHA8	ENST00000622102;ENST00000483799;ENST00000396259;ENST00000649443;ENST00000449726;ENST00000258679;ENST00000498106;ENST00000396257;ENST00000440706	GO:0000139(Golgi membrane);GO:0005654(nucleoplasm);GO:0005737(cytoplasm);GO:0005794(Golgi apparatus);GO:0005802(trans-Golgi network);GO:0005829(cytosol);GO:0006661(phosphatidylinositol biosynthetic process);GO:0006869(lipid transport);GO:0008289(lipid binding);GO:0015031(protein transport);GO:0016020(membrane);GO:0017089(glycolipid transfer activity);GO:0035621(ER to Golgi ceramide transport);GO:…	NA	K08051	NA	pleckstrin homology domain containing A8 [Source:HGNC Symbol;Acc:HGNC:30037]	protein_coding;processed_transcript;nonsense_mediated_decay;retained_intron	1.31	0.31	4.15	2.05	0.01	0.23	up	yes
ENSG00000280435	AC006058	ENST00000624016	NA	NA	NA	NA	TEC	TEC	8.96	2.17	4.12	2.04	0.01	0.23	up	yes
ENSG00000115461	IGFBP5	ENST00000233813;ENST00000449583;ENST00000486341	GO:0001558(regulation of cell growth);GO:0001649(osteoblast differentiation);GO:0001968(fibronectin binding);GO:0005515(protein binding);GO:0005520(insulin-like growth factor binding);GO:0005576(extracellular region);GO:0005615(extracellular space);GO:0005788(endoplasmic reticulum lumen);GO:0007165(signal transduction);GO:0007565(female pregnancy);GO:0007568(aging);GO:0014912(negative regulation …	NA	NA	NA	insulin like growth factor binding protein 5 [Source:HGNC Symbol;Acc:HGNC:5474]	protein_coding;retained_intron	0.37	1.22	0.30	-1.74	0.01	0.23	down	yes
ENSG00000115163	CENPA	ENST00000335756;ENST00000419525;ENST00000472719;ENST00000475662;ENST00000460030;ENST00000233505	GO:0000132(establishment of mitotic spindle orientation);GO:0000281(mitotic cytokinesis);GO:0000775(chromosome, centromeric region);GO:0000776(kinetochore);GO:0000777(condensed chromosome kinetochore);GO:0000778(condensed nuclear chromosome kinetochore);GO:0000780(condensed nuclear chromosome, centromeric region);GO:0000786(nucleosome);GO:0000788(nuclear nucleosome);GO:0000939(condensed chromosom…	NA	NA	NA	centromere protein A [Source:HGNC Symbol;Acc:HGNC:1851]	protein_coding;nonsense_mediated_decay;processed_transcript	1.59	5.24	0.30	-1.72	0.01	0.23	down	yes
ENSG00000228315	GUSBP11	ENST00000651432;ENST00000445682;ENST00000423913;ENST00000452737;ENST00000422506;ENST00000455485;ENST00000421064;ENST00000430357;ENST00000434893;ENST00000451837	NA	NA	NA	NA	GUSB pseudogene 11 [Source:HGNC Symbol;Acc:HGNC:42325]	lncRNA	1.87	0.45	4.15	2.05	0.01	0.23	up	yes
ENSG00000251537	AC005324	ENST00000455584	GO:0005515(protein binding);GO:0005829(cytosol);GO:0005886(plasma membrane);GO:0008270(zinc ion binding)	NA	NA	NA	novel tripartite motif-containing 16 (TRIM16) and CMT1A duplicated region transcript 1 (CDRT1) protein	protein_coding	0.55	1.81	0.30	-1.73	0.01	0.23	down	yes
ENSG00000167550	RHEBL1	ENST00000301068;ENST00000420065;ENST00000550797;ENST00000550675	GO:0000166(nucleotide binding);GO:0003924(GTPase activity);GO:0005515(protein binding);GO:0005525(GTP binding);GO:0005737(cytoplasm);GO:0005886(plasma membrane);GO:0007165(signal transduction);GO:0007264(small GTPase mediated signal transduction);GO:0012505(endomembrane system);GO:0016020(membrane);GO:0019003(GDP binding);GO:0031929(TOR signaling);GO:0046872(metal ion binding);GO:0051092(positive…	NA	K07849	NA	RHEB like 1 [Source:HGNC Symbol;Acc:HGNC:21166]	protein_coding;nonsense_mediated_decay	3.50	0.80	4.41	2.14	0.01	0.23	up	yes
ENSG00000188611	ASAH2	ENST00000395526;ENST00000329428;ENST00000474434;ENST00000656090;ENST00000489640;ENST00000447815;ENST00000443575	GO:0000139(Golgi membrane);GO:0005509(calcium ion binding);GO:0005576(extracellular region);GO:0005739(mitochondrion);GO:0005794(Golgi apparatus);GO:0005886(plasma membrane);GO:0005887(integral component of plasma membrane);GO:0005901(caveola);GO:0006629(lipid metabolic process);GO:0006665(sphingolipid metabolic process);GO:0006670(sphingosine metabolic process);GO:0006672(ceramide metabolic proc…	00600(Sphingolipid metabolism);04071(Sphingolipid signaling pathway);04071(Sphingolipid signaling pathway)	K12349	EC:3.5.1.23	N-acylsphingosine amidohydrolase 2 [Source:HGNC Symbol;Acc:HGNC:18860]	protein_coding;nonsense_mediated_decay	0.97	0.23	4.23	2.08	0.01	0.24	up	yes
ENSG00000232931	LINC00342	ENST00000663557;ENST00000655069;ENST00000412393;ENST00000659287;ENST00000661329;ENST00000660641;ENST00000664191;ENST00000660416;ENST00000662121;ENST00000448494;ENST00000668171;ENST00000660608;ENST00000657232	NA	NA	NA	NA	long intergenic non-protein coding RNA 342 [Source:HGNC Symbol;Acc:HGNC:42470]	lncRNA	1.42	0.34	4.16	2.06	0.01	0.24	up	yes
ENSG00000261786	AC006058	ENST00000568686	NA	NA	NA	NA	novel transcript	lncRNA	7.68	1.89	4.06	2.02	0.01	0.24	up	yes
ENSG00000234327	AC012146	ENST00000413077;ENST00000571138;ENST00000570712;ENST00000623522;ENST00000665679	NA	NA	NA	NA	novel transcript, antisense to ZNF232	lncRNA;TEC	0.55	1.90	0.29	-1.79	0.01	0.24	down	yes
ENSG00000196295	GARS1-DT	ENST00000355837;ENST00000656943;ENST00000656284;ENST00000584372;ENST00000577889;ENST00000660767;ENST00000667137;ENST00000579024;ENST00000578994;ENST00000434399;ENST00000582733;ENST00000663944;ENST00000667338;ENST00000426529;ENST00000454922;ENST00000582838;ENST00000584023;ENST00000580902;ENST00000581794;ENST00000626902;ENST00000663462;ENST00000614950;ENST00000621272;ENST00000440438;ENST00000583664…	NA	NA	NA	NA	GARS1 divergent transcript [Source:HGNC Symbol;Acc:HGNC:48951]	retained_intron;lncRNA	0.47	0.11	4.19	2.07	0.01	0.24	up	yes
ENSG00000121769	FABP3	ENST00000373713;ENST00000497275;ENST00000498148;ENST00000482018	GO:0005324(long-chain fatty acid transporter activity);GO:0005504(fatty acid binding);GO:0005515(protein binding);GO:0005615(extracellular space);GO:0005737(cytoplasm);GO:0005829(cytosol);GO:0006631(fatty acid metabolic process);GO:0008092(cytoskeletal protein binding);GO:0008285(negative regulation of cell population proliferation);GO:0008289(lipid binding);GO:0015909(long-chain fatty acid trans…	03320(PPAR signaling pathway);03320(PPAR signaling pathway)	K08752	NA	fatty acid binding protein 3 [Source:HGNC Symbol;Acc:HGNC:3557]	protein_coding;processed_transcript;nonsense_mediated_decay	8.66	2.10	4.13	2.04	0.01	0.24	up	yes
ENSG00000130066	SAT1	ENST00000379253;ENST00000474223;ENST00000379251;ENST00000379270;ENST00000462639;ENST00000489394;ENST00000463236;ENST00000487713;ENST00000379254	GO:0001525(angiogenesis);GO:0004145(diamine N-acetyltransferase activity);GO:0005515(protein binding);GO:0005622(intracellular);GO:0005737(cytoplasm);GO:0005829(cytosol);GO:0006595(polyamine metabolic process);GO:0006596(polyamine biosynthetic process);GO:0006598(polyamine catabolic process);GO:0008080(N-acetyltransferase activity);GO:0009447(putrescine catabolic process);GO:0016740(transferase a…	00330(Arginine and proline metabolism);04216(Ferroptosis);04216(Ferroptosis)	NA	NA	spermidine/spermine N1-acetyltransferase 1 [Source:HGNC Symbol;Acc:HGNC:10540]	protein_coding;processed_transcript	102.16	25.49	4.01	2.00	0.01	0.24	up	yes
ENSG00000234912	SNHG20	ENST00000565256;ENST00000564509;ENST00000569632;ENST00000648740;ENST00000564414;ENST00000568363;ENST00000647904;ENST00000649712;ENST00000649047;ENST00000650557;ENST00000434411;ENST00000568056;ENST00000648926;ENST00000647734;ENST00000561633;ENST00000648984;ENST00000566583;ENST00000366365	NA	NA	NA	NA	small nucleolar RNA host gene 20 [Source:HGNC Symbol;Acc:HGNC:33099]	lncRNA	0.79	0.18	4.36	2.12	0.01	0.25	up	yes
ENSG00000232040	ZBED9	ENST00000452236;ENST00000524745;ENST00000530247;ENST00000646382;ENST00000526291	GO:0003676(nucleic acid binding);GO:0003700(DNA-binding transcription factor activity);GO:0005634(nucleus);GO:0006355(regulation of transcription, DNA-templated);GO:0015074(DNA integration);GO:0015074(DNA integration)	NA	NA	NA	zinc finger BED-type containing 9 [Source:HGNC Symbol;Acc:HGNC:13851]	protein_coding;processed_transcript	0.90	0.22	4.13	2.05	0.01	0.25	up	yes
ENSG00000114857	NKTR	ENST00000460807;ENST00000490189;ENST00000508351;ENST00000464315;ENST00000429888;ENST00000445842;ENST00000460910;ENST00000466553;ENST00000465584;ENST00000232978;ENST00000617821;ENST00000478488;ENST00000472258;ENST00000459950;ENST00000472127;ENST00000468735;ENST00000442970;ENST00000498730;ENST00000487466	GO:0000413(protein peptidyl-prolyl isomerization);GO:0003755(peptidyl-prolyl cis-trans isomerase activity);GO:0005634(nucleus);GO:0005737(cytoplasm);GO:0005886(plasma membrane);GO:0006457(protein folding);GO:0016018(cyclosporin A binding);GO:0016020(membrane);GO:0016853(isomerase activity);GO:0043231(intracellular membrane-bounded organelle);GO:0043231(intracellular membrane-bounded organelle)	NA	K12740	NA	natural killer cell triggering receptor [Source:HGNC Symbol;Acc:HGNC:7833]	retained_intron;nonsense_mediated_decay;protein_coding;processed_transcript	0.80	0.20	4.10	2.03	0.01	0.25	up	yes
ENSG00000262539	AC005829	ENST00000571422	NA	NA	NA	NA	dead end homolog 1 (zebrafish) (DND1) pseudogene	processed_pseudogene	4.31	1.00	4.30	2.10	0.01	0.25	up	yes
ENSG00000186567	CEACAM19	ENST00000480278;ENST00000622237;ENST00000619799;ENST00000591979;ENST00000403660;ENST00000618372;ENST00000592789;ENST00000459648;ENST00000358777	GO:0005515(protein binding);GO:0016020(membrane);GO:0016021(integral component of membrane);GO:0016021(integral component of membrane)	NA	K16825	NA	CEA cell adhesion molecule 19 [Source:HGNC Symbol;Acc:HGNC:31951]	processed_transcript;protein_coding;retained_intron	3.04	0.75	4.02	2.01	0.01	0.25	up	yes
ENSG00000124875	CXCL6	ENST00000226317;ENST00000503446;ENST00000515050	GO:0001776(leukocyte homeostasis);GO:0005125(cytokine activity);GO:0005515(protein binding);GO:0005576(extracellular region);GO:0005615(extracellular space);GO:0006935(chemotaxis);GO:0006952(defense response);GO:0006954(inflammatory response);GO:0006955(immune response);GO:0007165(signal transduction);GO:0007186(G protein-coupled receptor signaling pathway);GO:0007267(cell-cell signaling);GO:0008…	04060(Cytokine-cytokine receptor interaction);04062(Chemokine signaling pathway);04657(IL-17 signaling pathway);05133(Pertussis);05323(Rheumatoid arthritis);05323(Rheumatoid arthritis)	K05506	NA	C-X-C motif chemokine ligand 6 [Source:HGNC Symbol;Acc:HGNC:10643]	protein_coding;processed_transcript	12.88	3.21	4.01	2.00	0.01	0.25	up	yes
ENSG00000112078	KCTD20	ENST00000373731;ENST00000443316;ENST00000474988;ENST00000536244;ENST00000449081;ENST00000481911;ENST00000460983;ENST00000483557;ENST00000498267;ENST00000265344	GO:0005515(protein binding);GO:0005737(cytoplasm);GO:0016020(membrane);GO:0016021(integral component of membrane);GO:0042327(positive regulation of phosphorylation);GO:0042802(identical protein binding);GO:0042802(identical protein binding)	NA	NA	NA	potassium channel tetramerization domain containing 20 [Source:HGNC Symbol;Acc:HGNC:21052]	protein_coding;processed_transcript;nonsense_mediated_decay	7.64	1.92	3.99	2.00	0.01	0.26	up	yes
ENSG00000228327	AL669831	ENST00000506640;ENST00000428504	NA	NA	NA	NA	general transcription factor IIi (GTF2I) pseudogene	processed_transcript;transcribed_unprocessed_pseudogene	2.76	0.69	4.03	2.01	0.01	0.26	up	yes
ENSG00000203760	CENPW	ENST00000368328;ENST00000368325;ENST00000368326	GO:0000278(mitotic cell cycle);GO:0000775(chromosome, centromeric region);GO:0000776(kinetochore);GO:0000777(condensed chromosome kinetochore);GO:0003677(DNA binding);GO:0005515(protein binding);GO:0005634(nucleus);GO:0005654(nucleoplasm);GO:0005694(chromosome);GO:0005730(nucleolus);GO:0007049(cell cycle);GO:0007059(chromosome segregation);GO:0016363(nuclear matrix);GO:0034080(CENP-A containing n…	NA	NA	NA	centromere protein W [Source:HGNC Symbol;Acc:HGNC:21488]	protein_coding	6.17	19.70	0.31	-1.68	0.01	0.26	down	yes
ENSG00000130303	BST2	ENST00000252593;ENST00000533098;ENST00000527220	GO:0002376(immune system process);GO:0002737(negative regulation of plasmacytoid dendritic cell cytokine production);GO:0003723(RNA binding);GO:0005515(protein binding);GO:0005737(cytoplasm);GO:0005768(endosome);GO:0005770(late endosome);GO:0005771(multivesicular body);GO:0005794(Golgi apparatus);GO:0005829(cytosol);GO:0005886(plasma membrane);GO:0008191(metalloendopeptidase inhibitor activity);G…	05168(Herpes simplex virus 1 infection);05170(Human immunodeficiency virus 1 infection);05170(Human immunodeficiency virus 1 infection)	NA	NA	bone marrow stromal cell antigen 2 [Source:HGNC Symbol;Acc:HGNC:1119]	protein_coding;retained_intron;processed_transcript	484.29	122.41	3.96	1.98	0.01	0.26	up	yes
ENSG00000124593	AL365205	ENST00000456057;ENST00000487182;ENST00000335515	NA	NA	NA	NA	novel protein	nonsense_mediated_decay;retained_intron	13.71	3.45	3.97	1.99	0.01	0.26	up	yes
ENSG00000186132	C2orf76	ENST00000498049;ENST00000334816;ENST00000409466;ENST00000414534;ENST00000409523;ENST00000409877	GO:0005515(protein binding);GO:0005515(protein binding)	NA	NA	NA	chromosome 2 open reading frame 76 [Source:HGNC Symbol;Acc:HGNC:27017]	processed_transcript;protein_coding	0.71	2.38	0.30	-1.75	0.01	0.26	down	yes
ENSG00000204261	PSMB8-AS1	ENST00000666376;ENST00000415067;ENST00000453426;ENST00000458296;ENST00000413039;ENST00000429600;ENST00000412095	NA	NA	NA	NA	PSMB8 antisense RNA 1 (head to head) [Source:HGNC Symbol;Acc:HGNC:39758]	retained_intron;lncRNA	8.14	2.03	4.01	2.00	0.01	0.26	up	yes
ENSG00000138760	SCARB2	ENST00000264896;ENST00000638567;ENST00000502908;ENST00000638843;ENST00000640900;ENST00000638409;ENST00000638680;ENST00000638372;ENST00000638603;ENST00000452464;ENST00000639738;ENST00000640341;ENST00000640957;ENST00000640916;ENST00000639300;ENST00000640076;ENST00000638175;ENST00000640640;ENST00000640880;ENST00000638663;ENST00000640634;ENST00000639715;ENST00000638295;ENST00000509994;ENST00000639145…	GO:0000139(Golgi membrane);GO:0001618(virus receptor activity);GO:0001786(phosphatidylserine binding);GO:0004888(transmembrane signaling receptor activity);GO:0005044(scavenger receptor activity);GO:0005515(protein binding);GO:0005764(lysosome);GO:0005765(lysosomal membrane);GO:0005789(endoplasmic reticulum membrane);GO:0005886(plasma membrane);GO:0005925(focal adhesion);GO:0006622(protein target…	04142(Lysosome);04142(Lysosome)	NA	NA	scavenger receptor class B member 2 [Source:HGNC Symbol;Acc:HGNC:1665]	protein_coding;retained_intron;nonsense_mediated_decay;processed_transcript	9.36	2.37	3.95	1.98	0.01	0.26	up	yes
ENSG00000163660	CCNL1	ENST00000474539;ENST00000295926;ENST00000295925;ENST00000477127;ENST00000468977;ENST00000478454;ENST00000470121;ENST00000495471;ENST00000476744;ENST00000464316;ENST00000479596;ENST00000466101;ENST00000481173;ENST00000467081;ENST00000631619;ENST00000483789;ENST00000471044;ENST00000476367;ENST00000465947;ENST00000464679;ENST00000461804;ENST00000471247;ENST00000479052;ENST00000464575;ENST00000475298…	GO:0000079(regulation of cyclin-dependent protein serine/threonine kinase activity);GO:0005515(protein binding);GO:0005634(nucleus);GO:0005654(nucleoplasm);GO:0006355(regulation of transcription, DNA-templated);GO:0006357(regulation of transcription by RNA polymerase II);GO:0006396(RNA processing);GO:0016538(cyclin-dependent protein serine/threonine kinase regulator activity);GO:0016607(nuclear s…	NA	NA	NA	cyclin L1 [Source:HGNC Symbol;Acc:HGNC:20569]	retained_intron;protein_coding;nonsense_mediated_decay;processed_transcript	5.91	1.48	3.99	2.00	0.01	0.26	up	yes
ENSG00000225178	RPSAP58	ENST00000484897	NA	NA	NA	NA	ribosomal protein SA pseudogene 58 [Source:HGNC Symbol;Acc:HGNC:36809]	processed_pseudogene	9.50	29.86	0.32	-1.65	0.01	0.26	down	yes
ENSG00000139372	TDG	ENST00000542926;ENST00000544060;ENST00000545698;ENST00000266775;ENST00000537100;ENST00000392872;ENST00000436021;ENST00000536395;ENST00000544861;ENST00000540956	GO:0000122(negative regulation of transcription by RNA polymerase II);GO:0000287(magnesium ion binding);GO:0003677(DNA binding);GO:0003684(damaged DNA binding);GO:0003690(double-stranded DNA binding);GO:0003712(transcription coregulator activity);GO:0004844(uracil DNA N-glycosylase activity);GO:0005080(protein kinase C binding);GO:0005515(protein binding);GO:0005524(ATP binding);GO:0005634(nucleu…	03410(Base excision repair);03410(Base excision repair)	K20813	EC:3.2.2.29	thymine DNA glycosylase [Source:HGNC Symbol;Acc:HGNC:11700]	retained_intron;protein_coding;processed_transcript;nonsense_mediated_decay	5.30	1.33	3.99	2.00	0.01	0.26	up	yes
ENSG00000197406	DIO3	ENST00000510508	GO:0004800(thyroxine 5'-deiodinase activity);GO:0005768(endosome);GO:0005886(plasma membrane);GO:0006590(thyroid hormone generation);GO:0006915(apoptotic process);GO:0010008(endosome membrane);GO:0016020(membrane);GO:0016021(integral component of membrane);GO:0016491(oxidoreductase activity);GO:0033798(thyroxine 5-deiodinase activity);GO:0040018(positive regulation of multicellular organism growt…	04919(Thyroid hormone signaling pathway)	K07754	EC:1.21.99.3	iodothyronine deiodinase 3 [Source:HGNC Symbol;Acc:HGNC:2885]	protein_coding	5.29	16.56	0.32	-1.65	0.01	0.26	down	yes
ENSG00000110917	MLEC	ENST00000228506;ENST00000535413;ENST00000535656;ENST00000412616;ENST00000545525	GO:0005515(protein binding);GO:0005783(endoplasmic reticulum);GO:0005789(endoplasmic reticulum membrane);GO:0005886(plasma membrane);GO:0005975(carbohydrate metabolic process);GO:0006457(protein folding);GO:0016020(membrane);GO:0016021(integral component of membrane);GO:0019899(enzyme binding);GO:0030246(carbohydrate binding);GO:0035579(specific granule membrane);GO:0043312(neutrophil degranulati…	NA	NA	NA	malectin [Source:HGNC Symbol;Acc:HGNC:28973]	protein_coding;processed_transcript	18.47	57.40	0.32	-1.64	0.01	0.26	down	yes
ENSG00000152443	ZNF776	ENST00000317178;ENST00000431353;ENST00000473585;ENST00000451849;ENST00000489376	GO:0003676(nucleic acid binding);GO:0003677(DNA binding);GO:0005515(protein binding);GO:0005634(nucleus);GO:0006355(regulation of transcription, DNA-templated);GO:0046872(metal ion binding);GO:0046872(metal ion binding)	NA	NA	NA	zinc finger protein 776 [Source:HGNC Symbol;Acc:HGNC:26765]	protein_coding;processed_transcript	3.47	0.87	3.98	1.99	0.01	0.26	up	yes
ENSG00000177788	AL162595	ENST00000656366;ENST00000654028;ENST00000662321;ENST00000660017;ENST00000429227;ENST00000653511;ENST00000436334	NA	NA	NA	NA	novel transcript	lncRNA	1.04	0.26	4.05	2.02	0.01	0.27	up	yes
ENSG00000188199	NUTM2B	ENST00000372321;ENST00000429828;ENST00000342531	NA	NA	NA	NA	NUT family member 2B [Source:HGNC Symbol;Acc:HGNC:23445]	protein_coding	0.87	0.21	4.14	2.05	0.01	0.27	up	yes
ENSG00000176890	TYMS	ENST00000323274;ENST00000579128;ENST00000323224;ENST00000581920;ENST00000584122;ENST00000323250	GO:0000083(regulation of transcription involved in G1/S transition of mitotic cell cycle);GO:0000900(translation repressor activity, mRNA regulatory element binding);GO:0003729(mRNA binding);GO:0004799(thymidylate synthase activity);GO:0005542(folic acid binding);GO:0005634(nucleus);GO:0005730(nucleolus);GO:0005737(cytoplasm);GO:0005739(mitochondrion);GO:0005743(mitochondrial inner membrane);GO:0…	00240(Pyrimidine metabolism);00670(One carbon pool by folate);01523(Antifolate resistance);01523(Antifolate resistance)	NA	NA	thymidylate synthetase [Source:HGNC Symbol;Acc:HGNC:12441]	protein_coding;retained_intron;processed_transcript	12.05	37.22	0.32	-1.63	0.01	0.27	down	yes
ENSG00000102158	MAGT1	ENST00000610432;ENST00000618282;ENST00000358075;ENST00000476168;ENST00000373336	GO:0005783(endoplasmic reticulum);GO:0005789(endoplasmic reticulum membrane);GO:0005886(plasma membrane);GO:0005887(integral component of plasma membrane);GO:0006486(protein glycosylation);GO:0006487(protein N-linked glycosylation);GO:0008250(oligosaccharyltransferase complex);GO:0015095(magnesium ion transmembrane transporter activity);GO:0015693(magnesium ion transport);GO:0016020(membrane);GO:…	NA	K19478	NA	magnesium transporter 1 [Source:HGNC Symbol;Acc:HGNC:28880]	protein_coding;retained_intron	6.93	21.39	0.32	-1.63	0.01	0.27	down	yes
ENSG00000223509	AC135983	ENST00000567237;ENST00000561563;ENST00000454486;ENST00000604301;ENST00000604846	NA	NA	NA	NA	WAS protein homolog associated with actin, golgi membranes and microtubules (WHAMM) pseudogene	retained_intron;processed_transcript;transcribed_processed_pseudogene	1.39	0.33	4.16	2.06	0.01	0.28	up	yes
ENSG00000169738	DCXR	ENST00000580320;ENST00000306869;ENST00000582074;ENST00000580750;ENST00000582900;ENST00000585085;ENST00000579821;ENST00000582613;ENST00000577996;ENST00000584318;ENST00000579842;ENST00000579155;ENST00000585164;ENST00000581584;ENST00000578273;ENST00000577712;ENST00000578885;ENST00000577532;ENST00000579004;ENST00000577286;ENST00000579334	GO:0004090(carbonyl reductase (NADPH) activity);GO:0005515(protein binding);GO:0005634(nucleus);GO:0005881(cytoplasmic microtubule);GO:0005886(plasma membrane);GO:0005902(microvillus);GO:0005903(brush border);GO:0005975(carbohydrate metabolic process);GO:0005997(xylulose metabolic process);GO:0006006(glucose metabolic process);GO:0006739(NADP metabolic process);GO:0016020(membrane);GO:0016491(oxi…	00040(Pentose and glucuronate interconversions);00040(Pentose and glucuronate interconversions)	K03331	EC:1.1.1.10	dicarbonyl and L-xylulose reductase [Source:HGNC Symbol;Acc:HGNC:18985]	retained_intron;protein_coding;nonsense_mediated_decay;processed_transcript	4.28	13.39	0.32	-1.64	0.01	0.28	down	yes
ENSG00000089335	ZNF302	ENST00000423823;ENST00000509196;ENST00000613363;ENST00000505365;ENST00000512455;ENST00000502743;ENST00000457781;ENST00000510002;ENST00000505163;ENST00000505242;ENST00000446502;ENST00000507959;ENST00000509528;ENST00000627982;ENST00000506901	GO:0003676(nucleic acid binding);GO:0003677(DNA binding);GO:0005515(protein binding);GO:0005634(nucleus);GO:0006355(regulation of transcription, DNA-templated);GO:0046872(metal ion binding);GO:0046872(metal ion binding)	05168(Herpes simplex virus 1 infection);05168(Herpes simplex virus 1 infection)	K09228	NA	zinc finger protein 302 [Source:HGNC Symbol;Acc:HGNC:13848]	protein_coding;retained_intron	3.32	0.84	3.94	1.98	0.01	0.28	up	yes
ENSG00000152253	SPC25	ENST00000282074;ENST00000451987;ENST00000479309;ENST00000472216	GO:0000775(chromosome, centromeric region);GO:0000776(kinetochore);GO:0000777(condensed chromosome kinetochore);GO:0005515(protein binding);GO:0005634(nucleus);GO:0005694(chromosome);GO:0005829(cytosol);GO:0007049(cell cycle);GO:0007052(mitotic spindle organization);GO:0007059(chromosome segregation);GO:0031262(Ndc80 complex);GO:0051301(cell division);GO:0051301(cell division)	NA	K11550	NA	SPC25 component of NDC80 kinetochore complex [Source:HGNC Symbol;Acc:HGNC:24031]	protein_coding;processed_transcript	2.53	7.85	0.32	-1.63	0.01	0.28	down	yes
ENSG00000213020	ZNF611	ENST00000595798;ENST00000597566;ENST00000453741;ENST00000601249;ENST00000640952;ENST00000602046;ENST00000595001;ENST00000597343;ENST00000596776;ENST00000543227;ENST00000540744;ENST00000600943;ENST00000599798;ENST00000319783;ENST00000652185;ENST00000601643;ENST00000598723;ENST00000598639;ENST00000601447;ENST00000596702;ENST00000602162	GO:0003676(nucleic acid binding);GO:0003677(DNA binding);GO:0005634(nucleus);GO:0006355(regulation of transcription, DNA-templated);GO:0046872(metal ion binding);GO:0046872(metal ion binding)	05168(Herpes simplex virus 1 infection);05168(Herpes simplex virus 1 infection)	K09228	NA	zinc finger protein 611 [Source:HGNC Symbol;Acc:HGNC:28766]	protein_coding;processed_transcript;nonsense_mediated_decay;retained_intron	0.68	0.16	4.18	2.06	0.01	0.28	up	yes
ENSG00000205544	TMEM256	ENST00000302422;ENST00000575427;ENST00000576017	GO:0003674(molecular_function);GO:0008150(biological_process);GO:0016020(membrane);GO:0016021(integral component of membrane);GO:0070062(extracellular exosome);GO:0070062(extracellular exosome)	NA	NA	NA	transmembrane protein 256 [Source:HGNC Symbol;Acc:HGNC:28618]	protein_coding;retained_intron	10.95	33.96	0.32	-1.63	0.01	0.28	down	yes
ENSG00000115758	ODC1	ENST00000234111;ENST00000405333;ENST00000443218;ENST00000446285	GO:0001822(kidney development);GO:0003824(catalytic activity);GO:0004586(ornithine decarboxylase activity);GO:0005515(protein binding);GO:0005575(cellular_component);GO:0005737(cytoplasm);GO:0005829(cytosol);GO:0006521(regulation of cellular amino acid metabolic process);GO:0006595(polyamine metabolic process);GO:0006596(polyamine biosynthetic process);GO:0008284(positive regulation of cell popul…	00330(Arginine and proline metabolism);00480(Glutathione metabolism);00480(Glutathione metabolism)	K01581	EC:4.1.1.17	ornithine decarboxylase 1 [Source:HGNC Symbol;Acc:HGNC:8109]	protein_coding;processed_transcript	34.37	104.89	0.33	-1.61	0.01	0.28	down	yes
ENSG00000156500	FAM122C	ENST00000494709;ENST00000645288;ENST00000645256;ENST00000370784;ENST00000643150;ENST00000370785;ENST00000623326;ENST00000460216;ENST00000645433;ENST00000645176;ENST00000414371;ENST00000482240;ENST00000463842;ENST00000470657;ENST00000646004;ENST00000642481;ENST00000647516;ENST00000475361;ENST00000644752	NA	NA	NA	NA	family with sequence similarity 122C [Source:HGNC Symbol;Acc:HGNC:25202]	protein_coding;retained_intron;processed_transcript;nonsense_mediated_decay	0.86	0.21	4.09	2.03	0.01	0.28	up	yes
ENSG00000240376	AC010343	ENST00000467270	NA	NA	NA	NA	ribosomal protein S8 (RPS8) pseudogene	processed_pseudogene	14.24	43.77	0.33	-1.62	0.01	0.28	down	yes
ENSG00000198185	ZNF334	ENST00000615481;ENST00000347606;ENST00000625284;ENST00000596323;ENST00000457685;ENST00000593880	GO:0003676(nucleic acid binding);GO:0003677(DNA binding);GO:0005515(protein binding);GO:0005634(nucleus);GO:0006355(regulation of transcription, DNA-templated);GO:0046872(metal ion binding);GO:0046872(metal ion binding)	05168(Herpes simplex virus 1 infection);05168(Herpes simplex virus 1 infection)	K09228	NA	zinc finger protein 334 [Source:HGNC Symbol;Acc:HGNC:15806]	protein_coding	2.81	0.72	3.92	1.97	0.01	0.28	up	yes
ENSG00000187049	TMEM216	ENST00000334888;ENST00000544795;ENST00000398979;ENST00000515837;ENST00000541473	GO:0005515(protein binding);GO:0005737(cytoplasm);GO:0005829(cytosol);GO:0005856(cytoskeleton);GO:0005929(cilium);GO:0016020(membrane);GO:0016021(integral component of membrane);GO:0030030(cell projection organization);GO:0035869(ciliary transition zone);GO:0036038(MKS complex);GO:0042995(cell projection);GO:0060271(cilium assembly);GO:0097711(ciliary basal body-plasma membrane docking);GO:190551…	NA	K19385	NA	transmembrane protein 216 [Source:HGNC Symbol;Acc:HGNC:25018]	protein_coding;retained_intron	3.59	11.11	0.32	-1.63	0.01	0.28	down	yes
ENSG00000225339	AL354740	ENST00000429998;ENST00000586726;ENST00000659015;ENST00000586413;ENST00000593917	NA	NA	NA	NA	novel transcript, antisense to C6orf1	retained_intron;lncRNA	1.21	3.73	0.33	-1.62	0.01	0.28	down	yes
ENSG00000184640	SEPTIN9	ENST00000329047;ENST00000589246;ENST00000427177;ENST00000590576;ENST00000589070;ENST00000592481;ENST00000590825;ENST00000588690;ENST00000449803;ENST00000587237;ENST00000591088;ENST00000591934;ENST00000591704;ENST00000590059;ENST00000586456;ENST00000591833;ENST00000592951;ENST00000589920;ENST00000588958;ENST00000588575;ENST00000589140;ENST00000592420;ENST00000591472;ENST00000423034;ENST00000592407…	GO:0000166(nucleotide binding);GO:0001725(stress fiber);GO:0003924(GTPase activity);GO:0005515(protein binding);GO:0005525(GTP binding);GO:0005737(cytoplasm);GO:0005856(cytoskeleton);GO:0005874(microtubule);GO:0005930(axoneme);GO:0005940(septin ring);GO:0007049(cell cycle);GO:0015629(actin cytoskeleton);GO:0015630(microtubule cytoskeleton);GO:0031105(septin complex);GO:0032153(cell division site)…	05100(Bacterial invasion of epithelial cells);05100(Bacterial invasion of epithelial cells)	K16938	NA	septin 9 [Source:HGNC Symbol;Acc:HGNC:7323]	protein_coding;retained_intron;processed_transcript;nonsense_mediated_decay	7.45	22.63	0.33	-1.60	0.01	0.29	down	yes
ENSG00000008517	IL32	ENST00000548476;ENST00000548807;ENST00000526464;ENST00000552664;ENST00000548246;ENST00000525643;ENST00000525228;ENST00000552936;ENST00000548652;ENST00000528652;ENST00000549213;ENST00000675975;ENST00000533097;ENST00000529699;ENST00000444393;ENST00000525377;ENST00000325568;ENST00000529550;ENST00000525003;ENST00000440815;ENST00000396890;ENST00000551513;ENST00000613483;ENST00000396887;ENST00000532247…	GO:0005125(cytokine activity);GO:0005515(protein binding);GO:0005576(extracellular region);GO:0005615(extracellular space);GO:0005829(cytosol);GO:0006952(defense response);GO:0006955(immune response);GO:0007155(cell adhesion);GO:0016020(membrane);GO:0019221(cytokine-mediated signaling pathway);GO:0019221(cytokine-mediated signaling pathway)	04060(Cytokine-cytokine receptor interaction);04060(Cytokine-cytokine receptor interaction)	NA	NA	interleukin 32 [Source:HGNC Symbol;Acc:HGNC:16830]	protein_coding;retained_intron	6.15	1.54	4.00	2.00	0.01	0.29	up	yes
ENSG00000179958	DCTPP1	ENST00000319285;ENST00000567983;ENST00000568434;ENST00000568973;ENST00000565758	GO:0000166(nucleotide binding);GO:0000287(magnesium ion binding);GO:0005515(protein binding);GO:0005634(nucleus);GO:0005737(cytoplasm);GO:0005739(mitochondrion);GO:0005829(cytosol);GO:0006253(dCTP catabolic process);GO:0009143(nucleoside triphosphate catabolic process);GO:0016462(pyrophosphatase activity);GO:0016787(hydrolase activity);GO:0032556(pyrimidine deoxyribonucleotide binding);GO:0042262…	00240(Pyrimidine metabolism);00240(Pyrimidine metabolism)	K16904	EC:3.6.1.12	dCTP pyrophosphatase 1 [Source:HGNC Symbol;Acc:HGNC:28777]	protein_coding	14.89	45.26	0.33	-1.60	0.01	0.29	down	yes
ENSG00000286112	AL441992	ENST00000651925	GO:0003824(catalytic activity);GO:0006575(cellular modified amino acid metabolic process);GO:0009058(biosynthetic process);GO:0016212(kynurenine-oxoglutarate transaminase activity);GO:0030170(pyridoxal phosphate binding);GO:0047804(cysteine-S-conjugate beta-lyase activity);GO:0070189(kynurenine metabolic process);GO:0070548(L-glutamine aminotransferase activity);GO:0097052(L-kynurenine metabolic …	00270(Cysteine and methionine metabolism);00380(Tryptophan metabolism);00450(Selenocompound metabolism);05204(Chemical carcinogenesis)	NA	NA	kynurenine aminotransferase 1 [Source:NCBI gene (formerly Entrezgene);Acc:883]	protein_coding	0.66	0.16	4.06	2.02	0.01	0.29	up	yes
ENSG00000101104	PABPC1L	ENST00000372824;ENST00000537323;ENST00000482486;ENST00000479873;ENST00000674244;ENST00000674318;ENST00000474208;ENST00000372819;ENST00000465761;ENST00000217073;ENST00000489068;ENST00000674382;ENST00000490798;ENST00000217074;ENST00000372826;ENST00000217075;ENST00000476056;ENST00000372822;ENST00000255136	GO:0001556(oocyte maturation);GO:0003676(nucleic acid binding);GO:0003723(RNA binding);GO:0003730(mRNA 3'-UTR binding);GO:0005634(nucleus);GO:0005737(cytoplasm);GO:0005829(cytosol);GO:0006338(chromatin remodeling);GO:0006378(mRNA polyadenylation);GO:0008143(poly(A) binding);GO:0008266(poly(U) RNA binding);GO:0010494(cytoplasmic stress granule);GO:0048096(chromatin-mediated maintenance of transcri…	03013(RNA transport);03015(mRNA surveillance pathway);03018(RNA degradation);03018(RNA degradation)	K13126	NA	poly(A) binding protein cytoplasmic 1 like [Source:HGNC Symbol;Acc:HGNC:15797]	retained_intron;nonsense_mediated_decay;processed_transcript;protein_coding	11.26	2.91	3.86	1.95	0.01	0.29	up	yes
ENSG00000183723	CMTM4	ENST00000394106;ENST00000581487;ENST00000561680;ENST00000563952;ENST00000330687	GO:0005515(protein binding);GO:0016020(membrane);GO:0016021(integral component of membrane);GO:0016021(integral component of membrane)	NA	NA	NA	CKLF like MARVEL transmembrane domain containing 4 [Source:HGNC Symbol;Acc:HGNC:19175]	protein_coding;retained_intron	1.19	3.62	0.33	-1.61	0.01	0.29	down	yes
ENSG00000255182	AC084125	ENST00000532766;ENST00000528207;ENST00000528690;ENST00000569326;ENST00000527086	NA	NA	NA	NA	novel transcript, antisense to PPP1R16A	lncRNA;retained_intron	0.71	0.17	4.14	2.05	0.01	0.29	up	yes
ENSG00000204623	ZNRD1ASP	ENST00000444051;ENST00000437417;ENST00000431012;ENST00000376797;ENST00000421692;ENST00000448093;ENST00000420251;ENST00000637794;ENST00000452229;ENST00000425604;ENST00000422224	NA	NA	NA	NA	zinc ribbon domain containing 1 antisense, pseudogene [Source:HGNC Symbol;Acc:HGNC:13924]	processed_transcript;transcribed_unitary_pseudogene	0.46	0.12	3.97	1.99	0.01	0.29	up	yes
ENSG00000214106	PAXIP1-AS2	ENST00000397551;ENST00000661090;ENST00000662567;ENST00000657268;ENST00000656459;ENST00000662713;ENST00000411526;ENST00000449486;ENST00000646803	NA	NA	NA	NA	PAXIP1 antisense RNA 2 [Source:HGNC Symbol;Acc:HGNC:48958]	lncRNA	0.84	0.21	3.98	1.99	0.01	0.29	up	yes
ENSG00000114779	ABHD14B	ENST00000395008;ENST00000361143;ENST00000461108;ENST00000315877;ENST00000487005;ENST00000473912;ENST00000483233;ENST00000525795	GO:0005515(protein binding);GO:0005634(nucleus);GO:0005654(nucleoplasm);GO:0005730(nucleolus);GO:0005737(cytoplasm);GO:0005829(cytosol);GO:0016787(hydrolase activity);GO:0045944(positive regulation of transcription by RNA polymerase II);GO:0050427(3'-phosphoadenosine 5'-phosphosulfate metabolic process);GO:0070062(extracellular exosome);GO:0070062(extracellular exosome)	NA	K13706	NA	abhydrolase domain containing 14B [Source:HGNC Symbol;Acc:HGNC:28235]	protein_coding;processed_transcript;retained_intron	3.26	9.97	0.33	-1.61	0.01	0.29	down	yes
ENSG00000158286	RNF207	ENST00000377939;ENST00000483336;ENST00000466994;ENST00000485539;ENST00000496329;ENST00000492476;ENST00000496676;ENST00000463453;ENST00000484435	GO:0005515(protein binding);GO:0005737(cytoplasm);GO:0008270(zinc ion binding);GO:0010628(positive regulation of gene expression);GO:0030544(Hsp70 protein binding);GO:0044325(ion channel binding);GO:0046872(metal ion binding);GO:0048471(perinuclear region of cytoplasm);GO:0051087(chaperone binding);GO:0055117(regulation of cardiac muscle contraction);GO:0086019(cell-cell signaling involved in car…	NA	NA	NA	ring finger protein 207 [Source:HGNC Symbol;Acc:HGNC:32947]	protein_coding;processed_transcript;retained_intron	1.42	0.36	3.96	1.99	0.01	0.29	up	yes
ENSG00000108518	PFN1	ENST00000574872;ENST00000572383;ENST00000225655	GO:0000774(adenyl-nucleotide exchange factor activity);GO:0001784(phosphotyrosine residue binding);GO:0001843(neural tube closure);GO:0003723(RNA binding);GO:0003779(actin binding);GO:0003785(actin monomer binding);GO:0005102(signaling receptor binding);GO:0005515(protein binding);GO:0005546(phosphatidylinositol-4,5-bisphosphate binding);GO:0005634(nucleus);GO:0005737(cytoplasm);GO:0005829(cytoso…	04015(Rap1 signaling pathway);04810(Regulation of actin cytoskeleton);05131(Shigellosis);05132(Salmonella infection);05132(Salmonella infection)	K05759	NA	profilin 1 [Source:HGNC Symbol;Acc:HGNC:8881]	protein_coding	210.60	634.48	0.33	-1.59	0.01	0.29	down	yes
ENSG00000173540	GMPPB	ENST00000480687;ENST00000308375;ENST00000481959;ENST00000308388;ENST00000495627	GO:0000166(nucleotide binding);GO:0004475(mannose-1-phosphate guanylyltransferase activity);GO:0005515(protein binding);GO:0005525(GTP binding);GO:0005737(cytoplasm);GO:0009058(biosynthetic process);GO:0009298(GDP-mannose biosynthetic process);GO:0016740(transferase activity);GO:0016779(nucleotidyltransferase activity);GO:0016779(nucleotidyltransferase activity)	00051(Fructose and mannose metabolism);00520(Amino sugar and nucleotide sugar metabolism);00520(Amino sugar and nucleotide sugar metabolism)	K00966	EC:2.7.7.13	GDP-mannose pyrophosphorylase B [Source:HGNC Symbol;Acc:HGNC:22932]	protein_coding;retained_intron	1.28	3.90	0.33	-1.61	0.01	0.29	down	yes
ENSG00000124813	RUNX2	ENST00000646519;ENST00000371438;ENST00000371432;ENST00000371436;ENST00000473041;ENST00000625924;ENST00000478660;ENST00000483243;ENST00000483377;ENST00000359524;ENST00000647337;ENST00000576263	GO:0000790(nuclear chromatin);GO:0000976(transcription regulatory region sequence-specific DNA binding);GO:0000978(RNA polymerase II cis-regulatory region sequence-specific DNA binding);GO:0000981(DNA-binding transcription factor activity, RNA polymerase II-specific);GO:0001228(DNA-binding transcription activator activity, RNA polymerase II-specific);GO:0001501(skeletal system development);GO:000…	04928(Parathyroid hormone synthesis, secretion and action);05202(Transcriptional misregulation in cancer);05202(Transcriptional misregulation in cancer)	NA	NA	RUNX family transcription factor 2 [Source:HGNC Symbol;Acc:HGNC:10472]	nonsense_mediated_decay;protein_coding;processed_transcript	0.20	0.65	0.31	-1.67	0.01	0.29	down	yes
ENSG00000183054	RGPD6	ENST00000329516;ENST00000490990;ENST00000330331;ENST00000446930;ENST00000459645;ENST00000484024;ENST00000463822;ENST00000455695;ENST00000473101;ENST00000437167;ENST00000480894	GO:0005096(GTPase activator activity);GO:0005515(protein binding);GO:0005634(nucleus);GO:0005643(nuclear pore);GO:0005737(cytoplasm);GO:0006607(NLS-bearing protein import into nucleus);GO:0008536(Ran GTPase binding);GO:0043547(positive regulation of GTPase activity);GO:0046907(intracellular transport);GO:0046907(intracellular transport)	NA	NA	NA	RANBP2 like and GRIP domain containing 6 [Source:HGNC Symbol;Acc:HGNC:32419]	protein_coding;processed_transcript;retained_intron;nonsense_mediated_decay	1.60	0.42	3.85	1.94	0.01	0.30	up	yes
ENSG00000197943	PLCG2	ENST00000564138;ENST00000563375;ENST00000563193;ENST00000569523;ENST00000567373;ENST00000359376;ENST00000567980;ENST00000570198;ENST00000567356;ENST00000563834;ENST00000565400;ENST00000562605;ENST00000570196;ENST00000565020;ENST00000569929;ENST00000563269;ENST00000565054	GO:0001784(phosphotyrosine residue binding);GO:0002092(positive regulation of receptor internalization);GO:0002223(stimulatory C-type lectin receptor signaling pathway);GO:0002316(follicular B cell differentiation);GO:0004435(phosphatidylinositol phospholipase C activity);GO:0004629(phospholipase C activity);GO:0005515(protein binding);GO:0005829(cytosol);GO:0005886(plasma membrane);GO:0006629(li…	00562(Inositol phosphate metabolism);01521(EGFR tyrosine kinase inhibitor resistance);04012(ErbB signaling pathway);04014(Ras signaling pathway);04020(Calcium signaling pathway);04064(NF-kappa B signaling pathway);04066(HIF-1 signaling pathway);04070(Phosphatidylinositol signaling system);04072(Phospholipase D signaling pathway);04360(Axon guidance);04370(VEGF signaling pathway);04380(Osteoclast …	K05859	EC:3.1.4.11	phospholipase C gamma 2 [Source:HGNC Symbol;Acc:HGNC:9066]	protein_coding;nonsense_mediated_decay;processed_transcript;retained_intron	1.54	0.40	3.87	1.95	0.01	0.30	up	yes
ENSG00000174808	BTC	ENST00000395743;ENST00000512743	GO:0000165(MAPK cascade);GO:0005154(epidermal growth factor receptor binding);GO:0005515(protein binding);GO:0005576(extracellular region);GO:0005615(extracellular space);GO:0005886(plasma membrane);GO:0007165(signal transduction);GO:0007173(epidermal growth factor receptor signaling pathway);GO:0008083(growth factor activity);GO:0008284(positive regulation of cell population proliferation);GO:00…	04012(ErbB signaling pathway);04012(ErbB signaling pathway)	NA	NA	betacellulin [Source:HGNC Symbol;Acc:HGNC:1121]	protein_coding	2.93	0.75	3.91	1.97	0.01	0.30	up	yes
ENSG00000139269	INHBE	ENST00000266646;ENST00000547970;ENST00000553033;ENST00000551553	GO:0005125(cytokine activity);GO:0005179(hormone activity);GO:0005576(extracellular region);GO:0005615(extracellular space);GO:0007165(signal transduction);GO:0008083(growth factor activity);GO:0010862(positive regulation of pathway-restricted SMAD protein phosphorylation);GO:0060395(SMAD protein signal transduction);GO:0062023(collagen-containing extracellular matrix);GO:0062023(collagen-contain…	04060(Cytokine-cytokine receptor interaction);04350(TGF-beta signaling pathway);04550(Signaling pathways regulating pluripotency of stem cells);04550(Signaling pathways regulating pluripotency of stem cells)	K22689	NA	inhibin subunit beta E [Source:HGNC Symbol;Acc:HGNC:24029]	protein_coding;processed_transcript	1.89	0.48	3.96	1.98	0.01	0.30	up	yes
ENSG00000164327	RICTOR	ENST00000511516;ENST00000296782;ENST00000515846;ENST00000509567;ENST00000503698;ENST00000357387;ENST00000514735;ENST00000513566;ENST00000510711;ENST00000505927	GO:0001932(regulation of protein phosphorylation);GO:0001938(positive regulation of endothelial cell proliferation);GO:0005515(protein binding);GO:0005829(cytosol);GO:0007275(multicellular organism development);GO:0008047(enzyme activator activity);GO:0009792(embryo development ending in birth or egg hatching);GO:0010468(regulation of gene expression);GO:0016032(viral process);GO:0018105(peptidyl…	04150(mTOR signaling pathway);04150(mTOR signaling pathway)	K08267	NA	RPTOR independent companion of MTOR complex 2 [Source:HGNC Symbol;Acc:HGNC:28611]	nonsense_mediated_decay;protein_coding;retained_intron;processed_transcript	2.81	0.74	3.81	1.93	0.01	0.30	up	yes
ENSG00000146757	ZNF92	ENST00000328747;ENST00000431504;ENST00000488849;ENST00000357512;ENST00000450302	GO:0000978(RNA polymerase II cis-regulatory region sequence-specific DNA binding);GO:0003676(nucleic acid binding);GO:0003677(DNA binding);GO:0003700(DNA-binding transcription factor activity);GO:0005515(protein binding);GO:0005634(nucleus);GO:0006355(regulation of transcription, DNA-templated);GO:0008270(zinc ion binding);GO:0046872(metal ion binding);GO:0046872(metal ion binding)	NA	NA	NA	zinc finger protein 92 [Source:HGNC Symbol;Acc:HGNC:13168]	protein_coding;retained_intron	1.43	0.36	4.01	2.00	0.01	0.30	up	yes
ENSG00000124466	LYPD3	ENST00000244333;ENST00000595970;ENST00000594326;ENST00000597741	GO:0005576(extracellular region);GO:0005615(extracellular space);GO:0005886(plasma membrane);GO:0007160(cell-matrix adhesion);GO:0016020(membrane);GO:0016021(integral component of membrane);GO:0031225(anchored component of membrane);GO:0043236(laminin binding);GO:0046658(anchored component of plasma membrane);GO:0046658(anchored component of plasma membrane)	NA	NA	NA	LY6/PLAUR domain containing 3 [Source:HGNC Symbol;Acc:HGNC:24880]	protein_coding;retained_intron	13.50	3.54	3.81	1.93	0.01	0.30	up	yes
ENSG00000102921	N4BP1	ENST00000262384;ENST00000564124;ENST00000565638;ENST00000569027;ENST00000564710;ENST00000565423	GO:0005515(protein binding);GO:0005634(nucleus);GO:0005730(nucleolus);GO:0016605(PML body);GO:0031397(negative regulation of protein ubiquitination);GO:0032435(negative regulation of proteasomal ubiquitin-dependent protein catabolic process);GO:0034644(cellular response to UV);GO:0034644(cellular response to UV)	NA	NA	NA	NEDD4 binding protein 1 [Source:HGNC Symbol;Acc:HGNC:29850]	protein_coding;retained_intron;processed_transcript	12.52	3.31	3.78	1.92	0.01	0.30	up	yes
ENSG00000171067	C11orf24	ENST00000304271;ENST00000533310;ENST00000530166;ENST00000529339;ENST00000532969;ENST00000529590;ENST00000527280;ENST00000531745;ENST00000532534	GO:0005515(protein binding);GO:0005794(Golgi apparatus);GO:0005886(plasma membrane);GO:0016020(membrane);GO:0016021(integral component of membrane);GO:0016021(integral component of membrane)	NA	NA	NA	chromosome 11 open reading frame 24 [Source:HGNC Symbol;Acc:HGNC:1174]	protein_coding;processed_transcript;retained_intron	3.73	11.21	0.33	-1.59	0.01	0.30	down	yes
ENSG00000090889	KIF4A	ENST00000374403;ENST00000485406	GO:0000166(nucleotide binding);GO:0000281(mitotic cytokinesis);GO:0003677(DNA binding);GO:0003777(microtubule motor activity);GO:0005515(protein binding);GO:0005524(ATP binding);GO:0005634(nucleus);GO:0005654(nucleoplasm);GO:0005694(chromosome);GO:0005737(cytoplasm);GO:0005819(spindle);GO:0005829(cytosol);GO:0005856(cytoskeleton);GO:0005874(microtubule);GO:0005876(spindle microtubule);GO:0006890(…	NA	K10395	NA	kinesin family member 4A [Source:HGNC Symbol;Acc:HGNC:13339]	protein_coding;processed_transcript	4.96	14.82	0.33	-1.58	0.01	0.30	down	yes
ENSG00000259075	POC1B-GALNT4	ENST00000548729;ENST00000547474	GO:0000139(Golgi membrane);GO:0004653(polypeptide N-acetylgalactosaminyltransferase activity);GO:0005794(Golgi apparatus);GO:0006486(protein glycosylation);GO:0016020(membrane);GO:0016021(integral component of membrane);GO:0016740(transferase activity);GO:0016757(transferase activity, transferring glycosyl groups);GO:0030246(carbohydrate binding);GO:0046872(metal ion binding);GO:0046872(metal ion…	00512(Mucin type O-glycan biosynthesis);00512(Mucin type O-glycan biosynthesis)	K00710	EC:2.4.1.41	POC1B-GALNT4 readthrough [Source:HGNC Symbol;Acc:HGNC:42957]	protein_coding	0.36	1.12	0.32	-1.63	0.01	0.30	down	yes
ENSG00000286699	AC084198	ENST00000667844	NA	NA	NA	NA	novel transcript	lncRNA	2.52	0.63	4.02	2.01	0.01	0.30	up	yes
ENSG00000267680	ZNF224	ENST00000591551;ENST00000589060;ENST00000586978;ENST00000589870;ENST00000591511;ENST00000336976;ENST00000589680;ENST00000590614	GO:0000122(negative regulation of transcription by RNA polymerase II);GO:0001227(DNA-binding transcription repressor activity, RNA polymerase II-specific);GO:0003676(nucleic acid binding);GO:0003677(DNA binding);GO:0005515(protein binding);GO:0005634(nucleus);GO:0005654(nucleoplasm);GO:0006355(regulation of transcription, DNA-templated);GO:0017053(transcriptional repressor complex);GO:0031965(nuc…	05168(Herpes simplex virus 1 infection);05168(Herpes simplex virus 1 infection)	K09228	NA	zinc finger protein 224 [Source:HGNC Symbol;Acc:HGNC:13017]	retained_intron;processed_transcript;protein_coding	1.06	0.27	3.91	1.97	0.01	0.30	up	yes
ENSG00000110455	ACCS	ENST00000263776;ENST00000532122;ENST00000533404;ENST00000527603;ENST00000527346;ENST00000531940;ENST00000524990;ENST00000531505;ENST00000526577;ENST00000531190;ENST00000527557;ENST00000533208;ENST00000534035	GO:0003824(catalytic activity);GO:0005515(protein binding);GO:0009058(biosynthetic process);GO:0030170(pyridoxal phosphate binding);GO:0042218(1-aminocyclopropane-1-carboxylate biosynthetic process);GO:0042802(identical protein binding);GO:0042802(identical protein binding)	NA	NA	NA	1-aminocyclopropane-1-carboxylate synthase homolog (inactive) [Source:HGNC Symbol;Acc:HGNC:23989]	protein_coding;retained_intron;processed_transcript	1.47	0.38	3.88	1.96	0.01	0.30	up	yes
ENSG00000273541	AL137060	ENST00000617920	NA	NA	NA	NA		misc_RNA	5.30	16.47	0.32	-1.64	0.01	0.30	down	yes
ENSG00000164211	STARD4	ENST00000296632;ENST00000511137;ENST00000508215;ENST00000502322;ENST00000511569;ENST00000502931;ENST00000455172;ENST00000505803;ENST00000511436;ENST00000512160;ENST00000510346;ENST00000509887	GO:0005515(protein binding);GO:0005737(cytoplasm);GO:0005783(endoplasmic reticulum);GO:0005829(cytosol);GO:0006869(lipid transport);GO:0008289(lipid binding);GO:0010873(positive regulation of cholesterol esterification);GO:0010879(cholesterol transport involved in cholesterol storage);GO:0015485(cholesterol binding);GO:0031410(cytoplasmic vesicle);GO:0032367(intracellular cholesterol transport);G…	NA	NA	NA	StAR related lipid transfer domain containing 4 [Source:HGNC Symbol;Acc:HGNC:18058]	protein_coding;nonsense_mediated_decay;retained_intron;processed_transcript	5.56	1.46	3.81	1.93	0.01	0.31	up	yes
ENSG00000006757	PNPLA4	ENST00000381042;ENST00000537427;ENST00000444736;ENST00000442940	GO:0004806(triglyceride lipase activity);GO:0005737(cytoplasm);GO:0005739(mitochondrion);GO:0005811(lipid droplet);GO:0005829(cytosol);GO:0006629(lipid metabolic process);GO:0008150(biological_process);GO:0016020(membrane);GO:0016042(lipid catabolic process);GO:0016787(hydrolase activity);GO:0019433(triglyceride catabolic process);GO:0042572(retinol metabolic process);GO:0050253(retinyl-palmitate…	00830(Retinol metabolism);00830(Retinol metabolism)	K11157	EC:3.1.1.-	patatin like phospholipase domain containing 4 [Source:HGNC Symbol;Acc:HGNC:24887]	protein_coding	2.74	8.19	0.33	-1.58	0.01	0.31	down	yes
ENSG00000198492	YTHDF2	ENST00000373812;ENST00000478283;ENST00000475796;ENST00000468863;ENST00000541996;ENST00000476976;ENST00000542507;ENST00000474884;ENST00000496288	GO:0000932(P-body);GO:0001556(oocyte maturation);GO:0002376(immune system process);GO:0003723(RNA binding);GO:0003729(mRNA binding);GO:0005515(protein binding);GO:0005634(nucleus);GO:0005737(cytoplasm);GO:0005829(cytosol);GO:0006402(mRNA catabolic process);GO:0006959(humoral immune response);GO:0016032(viral process);GO:0030154(cell differentiation);GO:0034451(centriolar satellite);GO:0036464(cyt…	NA	K20102	NA	YTH N6-methyladenosine RNA binding protein 2 [Source:HGNC Symbol;Acc:HGNC:31675]	protein_coding;processed_transcript	6.83	20.29	0.34	-1.57	0.01	0.31	down	yes
ENSG00000188707	ZBED6CL	ENST00000343855;ENST00000463441	NA	NA	NA	NA	ZBED6 C-terminal like [Source:HGNC Symbol;Acc:HGNC:21720]	protein_coding;processed_transcript	28.22	7.52	3.75	1.91	0.01	0.31	up	yes
ENSG00000146859	TMEM140	ENST00000275767;ENST00000466307	GO:0005515(protein binding);GO:0016020(membrane);GO:0016021(integral component of membrane);GO:0016021(integral component of membrane)	NA	NA	NA	transmembrane protein 140 [Source:HGNC Symbol;Acc:HGNC:21870]	protein_coding;processed_transcript	29.99	7.98	3.76	1.91	0.01	0.31	up	yes
ENSG00000179750	APOBEC3B	ENST00000402182;ENST00000333467;ENST00000335760;ENST00000407298	GO:0000932(P-body);GO:0002376(immune system process);GO:0003723(RNA binding);GO:0003824(catalytic activity);GO:0004126(cytidine deaminase activity);GO:0005515(protein binding);GO:0005634(nucleus);GO:0005654(nucleoplasm);GO:0005737(cytoplasm);GO:0008270(zinc ion binding);GO:0009972(cytidine deamination);GO:0010529(negative regulation of transposition);GO:0016554(cytidine to uridine editing);GO:001…	05170(Human immunodeficiency virus 1 infection);05170(Human immunodeficiency virus 1 infection)	K18750	EC:3.5.4.-	apolipoprotein B mRNA editing enzyme catalytic subunit 3B [Source:HGNC Symbol;Acc:HGNC:17352]	protein_coding;nonsense_mediated_decay	8.82	26.17	0.34	-1.57	0.01	0.31	down	yes
ENSG00000171475	WIPF2	ENST00000323571;ENST00000583130;ENST00000578304;ENST00000585043;ENST00000582781;ENST00000584296;ENST00000578623;ENST00000494757;ENST00000583268;ENST00000394103	GO:0003779(actin binding);GO:0005515(protein binding);GO:0005654(nucleoplasm);GO:0005737(cytoplasm);GO:0005829(cytosol);GO:0005856(cytoskeleton);GO:0005884(actin filament);GO:0005886(plasma membrane);GO:0030048(actin filament-based movement);GO:0038096(Fc-gamma receptor signaling pathway involved in phagocytosis);GO:0038096(Fc-gamma receptor signaling pathway involved in phagocytosis)	04144(Endocytosis);04144(Endocytosis)	K19475	NA	WAS/WASL interacting protein family member 2 [Source:HGNC Symbol;Acc:HGNC:30923]	protein_coding;retained_intron;nonsense_mediated_decay;processed_transcript	13.97	3.73	3.74	1.90	0.01	0.31	up	yes
ENSG00000244021	AC093591	ENST00000491435	NA	NA	NA	NA	ribosomal protein L21 (RPL21) pseudogene	processed_pseudogene	8.95	27.01	0.33	-1.59	0.01	0.31	down	yes
ENSG00000106636	YKT6	ENST00000421621;ENST00000447123;ENST00000223369;ENST00000463014;ENST00000424864;ENST00000496112;ENST00000478411	GO:0000139(Golgi membrane);GO:0005484(SNAP receptor activity);GO:0005515(protein binding);GO:0005737(cytoplasm);GO:0005739(mitochondrion);GO:0005768(endosome);GO:0005783(endoplasmic reticulum);GO:0005794(Golgi apparatus);GO:0005829(cytosol);GO:0005887(integral component of plasma membrane);GO:0006888(endoplasmic reticulum to Golgi vesicle-mediated transport);GO:0006903(vesicle targeting);GO:00069…	04130(SNARE interactions in vesicular transport);04130(SNARE interactions in vesicular transport)	K08516	NA	YKT6 v-SNARE homolog [Source:HGNC Symbol;Acc:HGNC:16959]	retained_intron;processed_transcript;protein_coding;nonsense_mediated_decay	11.83	34.93	0.34	-1.56	0.01	0.31	down	yes
ENSG00000214553	LRRC37A11P	ENST00000647826;ENST00000425901;ENST00000579258	NA	NA	NA	NA	leucine rich repeat containing 37 member A11, pseudogene [Source:HGNC Symbol;Acc:HGNC:43815]	processed_transcript;transcribed_unprocessed_pseudogene	0.54	0.13	4.03	2.01	0.01	0.31	up	yes
ENSG00000279716	AC006128	ENST00000624704	NA	NA	NA	NA	TEC	TEC	2.63	0.67	3.92	1.97	0.01	0.31	up	yes
ENSG00000124201	ZNFX1	ENST00000371752;ENST00000396105;ENST00000371754;ENST00000455070;ENST00000371744;ENST00000469991	GO:0000790(nuclear chromatin);GO:0000981(DNA-binding transcription factor activity, RNA polymerase II-specific);GO:0003700(DNA-binding transcription factor activity);GO:0003723(RNA binding);GO:0005634(nucleus);GO:0006355(regulation of transcription, DNA-templated);GO:0006357(regulation of transcription by RNA polymerase II);GO:0008270(zinc ion binding);GO:0031048(chromatin silencing by small RNA)…	NA	NA	NA	zinc finger NFX1-type containing 1 [Source:HGNC Symbol;Acc:HGNC:29271]	protein_coding;processed_transcript	59.17	15.90	3.72	1.90	0.01	0.31	up	yes
ENSG00000130590	SAMD10	ENST00000450107;ENST00000498830;ENST00000478694;ENST00000369886	GO:0005515(protein binding);GO:0005515(protein binding)	NA	NA	NA	sterile alpha motif domain containing 10 [Source:HGNC Symbol;Acc:HGNC:16129]	protein_coding;processed_transcript	2.21	0.56	3.92	1.97	0.01	0.31	up	yes
ENSG00000176928	GCNT4	ENST00000322348;ENST00000652361	GO:0000139(Golgi membrane);GO:0002121(inter-male aggressive behavior);GO:0003829(beta-1,3-galactosyl-O-glycosyl-glycoprotein beta-1,6-N-acetylglucosaminyltransferase activity);GO:0005794(Golgi apparatus);GO:0005975(carbohydrate metabolic process);GO:0006486(protein glycosylation);GO:0006493(protein O-linked glycosylation);GO:0008109(N-acetyllactosaminide beta-1,6-N-acetylglucosaminyltransferase a…	00512(Mucin type O-glycan biosynthesis);00512(Mucin type O-glycan biosynthesis)	K09663	EC:2.4.1.-	glucosaminyl (N-acetyl) transferase 4 [Source:HGNC Symbol;Acc:HGNC:17973]	protein_coding	0.65	0.16	3.97	1.99	0.01	0.31	up	yes
ENSG00000268575	AL031282	ENST00000598846	NA	NA	NA	NA	novel transcript, readthrough between SLC35E2 and CDK11A	lncRNA	0.68	0.17	4.01	2.00	0.01	0.31	up	yes
ENSG00000256940	PPP1R14B-AS1	ENST00000544553;ENST00000663760;ENST00000538355;ENST00000652899	NA	NA	NA	NA	PPP1R14B antisense RNA 1 [Source:HGNC Symbol;Acc:HGNC:54233]	lncRNA	6.90	20.67	0.33	-1.58	0.01	0.31	down	yes
ENSG00000128000	ZNF780B	ENST00000434248;ENST00000594811;ENST00000593605;ENST00000598845;ENST00000221355	GO:0003676(nucleic acid binding);GO:0003677(DNA binding);GO:0005634(nucleus);GO:0006355(regulation of transcription, DNA-templated);GO:0046872(metal ion binding);GO:0046872(metal ion binding)	05168(Herpes simplex virus 1 infection);05168(Herpes simplex virus 1 infection)	K09228	NA	zinc finger protein 780B [Source:HGNC Symbol;Acc:HGNC:33109]	protein_coding;retained_intron	0.77	0.20	3.85	1.94	0.01	0.32	up	yes
ENSG00000155918	RAET1L	ENST00000367341;ENST00000286380	GO:0002376(immune system process);GO:0005515(protein binding);GO:0005576(extracellular region);GO:0005615(extracellular space);GO:0005783(endoplasmic reticulum);GO:0005886(plasma membrane);GO:0009897(external side of plasma membrane);GO:0016020(membrane);GO:0016032(viral process);GO:0031225(anchored component of membrane);GO:0031225(anchored component of membrane)	04650(Natural killer cell mediated cytotoxicity);04650(Natural killer cell mediated cytotoxicity)	K07987	NA	retinoic acid early transcript 1L [Source:HGNC Symbol;Acc:HGNC:16798]	protein_coding	3.54	0.90	3.92	1.97	0.01	0.32	up	yes
ENSG00000154839	SKA1	ENST00000398452;ENST00000494518;ENST00000417656;ENST00000488454;ENST00000285116	GO:0000278(mitotic cell cycle);GO:0000775(chromosome, centromeric region);GO:0000776(kinetochore);GO:0000777(condensed chromosome kinetochore);GO:0000940(condensed chromosome outer kinetochore);GO:0005515(protein binding);GO:0005694(chromosome);GO:0005737(cytoplasm);GO:0005819(spindle);GO:0005829(cytosol);GO:0005856(cytoskeleton);GO:0005874(microtubule);GO:0005876(spindle microtubule);GO:0007049(…	NA	NA	NA	spindle and kinetochore associated complex subunit 1 [Source:HGNC Symbol;Acc:HGNC:28109]	protein_coding	0.65	1.98	0.33	-1.61	0.01	0.32	down	yes
ENSG00000273329	AC078846	ENST00000608694	NA	NA	NA	NA	novel transcript	lncRNA	0.74	0.19	3.91	1.97	0.01	0.32	up	yes
ENSG00000167747	C19orf48	ENST00000596655;ENST00000641834;ENST00000599004;ENST00000598463;ENST00000595794;ENST00000597493;ENST00000601267;ENST00000596554;ENST00000593287;ENST00000602125;ENST00000597705;ENST00000596287;ENST00000600373;ENST00000641539	NA	NA	NA	NA	chromosome 19 open reading frame 48 [Source:HGNC Symbol;Acc:HGNC:29667]	retained_intron;processed_transcript;transcribed_unitary_pseudogene	7.51	22.05	0.34	-1.55	0.01	0.32	down	yes
ENSG00000103034	NDRG4	ENST00000563209;ENST00000566192;ENST00000564960;ENST00000356752;ENST00000564486;ENST00000394282;ENST00000258187;ENST00000421602;ENST00000568464;ENST00000566618;ENST00000565981;ENST00000561724;ENST00000561720;ENST00000569923;ENST00000562731;ENST00000565088;ENST00000567667;ENST00000566265;ENST00000562999;ENST00000564126;ENST00000394279;ENST00000561738;ENST00000566585;ENST00000569404;ENST00000568640…	GO:0001947(heart looping);GO:0003674(molecular_function);GO:0005515(protein binding);GO:0005737(cytoplasm);GO:0005739(mitochondrion);GO:0005789(endoplasmic reticulum membrane);GO:0005829(cytosol);GO:0007165(signal transduction);GO:0007420(brain development);GO:0008542(visual learning);GO:0010642(negative regulation of platelet-derived growth factor receptor signaling pathway);GO:0010976(positive …	NA	NA	NA	NDRG family member 4 [Source:HGNC Symbol;Acc:HGNC:14466]	retained_intron;protein_coding;nonsense_mediated_decay;processed_transcript	18.30	4.94	3.70	1.89	0.01	0.32	up	yes
ENSG00000227827	AC138969	ENST00000532739	NA	NA	NA	NA	polycystic kidney disease 1 (autosomal dominant) (PKD1) pseudogene	unprocessed_pseudogene	1.13	0.30	3.78	1.92	0.01	0.32	up	yes
ENSG00000080947	CROCCP3	ENST00000263511;ENST00000591348;ENST00000590118;ENST00000420820;ENST00000589964;ENST00000591316	NA	NA	NA	NA	CROCC pseudogene 3 [Source:HGNC Symbol;Acc:HGNC:29405]	processed_transcript;transcribed_unprocessed_pseudogene;retained_intron	0.86	0.22	3.86	1.95	0.01	0.32	up	yes
ENSG00000029364	SLC39A9	ENST00000555840;ENST00000628474;ENST00000336643;ENST00000554023;ENST00000556125;ENST00000556605;ENST00000031146;ENST00000554059;ENST00000557046;ENST00000555245;ENST00000538956	GO:0005515(protein binding);GO:0006811(ion transport);GO:0006829(zinc ion transport);GO:0016020(membrane);GO:0016021(integral component of membrane);GO:0030001(metal ion transport);GO:0046873(metal ion transmembrane transporter activity);GO:0055085(transmembrane transport);GO:0055085(transmembrane transport)	NA	K14715	NA	solute carrier family 39 member 9 [Source:HGNC Symbol;Acc:HGNC:20182]	nonsense_mediated_decay;protein_coding;retained_intron;processed_transcript	4.77	13.93	0.34	-1.55	0.01	0.33	down	yes
ENSG00000143970	ASXL2	ENST00000435504;ENST00000497092;ENST00000336112;ENST00000673455;ENST00000404843;ENST00000672666	GO:0000790(nuclear chromatin);GO:0003677(DNA binding);GO:0003682(chromatin binding);GO:0005634(nucleus);GO:0005654(nucleoplasm);GO:0006351(transcription, DNA-templated);GO:0006355(regulation of transcription, DNA-templated);GO:0009887(animal organ morphogenesis);GO:0010884(positive regulation of lipid storage);GO:0016579(protein deubiquitination);GO:0035360(positive regulation of peroxisome proli…	NA	K11471	NA	ASXL transcriptional regulator 2 [Source:HGNC Symbol;Acc:HGNC:23805]	protein_coding	3.89	1.05	3.70	1.89	0.01	0.33	up	yes
ENSG00000174804	FZD4	ENST00000531380	GO:0001540(amyloid-beta binding);GO:0001553(luteinization);GO:0001568(blood vessel development);GO:0001570(vasculogenesis);GO:0004888(transmembrane signaling receptor activity);GO:0004896(cytokine receptor activity);GO:0004930(G protein-coupled receptor activity);GO:0005515(protein binding);GO:0005615(extracellular space);GO:0005886(plasma membrane);GO:0005887(integral component of plasma membran…	04150(mTOR signaling pathway);04310(Wnt signaling pathway);04390(Hippo signaling pathway);04550(Signaling pathways regulating pluripotency of stem cells);04916(Melanogenesis);04934(Cushing syndrome);05165(Human papillomavirus infection);05200(Pathways in cancer);05205(Proteoglycans in cancer);05217(Basal cell carcinoma);05224(Breast cancer);05225(Hepatocellular carcinoma);05226(Gastric cancer)	K02354	NA	frizzled class receptor 4 [Source:HGNC Symbol;Acc:HGNC:4042]	protein_coding	3.53	0.95	3.71	1.89	0.01	0.33	up	yes
ENSG00000034053	APBA2	ENST00000558402;ENST00000558358;ENST00000558804;ENST00000559814;ENST00000558330;ENST00000561069;ENST00000558206;ENST00000382938;ENST00000411764;ENST00000560283;ENST00000558259;ENST00000559709	GO:0001540(amyloid-beta binding);GO:0001701(in utero embryonic development);GO:0005515(protein binding);GO:0005737(cytoplasm);GO:0005886(plasma membrane);GO:0007268(chemical synaptic transmission);GO:0007399(nervous system development);GO:0007626(locomotory behavior);GO:0008021(synaptic vesicle);GO:0010468(regulation of gene expression);GO:0015031(protein transport);GO:0035264(multicellular organ…	NA	NA	NA	amyloid beta precursor protein binding family A member 2 [Source:HGNC Symbol;Acc:HGNC:579]	protein_coding;retained_intron	0.60	0.15	3.91	1.97	0.01	0.33	up	yes
ENSG00000157456	CCNB2	ENST00000288207;ENST00000559301;ENST00000559622;ENST00000561077;ENST00000621385	GO:0000079(regulation of cyclin-dependent protein serine/threonine kinase activity);GO:0000086(G2/M transition of mitotic cell cycle);GO:0000307(cyclin-dependent protein kinase holoenzyme complex);GO:0001701(in utero embryonic development);GO:0005515(protein binding);GO:0005634(nucleus);GO:0005737(cytoplasm);GO:0005813(centrosome);GO:0005829(cytosol);GO:0007049(cell cycle);GO:0007077(mitotic nucl…	04068(FoxO signaling pathway);04110(Cell cycle);04114(Oocyte meiosis);04115(p53 signaling pathway);04218(Cellular senescence);04914(Progesterone-mediated oocyte maturation);05166(Human T-cell leukemia virus 1 infection);05170(Human immunodeficiency virus 1 infection);05170(Human immunodeficiency virus 1 infection)	K21770	NA	cyclin B2 [Source:HGNC Symbol;Acc:HGNC:1580]	protein_coding;retained_intron	6.01	17.53	0.34	-1.54	0.01	0.33	down	yes
ENSG00000119636	BBOF1	ENST00000394009;ENST00000489323;ENST00000492026;ENST00000477986;ENST00000464394;ENST00000463558;ENST00000492247	GO:0005737(cytoplasm);GO:0005856(cytoskeleton);GO:0005929(cilium);GO:0036064(ciliary basal body);GO:0042995(cell projection);GO:0044458(motile cilium assembly);GO:0044458(motile cilium assembly)	NA	NA	NA	basal body orientation factor 1 [Source:HGNC Symbol;Acc:HGNC:19855]	protein_coding;processed_transcript;retained_intron	1.91	0.50	3.81	1.93	0.01	0.33	up	yes
ENSG00000272668	AL590560	ENST00000608430	NA	NA	NA	NA	uncharacterized LOC107985216 [Source:NCBI gene (formerly Entrezgene);Acc:107985216]	lncRNA	2.76	0.74	3.71	1.89	0.01	0.33	up	yes
ENSG00000171121	KCNMB3	ENST00000392685;ENST00000392686;ENST00000497599;ENST00000485523;ENST00000486944;ENST00000349697;ENST00000314235	GO:0000287(magnesium ion binding);GO:0001508(action potential);GO:0004427(inorganic diphosphatase activity);GO:0005513(detection of calcium ion);GO:0005737(cytoplasm);GO:0005886(plasma membrane);GO:0005887(integral component of plasma membrane);GO:0006796(phosphate-containing compound metabolic process);GO:0006811(ion transport);GO:0006813(potassium ion transport);GO:0008076(voltage-gated potassi…	04022(cGMP-PKG signaling pathway);04270(Vascular smooth muscle contraction);04911(Insulin secretion);04911(Insulin secretion)	K04939	NA	potassium calcium-activated channel subfamily M regulatory beta subunit 3 [Source:HGNC Symbol;Acc:HGNC:6287]	protein_coding;nonsense_mediated_decay	0.75	0.20	3.82	1.93	0.01	0.33	up	yes
ENSG00000108960	MMD	ENST00000262065;ENST00000571578;ENST00000649377;ENST00000577038	GO:0004672(protein kinase activity);GO:0005515(protein binding);GO:0005764(lysosome);GO:0005765(lysosomal membrane);GO:0005768(endosome);GO:0005794(Golgi apparatus);GO:0005887(integral component of plasma membrane);GO:0006468(protein phosphorylation);GO:0016020(membrane);GO:0016021(integral component of membrane);GO:0019835(cytolysis);GO:0031902(late endosome membrane);GO:0032880(regulation of pr…	NA	K11064	NA	monocyte to macrophage differentiation associated [Source:HGNC Symbol;Acc:HGNC:7153]	protein_coding;processed_transcript	18.59	5.06	3.67	1.88	0.01	0.33	up	yes
ENSG00000173821	RNF213	ENST00000508628;ENST00000411702;ENST00000559070;ENST00000319921;ENST00000560083;ENST00000582970;ENST00000558116;ENST00000427003;ENST00000573038;ENST00000572622;ENST00000560694;ENST00000559864;ENST00000574060;ENST00000571908;ENST00000573548;ENST00000570776;ENST00000559603;ENST00000574909;ENST00000573919;ENST00000558488	GO:0000209(protein polyubiquitination);GO:0001525(angiogenesis);GO:0002040(sprouting angiogenesis);GO:0004842(ubiquitin-protein transferase activity);GO:0005730(nucleolus);GO:0005737(cytoplasm);GO:0005829(cytosol);GO:0006511(ubiquitin-dependent protein catabolic process);GO:0016020(membrane);GO:0016567(protein ubiquitination);GO:0016740(transferase activity);GO:0016787(hydrolase activity);GO:0016…	NA	K22754	EC:2.3.2.27	ring finger protein 213 [Source:HGNC Symbol;Acc:HGNC:14539]	protein_coding;retained_intron;processed_transcript	19.97	5.46	3.66	1.87	0.01	0.33	up	yes
ENSG00000161888	SPC24	ENST00000592540;ENST00000591396;ENST00000585486;ENST00000592967;ENST00000586708;ENST00000423327;ENST00000585567	GO:0000775(chromosome, centromeric region);GO:0000776(kinetochore);GO:0000777(condensed chromosome kinetochore);GO:0005515(protein binding);GO:0005634(nucleus);GO:0005654(nucleoplasm);GO:0005694(chromosome);GO:0005730(nucleolus);GO:0005829(cytosol);GO:0007049(cell cycle);GO:0031262(Ndc80 complex);GO:0051301(cell division);GO:0051301(cell division)	NA	K11549	NA	SPC24 component of NDC80 kinetochore complex [Source:HGNC Symbol;Acc:HGNC:26913]	protein_coding;nonsense_mediated_decay	3.63	10.57	0.34	-1.54	0.01	0.33	down	yes
ENSG00000126903	SLC10A3	ENST00000263512;ENST00000369649;ENST00000393587;ENST00000393586;ENST00000453912;ENST00000651600	GO:0008508(bile acid:sodium symporter activity);GO:0010033(response to organic substance);GO:0015293(symporter activity);GO:0015721(bile acid and bile salt transport);GO:0016020(membrane);GO:0016021(integral component of membrane);GO:0032526(response to retinoic acid);GO:0055085(transmembrane transport);GO:0055085(transmembrane transport)	NA	K14343	NA	solute carrier family 10 member 3 [Source:HGNC Symbol;Acc:HGNC:22979]	protein_coding	6.32	18.43	0.34	-1.54	0.01	0.33	down	yes
ENSG00000155465	SLC7A7	ENST00000554517;ENST00000555911;ENST00000488800;ENST00000555678;ENST00000554061;ENST00000553351;ENST00000397529;ENST00000555959;ENST00000555702;ENST00000555251;ENST00000556287;ENST00000397532;ENST00000554758;ENST00000397528;ENST00000557129;ENST00000554741;ENST00000553874;ENST00000674313;ENST00000553632;ENST00000556350;ENST00000557629;ENST00000285850	GO:0000821(regulation of arginine metabolic process);GO:0005886(plasma membrane);GO:0005887(integral component of plasma membrane);GO:0006865(amino acid transport);GO:0015174(basic amino acid transmembrane transporter activity);GO:0015179(L-amino acid transmembrane transporter activity);GO:0016020(membrane);GO:0016021(integral component of membrane);GO:0016323(basolateral plasma membrane);GO:0022…	04974(Protein digestion and absorption);04974(Protein digestion and absorption)	K13867	NA	solute carrier family 7 member 7 [Source:HGNC Symbol;Acc:HGNC:11065]	protein_coding;retained_intron;processed_transcript;nonsense_mediated_decay	1.33	0.35	3.75	1.91	0.01	0.33	up	yes
ENSG00000082074	FYB1	ENST00000512982;ENST00000509072;ENST00000646444;ENST00000646045;ENST00000515010;ENST00000351578;ENST00000504542;ENST00000644817;ENST00000503065;ENST00000506557;ENST00000647313;ENST00000512138;ENST00000510188;ENST00000642942	GO:0005102(signaling receptor binding);GO:0005515(protein binding);GO:0005634(nucleus);GO:0005737(cytoplasm);GO:0005829(cytosol);GO:0005886(plasma membrane);GO:0006955(immune response);GO:0007229(integrin-mediated signaling pathway);GO:0008150(biological_process);GO:0008289(lipid binding);GO:0015629(actin cytoskeleton);GO:0030054(cell junction);GO:0032991(protein-containing complex);GO:0044877(pr…	04015(Rap1 signaling pathway);04015(Rap1 signaling pathway)	NA	NA	FYN binding protein 1 [Source:HGNC Symbol;Acc:HGNC:4036]	protein_coding;nonsense_mediated_decay;retained_intron;processed_transcript	1.42	0.38	3.70	1.89	0.01	0.34	up	yes
ENSG00000167232	ZNF91	ENST00000300619;ENST00000593341;ENST00000596989;ENST00000595533;ENST00000596528;ENST00000597458;ENST00000397082;ENST00000595893;ENST00000593292;ENST00000599281;ENST00000599743;ENST00000593645	GO:0003676(nucleic acid binding);GO:0003677(DNA binding);GO:0003700(DNA-binding transcription factor activity);GO:0005634(nucleus);GO:0006355(regulation of transcription, DNA-templated);GO:0008270(zinc ion binding);GO:0045892(negative regulation of transcription, DNA-templated);GO:0046872(metal ion binding);GO:0070895(negative regulation of transposon integration);GO:0070895(negative regulation o…	05168(Herpes simplex virus 1 infection);05168(Herpes simplex virus 1 infection)	K09228	NA	zinc finger protein 91 [Source:HGNC Symbol;Acc:HGNC:13166]	protein_coding;processed_transcript;retained_intron	0.88	0.23	3.77	1.91	0.01	0.34	up	yes
ENSG00000236565	HNRNPA3P5	ENST00000455201	NA	NA	NA	NA	heterogeneous nuclear ribonucleoprotein A3 pseudogene 5 [Source:HGNC Symbol;Acc:HGNC:39774]	processed_pseudogene	1.83	5.52	0.33	-1.59	0.01	0.34	down	yes
ENSG00000196705	ZNF431	ENST00000311048;ENST00000598331;ENST00000593426;ENST00000594425;ENST00000600692;ENST00000594821;ENST00000599296	GO:0000122(negative regulation of transcription by RNA polymerase II);GO:0000978(RNA polymerase II cis-regulatory region sequence-specific DNA binding);GO:0003676(nucleic acid binding);GO:0003677(DNA binding);GO:0003682(chromatin binding);GO:0005634(nucleus);GO:0006355(regulation of transcription, DNA-templated);GO:0030154(cell differentiation);GO:0043433(negative regulation of DNA-binding transc…	05168(Herpes simplex virus 1 infection);05168(Herpes simplex virus 1 infection)	K09228	NA	zinc finger protein 431 [Source:HGNC Symbol;Acc:HGNC:20809]	protein_coding;processed_transcript	0.48	0.13	3.79	1.92	0.01	0.34	up	yes
ENSG00000101109	STK4	ENST00000372806;ENST00000372801;ENST00000499879;ENST00000487587;ENST00000480745;ENST00000474717;ENST00000488618	GO:0000166(nucleotide binding);GO:0000287(magnesium ion binding);GO:0000902(cell morphogenesis);GO:0001569(branching involved in blood vessel morphogenesis);GO:0001841(neural tube formation);GO:0001934(positive regulation of protein phosphorylation);GO:0003157(endocardium development);GO:0004672(protein kinase activity);GO:0004674(protein serine/threonine kinase activity);GO:0005515(protein bindi…	04010(MAPK signaling pathway);04014(Ras signaling pathway);04068(FoxO signaling pathway);05200(Pathways in cancer);05223(Non-small cell lung cancer);05223(Non-small cell lung cancer)	K04411	NA	serine/threonine kinase 4 [Source:HGNC Symbol;Acc:HGNC:11408]	protein_coding;nonsense_mediated_decay;processed_transcript	2.49	7.17	0.35	-1.53	0.01	0.34	down	yes
ENSG00000147100	SLC16A2	ENST00000587091;ENST00000636771;ENST00000590447	GO:0005215(transporter activity);GO:0005886(plasma membrane);GO:0005887(integral component of plasma membrane);GO:0006520(cellular amino acid metabolic process);GO:0006590(thyroid hormone generation);GO:0008028(monocarboxylic acid transmembrane transporter activity);GO:0015171(amino acid transmembrane transporter activity);GO:0015293(symporter activity);GO:0015349(thyroid hormone transmembrane tr…	04919(Thyroid hormone signaling pathway);04919(Thyroid hormone signaling pathway)	K08231	NA	solute carrier family 16 member 2 [Source:HGNC Symbol;Acc:HGNC:10923]	protein_coding;nonsense_mediated_decay	11.08	31.78	0.35	-1.52	0.01	0.34	down	yes
ENSG00000215182	MUC5AC	ENST00000621226	GO:0002223(stimulatory C-type lectin receptor signaling pathway);GO:0005201(extracellular matrix structural constituent);GO:0005515(protein binding);GO:0005576(extracellular region);GO:0005615(extracellular space);GO:0005737(cytoplasm);GO:0005796(Golgi lumen);GO:0005886(plasma membrane);GO:0016266(O-glycan processing);GO:0048015(phosphatidylinositol-mediated signaling);GO:0070062(extracellular ex…	04657(IL-17 signaling pathway)	K21125	NA	mucin 5AC, oligomeric mucus/gel-forming [Source:HGNC Symbol;Acc:HGNC:7515]	protein_coding	1.28	0.35	3.66	1.87	0.01	0.34	up	yes
ENSG00000129646	QRICH2	ENST00000636395;ENST00000532549;ENST00000524722;ENST00000262765;ENST00000447564	GO:0005515(protein binding);GO:0005634(nucleus);GO:0005737(cytoplasm);GO:0005929(cilium);GO:0016020(membrane);GO:0030031(cell projection assembly);GO:0030317(flagellated sperm motility);GO:0031514(motile cilium);GO:0031965(nuclear membrane);GO:0036126(sperm flagellum);GO:0042995(cell projection);GO:2000059(negative regulation of ubiquitin-dependent protein catabolic process);GO:2000059(negative r…	NA	NA	NA	glutamine rich 2 [Source:HGNC Symbol;Acc:HGNC:25326]	protein_coding;nonsense_mediated_decay	0.72	0.19	3.84	1.94	0.01	0.34	up	yes
ENSG00000165312	OTUD1	ENST00000376495	GO:0004843(thiol-dependent ubiquitin-specific protease activity);GO:0006508(proteolysis);GO:0008233(peptidase activity);GO:0008234(cysteine-type peptidase activity);GO:0016579(protein deubiquitination);GO:0016787(hydrolase activity);GO:0036459(thiol-dependent ubiquitinyl hydrolase activity);GO:0070536(protein K63-linked deubiquitination)	NA	K13716	EC:3.4.19.12	OTU deubiquitinase 1 [Source:HGNC Symbol;Acc:HGNC:27346]	protein_coding	17.67	4.86	3.64	1.86	0.01	0.34	up	yes
ENSG00000089685	BIRC5	ENST00000590449;ENST00000350051;ENST00000586192;ENST00000587746;ENST00000592734;ENST00000592115;ENST00000591800;ENST00000589892;ENST00000590925;ENST00000374948;ENST00000301633	GO:0000226(microtubule cytoskeleton organization);GO:0000228(nuclear chromosome);GO:0000775(chromosome, centromeric region);GO:0000776(kinetochore);GO:0000777(condensed chromosome kinetochore);GO:0004869(cysteine-type endopeptidase inhibitor activity);GO:0005515(protein binding);GO:0005634(nucleus);GO:0005654(nucleoplasm);GO:0005694(chromosome);GO:0005737(cytoplasm);GO:0005819(spindle);GO:0005829…	01524(Platinum drug resistance);04210(Apoptosis);04215(Apoptosis - multiple species);04390(Hippo signaling pathway);05161(Hepatitis B);05200(Pathways in cancer);05210(Colorectal cancer);05210(Colorectal cancer)	NA	NA	baculoviral IAP repeat containing 5 [Source:HGNC Symbol;Acc:HGNC:593]	protein_coding;nonsense_mediated_decay;retained_intron;processed_transcript	1.92	5.55	0.35	-1.53	0.01	0.35	down	yes
ENSG00000272512	AL645608	ENST00000606034	NA	NA	NA	NA	novel transcript	lncRNA	4.69	1.27	3.70	1.89	0.01	0.35	up	yes
ENSG00000106701	FSD1L	ENST00000484973;ENST00000481272;ENST00000495708;ENST00000374707;ENST00000469022;ENST00000394926;ENST00000480279	GO:0003674(molecular_function);GO:0005515(protein binding);GO:0005575(cellular_component);GO:0005737(cytoplasm);GO:0008150(biological_process);GO:0016020(membrane);GO:0016021(integral component of membrane);GO:0016021(integral component of membrane)	NA	NA	NA	fibronectin type III and SPRY domain containing 1 like [Source:HGNC Symbol;Acc:HGNC:13753]	protein_coding;processed_transcript	0.38	0.10	3.88	1.95	0.01	0.35	up	yes
ENSG00000050344	NFE2L3	ENST00000056233;ENST00000606261;ENST00000607375	GO:0000122(negative regulation of transcription by RNA polymerase II);GO:0000790(nuclear chromatin);GO:0000976(transcription regulatory region sequence-specific DNA binding);GO:0000978(RNA polymerase II cis-regulatory region sequence-specific DNA binding);GO:0000981(DNA-binding transcription factor activity, RNA polymerase II-specific);GO:0001227(DNA-binding transcription repressor activity, RNA …	NA	K09040	NA	nuclear factor, erythroid 2 like 3 [Source:HGNC Symbol;Acc:HGNC:7783]	protein_coding;retained_intron	17.48	4.83	3.62	1.86	0.01	0.35	up	yes
ENSG00000147536	GINS4	ENST00000276533;ENST00000523277;ENST00000520631;ENST00000520354;ENST00000518430;ENST00000522642;ENST00000518671;ENST00000520710;ENST00000520736	GO:0000727(double-strand break repair via break-induced replication);GO:0000811(GINS complex);GO:0001833(inner cell mass cell proliferation);GO:0005515(protein binding);GO:0005634(nucleus);GO:0005654(nucleoplasm);GO:0005737(cytoplasm);GO:0006260(DNA replication);GO:0006261(DNA-dependent DNA replication);GO:0006271(DNA strand elongation involved in DNA replication);GO:0031298(replication fork prot…	NA	K10735	NA	GINS complex subunit 4 [Source:HGNC Symbol;Acc:HGNC:28226]	protein_coding;retained_intron;nonsense_mediated_decay	2.95	8.47	0.35	-1.52	0.01	0.35	down	yes
ENSG00000041982	TNC	ENST00000535648;ENST00000537320;ENST00000350763;ENST00000341037;ENST00000473855;ENST00000460345;ENST00000534839;ENST00000498724;ENST00000635336;ENST00000542877;ENST00000544972;ENST00000481475;ENST00000423613;ENST00000476680	GO:0001649(osteoblast differentiation);GO:0005201(extracellular matrix structural constituent);GO:0005515(protein binding);GO:0005576(extracellular region);GO:0005604(basement membrane);GO:0005614(interstitial matrix);GO:0005615(extracellular space);GO:0005788(endoplasmic reticulum lumen);GO:0005925(focal adhesion);GO:0007155(cell adhesion);GO:0007162(negative regulation of cell adhesion);GO:0007…	04151(PI3K-Akt signaling pathway);04510(Focal adhesion);04512(ECM-receptor interaction);05165(Human papillomavirus infection);05206(MicroRNAs in cancer);05206(MicroRNAs in cancer)	K06252	NA	tenascin C [Source:HGNC Symbol;Acc:HGNC:5318]	protein_coding;processed_transcript	13.24	37.67	0.35	-1.51	0.01	0.35	down	yes
ENSG00000170703	TTLL6	ENST00000424018;ENST00000470462;ENST00000416950;ENST00000456415;ENST00000393382;ENST00000509809;ENST00000376681;ENST00000433608;ENST00000490027	GO:0000166(nucleotide binding);GO:0000226(microtubule cytoskeleton organization);GO:0001578(microtubule bundle formation);GO:0003353(positive regulation of cilium movement);GO:0005515(protein binding);GO:0005524(ATP binding);GO:0005737(cytoplasm);GO:0005829(cytosol);GO:0005856(cytoskeleton);GO:0005874(microtubule);GO:0005929(cilium);GO:0006464(cellular protein modification process);GO:0015631(tub…	NA	K16582	EC:6.-.-.-	tubulin tyrosine ligase like 6 [Source:HGNC Symbol;Acc:HGNC:26664]	nonsense_mediated_decay;processed_transcript;protein_coding;retained_intron	2.05	0.55	3.71	1.89	0.01	0.35	up	yes
ENSG00000171448	ZBTB26	ENST00000373656;ENST00000373654	GO:0000978(RNA polymerase II cis-regulatory region sequence-specific DNA binding);GO:0003676(nucleic acid binding);GO:0003677(DNA binding);GO:0005515(protein binding);GO:0005575(cellular_component);GO:0005634(nucleus);GO:0005654(nucleoplasm);GO:0006357(regulation of transcription by RNA polymerase II);GO:0008150(biological_process);GO:0042802(identical protein binding);GO:0046872(metal ion bindin…	NA	K10505	NA	zinc finger and BTB domain containing 26 [Source:HGNC Symbol;Acc:HGNC:23383]	protein_coding	1.80	0.48	3.73	1.90	0.01	0.35	up	yes
ENSG00000013374	NUB1	ENST00000413040;ENST00000470229;ENST00000483358;ENST00000480907;ENST00000468404;ENST00000568733;ENST00000470316;ENST00000480714;ENST00000493588;ENST00000497987;ENST00000460712;ENST00000477666	GO:0005515(protein binding);GO:0005634(nucleus);GO:0005654(nucleoplasm);GO:0005730(nucleolus);GO:0005829(cytosol);GO:0006511(ubiquitin-dependent protein catabolic process);GO:0016567(protein ubiquitination);GO:0032436(positive regulation of proteasomal ubiquitin-dependent protein catabolic process);GO:0034341(response to interferon-gamma);GO:0034612(response to tumor necrosis factor);GO:0043687(p…	NA	NA	NA	negative regulator of ubiquitin like proteins 1 [Source:HGNC Symbol;Acc:HGNC:17623]	protein_coding;retained_intron;nonsense_mediated_decay;processed_transcript	24.55	6.81	3.61	1.85	0.01	0.35	up	yes
ENSG00000237506	RPSAP15	ENST00000448168	NA	NA	NA	NA	ribosomal protein SA pseudogene 15 [Source:HGNC Symbol;Acc:HGNC:31464]	processed_pseudogene	6.47	18.65	0.35	-1.53	0.01	0.35	down	yes
ENSG00000157107	FCHO2	ENST00000430046;ENST00000511264;ENST00000508431;ENST00000287761;ENST00000512348;ENST00000507345;ENST00000503302	GO:0001786(phosphatidylserine binding);GO:0005515(protein binding);GO:0005546(phosphatidylinositol-4,5-bisphosphate binding);GO:0005737(cytoplasm);GO:0005829(cytosol);GO:0005856(cytoskeleton);GO:0005886(plasma membrane);GO:0005905(clathrin-coated pit);GO:0006897(endocytosis);GO:0008092(cytoskeletal protein binding);GO:0010324(membrane invagination);GO:0016020(membrane);GO:0030136(clathrin-coated …	NA	K20042	NA	FCH and mu domain containing endocytic adaptor 2 [Source:HGNC Symbol;Acc:HGNC:25180]	protein_coding;retained_intron	3.35	0.92	3.64	1.86	0.01	0.35	up	yes
ENSG00000268879	IGFL1P1	ENST00000599950	NA	NA	NA	NA	IGF like family member 1 pseudogene 1 [Source:HGNC Symbol;Acc:HGNC:32956]	unprocessed_pseudogene	12.20	3.19	3.83	1.94	0.01	0.35	up	yes
ENSG00000166592	RRAD	ENST00000299759;ENST00000566577;ENST00000420652;ENST00000567791;ENST00000568915	GO:0000166(nucleotide binding);GO:0003924(GTPase activity);GO:0005246(calcium channel regulator activity);GO:0005515(protein binding);GO:0005516(calmodulin binding);GO:0005525(GTP binding);GO:0005886(plasma membrane);GO:0007165(signal transduction);GO:0007264(small GTPase mediated signal transduction);GO:0016020(membrane);GO:1901841(regulation of high voltage-gated calcium channel activity);GO:19…	NA	K07845	NA	RRAD, Ras related glycolysis inhibitor and calcium channel regulator [Source:HGNC Symbol;Acc:HGNC:10446]	protein_coding;retained_intron	2.97	0.79	3.74	1.90	0.01	0.35	up	yes
ENSG00000227671	AL390728	ENST00000421406;ENST00000606212;ENST00000606454;ENST00000606173	NA	NA	NA	NA	zinc finger protein pseudogene	transcribed_unprocessed_pseudogene;processed_transcript	4.91	1.33	3.69	1.88	0.01	0.35	up	yes
ENSG00000268030	AC005253	ENST00000597411	NA	NA	NA	NA	novel transcript, antisense to KXD1	lncRNA	1.77	0.47	3.78	1.92	0.01	0.35	up	yes
ENSG00000123609	NMI	ENST00000243346;ENST00000477072;ENST00000414946;ENST00000491771	GO:0003712(transcription coregulator activity);GO:0005515(protein binding);GO:0005654(nucleoplasm);GO:0005737(cytoplasm);GO:0005829(cytosol);GO:0006366(transcription by RNA polymerase II);GO:0006954(inflammatory response);GO:0007259(receptor signaling pathway via JAK-STAT);GO:0032480(negative regulation of type I interferon production);GO:0032687(negative regulation of interferon-alpha production…	NA	NA	NA	N-myc and STAT interactor [Source:HGNC Symbol;Acc:HGNC:7854]	protein_coding;retained_intron	17.13	4.76	3.60	1.85	0.01	0.35	up	yes
ENSG00000085382	HACE1	ENST00000524020;ENST00000517424;ENST00000518402;ENST00000518503;ENST00000521962;ENST00000519645;ENST00000369127;ENST00000518228;ENST00000369125;ENST00000416605;ENST00000262903;ENST00000517995	GO:0000139(Golgi membrane);GO:0000209(protein polyubiquitination);GO:0004842(ubiquitin-protein transferase activity);GO:0005515(protein binding);GO:0005634(nucleus);GO:0005737(cytoplasm);GO:0005783(endoplasmic reticulum);GO:0005794(Golgi apparatus);GO:0006511(ubiquitin-dependent protein catabolic process);GO:0007030(Golgi organization);GO:0007049(cell cycle);GO:0016020(membrane);GO:0016567(protei…	NA	K12166	EC:2.3.2.26	HECT domain and ankyrin repeat containing E3 ubiquitin protein ligase 1 [Source:HGNC Symbol;Acc:HGNC:21033]	protein_coding;nonsense_mediated_decay;retained_intron;processed_transcript	0.61	0.16	3.74	1.90	0.01	0.36	up	yes
ENSG00000272150	NBPF25P	ENST00000619932;ENST00000606775	NA	NA	NA	NA	NBPF member 25, pseudogene [Source:HGNC Symbol;Acc:HGNC:45046]	processed_transcript;transcribed_unprocessed_pseudogene	2.03	0.55	3.70	1.89	0.01	0.36	up	yes
ENSG00000100068	LRP5L	ENST00000444995;ENST00000474163;ENST00000610821;ENST00000402785;ENST00000650168;ENST00000468442;ENST00000484509;ENST00000467672;ENST00000650500;ENST00000402859	GO:0001702(gastrulation with mouth forming second);GO:0002076(osteoblast development);GO:0009952(anterior/posterior pattern specification);GO:0015026(coreceptor activity);GO:0042632(cholesterol homeostasis);GO:0045944(positive regulation of transcription by RNA polymerase II);GO:0046849(bone remodeling);GO:0048539(bone marrow development);GO:0060349(bone morphogenesis);GO:0060444(branching involv…	NA	NA	NA	LDL receptor related protein 5 like [Source:HGNC Symbol;Acc:HGNC:25323]	processed_transcript;protein_coding;retained_intron;transcribed_unprocessed_pseudogene	1.14	0.30	3.81	1.93	0.01	0.36	up	yes
ENSG00000223960	CHROMR	ENST00000665039;ENST00000662743;ENST00000668138;ENST00000453026;ENST00000436616;ENST00000671679;ENST00000450044;ENST00000415236;ENST00000420672;ENST00000663803;ENST00000671256;ENST00000659708;ENST00000660374;ENST00000442036;ENST00000661271;ENST00000666480;ENST00000454488	NA	NA	NA	NA	cholesterol induced regulator of metabolism RNA [Source:HGNC Symbol;Acc:HGNC:54059]	lncRNA	0.90	0.24	3.70	1.89	0.01	0.36	up	yes
ENSG00000163347	CLDN1	ENST00000295522;ENST00000490800	GO:0001618(virus receptor activity);GO:0005198(structural molecule activity);GO:0005515(protein binding);GO:0005737(cytoplasm);GO:0005886(plasma membrane);GO:0005887(integral component of plasma membrane);GO:0005911(cell-cell junction);GO:0005923(bicellular tight junction);GO:0007155(cell adhesion);GO:0007568(aging);GO:0008065(establishment of blood-nerve barrier);GO:0009636(response to toxic sub…	04514(Cell adhesion molecules (CAMs));04530(Tight junction);04670(Leukocyte transendothelial migration);05130(Pathogenic Escherichia coli infection);05160(Hepatitis C);05160(Hepatitis C)	K06087	NA	claudin 1 [Source:HGNC Symbol;Acc:HGNC:2032]	protein_coding;retained_intron	5.95	1.64	3.62	1.86	0.01	0.36	up	yes
ENSG00000168826	ZBTB49	ENST00000337872;ENST00000502918;ENST00000515012;ENST00000511458;ENST00000503703;ENST00000504302	GO:0000978(RNA polymerase II cis-regulatory region sequence-specific DNA binding);GO:0001223(transcription coactivator binding);GO:0003676(nucleic acid binding);GO:0003677(DNA binding);GO:0005515(protein binding);GO:0005634(nucleus);GO:0005654(nucleoplasm);GO:0005737(cytoplasm);GO:0005829(cytosol);GO:0006221(pyrimidine nucleotide biosynthetic process);GO:0006357(regulation of transcription by RNA…	NA	NA	NA	zinc finger and BTB domain containing 49 [Source:HGNC Symbol;Acc:HGNC:19883]	protein_coding;nonsense_mediated_decay	1.77	0.47	3.78	1.92	0.01	0.36	up	yes
ENSG00000105855	ITGB8	ENST00000222573;ENST00000460204;ENST00000478974;ENST00000537992;ENST00000477859	GO:0001570(vasculogenesis);GO:0001573(ganglioside metabolic process);GO:0005102(signaling receptor binding);GO:0005178(integrin binding);GO:0005886(plasma membrane);GO:0005925(focal adhesion);GO:0007155(cell adhesion);GO:0007160(cell-matrix adhesion);GO:0007229(integrin-mediated signaling pathway);GO:0008305(integrin complex);GO:0009986(cell surface);GO:0010628(positive regulation of gene express…	04151(PI3K-Akt signaling pathway);04510(Focal adhesion);04512(ECM-receptor interaction);04514(Cell adhesion molecules (CAMs));04810(Regulation of actin cytoskeleton);05165(Human papillomavirus infection);05410(Hypertrophic cardiomyopathy (HCM));05412(Arrhythmogenic right ventricular cardiomyopathy (ARVC));05414(Dilated cardiomyopathy (DCM));05414(Dilated cardiomyopathy (DCM))	K06591	NA	integrin subunit beta 8 [Source:HGNC Symbol;Acc:HGNC:6163]	protein_coding;processed_transcript;retained_intron	0.73	0.20	3.64	1.86	0.01	0.36	up	yes
ENSG00000184465	WDR27	ENST00000650296;ENST00000649303;ENST00000546525;ENST00000546953;ENST00000441385;ENST00000467418;ENST00000474018;ENST00000479310;ENST00000647873;ENST00000647889;ENST00000423258;ENST00000649806;ENST00000648472;ENST00000647790;ENST00000486490;ENST00000448612;ENST00000496752;ENST00000476322;ENST00000648017	GO:0005515(protein binding);GO:0005654(nucleoplasm);GO:0005654(nucleoplasm)	NA	NA	NA	WD repeat domain 27 [Source:HGNC Symbol;Acc:HGNC:21248]	protein_coding;nonsense_mediated_decay;processed_transcript;retained_intron	2.15	0.59	3.63	1.86	0.01	0.36	up	yes
ENSG00000147526	TACC1	ENST00000519093;ENST00000317827;ENST00000522904;ENST00000521154;ENST00000524193;ENST00000522474;ENST00000520615;ENST00000518415;ENST00000523834;ENST00000524354;ENST00000522544;ENST00000519416;ENST00000522955;ENST00000520340;ENST00000522983;ENST00000521642;ENST00000520611;ENST00000521866;ENST00000523239;ENST00000517336;ENST00000521568;ENST00000521050;ENST00000520973;ENST00000522548;ENST00000276520…	GO:0000226(microtubule cytoskeleton organization);GO:0005515(protein binding);GO:0005634(nucleus);GO:0005737(cytoplasm);GO:0005815(microtubule organizing center);GO:0005829(cytosol);GO:0005856(cytoskeleton);GO:0007049(cell cycle);GO:0007052(mitotic spindle organization);GO:0008283(cell population proliferation);GO:0016020(membrane);GO:0016922(nuclear receptor binding);GO:0021987(cerebral cortex d…	NA	K14281	NA	transforming acidic coiled-coil containing protein 1 [Source:HGNC Symbol;Acc:HGNC:11522]	retained_intron;protein_coding;processed_transcript	2.13	6.02	0.35	-1.50	0.01	0.36	down	yes
ENSG00000198758	EPS8L3	ENST00000361965;ENST00000498743;ENST00000361852;ENST00000482453;ENST00000477568;ENST00000369805;ENST00000475725;ENST00000489465;ENST00000494151;ENST00000472325	GO:0003779(actin binding);GO:0005515(protein binding);GO:0005737(cytoplasm);GO:0005886(plasma membrane);GO:0007266(Rho protein signal transduction);GO:0032587(ruffle membrane);GO:0035023(regulation of Rho protein signal transduction);GO:0042634(regulation of hair cycle);GO:1900029(positive regulation of ruffle assembly);GO:1900029(positive regulation of ruffle assembly)	NA	K17277	NA	EPS8 like 3 [Source:HGNC Symbol;Acc:HGNC:21297]	protein_coding;processed_transcript;nonsense_mediated_decay	5.84	1.61	3.62	1.86	0.01	0.36	up	yes
ENSG00000160183	TMPRSS3	ENST00000644384;ENST00000433957;ENST00000398405;ENST00000652415;ENST00000482761;ENST00000478680;ENST00000474596;ENST00000398397;ENST00000476848	GO:0004252(serine-type endopeptidase activity);GO:0005044(scavenger receptor activity);GO:0005515(protein binding);GO:0005783(endoplasmic reticulum);GO:0005789(endoplasmic reticulum membrane);GO:0006508(proteolysis);GO:0006883(cellular sodium ion homeostasis);GO:0006897(endocytosis);GO:0007605(sensory perception of sound);GO:0008233(peptidase activity);GO:0008236(serine-type peptidase activity);G…	NA	K09634	EC:3.4.21.-	transmembrane serine protease 3 [Source:HGNC Symbol;Acc:HGNC:11877]	protein_coding;retained_intron;processed_transcript	2.84	0.78	3.63	1.86	0.01	0.36	up	yes
ENSG00000172123	SLFN12	ENST00000304905;ENST00000445092;ENST00000447040;ENST00000479326;ENST00000460530;ENST00000394562;ENST00000428476;ENST00000452764	NA	NA	NA	NA	schlafen family member 12 [Source:HGNC Symbol;Acc:HGNC:25500]	protein_coding;retained_intron;processed_transcript	1.75	0.47	3.72	1.89	0.01	0.36	up	yes
ENSG00000204681	GABBR1	ENST00000377012;ENST00000472823;ENST00000462632;ENST00000494877;ENST00000478931;ENST00000486434;ENST00000355973;ENST00000477029;ENST00000377034;ENST00000488334;ENST00000489385;ENST00000494634;ENST00000467259;ENST00000491829;ENST00000485508;ENST00000473774;ENST00000476670;ENST00000376977;ENST00000489839;ENST00000377016	GO:0004888(transmembrane signaling receptor activity);GO:0004930(G protein-coupled receptor activity);GO:0004965(G protein-coupled GABA receptor activity);GO:0005515(protein binding);GO:0005576(extracellular region);GO:0005737(cytoplasm);GO:0005886(plasma membrane);GO:0005887(integral component of plasma membrane);GO:0007165(signal transduction);GO:0007186(G protein-coupled receptor signaling pat…	04024(cAMP signaling pathway);04080(Neuroactive ligand-receptor interaction);04727(GABAergic synapse);04742(Taste transduction);04915(Estrogen signaling pathway);05032(Morphine addiction);05032(Morphine addiction)	NA	NA	gamma-aminobutyric acid type B receptor subunit 1 [Source:HGNC Symbol;Acc:HGNC:4070]	protein_coding;nonsense_mediated_decay;retained_intron	2.86	0.79	3.61	1.85	0.01	0.36	up	yes
ENSG00000088325	TPX2	ENST00000300403;ENST00000340513	GO:0000278(mitotic cell cycle);GO:0000922(spindle pole);GO:0005515(protein binding);GO:0005634(nucleus);GO:0005654(nucleoplasm);GO:0005737(cytoplasm);GO:0005819(spindle);GO:0005829(cytosol);GO:0005856(cytoskeleton);GO:0005874(microtubule);GO:0006915(apoptotic process);GO:0007020(microtubule nucleation);GO:0007026(negative regulation of microtubule depolymerization);GO:0007049(cell cycle);GO:00103…	NA	K16812	NA	TPX2 microtubule nucleation factor [Source:HGNC Symbol;Acc:HGNC:1249]	protein_coding	26.02	73.05	0.36	-1.49	0.01	0.36	down	yes
ENSG00000183458	AC138932	ENST00000534164;ENST00000537889	NA	NA	NA	NA	polycystic kidney disease 1 (autosomal dominant) (PKD1) pseudogene	transcribed_unprocessed_pseudogene;processed_transcript	7.20	2.02	3.57	1.83	0.01	0.36	up	yes
ENSG00000088451	TGDS	ENST00000261296;ENST00000470480;ENST00000498294	GO:0008460(dTDP-glucose 4,6-dehydratase activity);GO:0009225(nucleotide-sugar metabolic process);GO:0016829(lyase activity);GO:0016829(lyase activity)	NA	K01710	EC:4.2.1.46	TDP-glucose 4,6-dehydratase [Source:HGNC Symbol;Acc:HGNC:20324]	protein_coding;retained_intron;processed_transcript	4.37	1.20	3.65	1.87	0.01	0.36	up	yes
ENSG00000186376	ZNF75D	ENST00000370766;ENST00000494295;ENST00000469456;ENST00000370764	GO:0003676(nucleic acid binding);GO:0003677(DNA binding);GO:0003700(DNA-binding transcription factor activity);GO:0005634(nucleus);GO:0006355(regulation of transcription, DNA-templated);GO:0008270(zinc ion binding);GO:0046872(metal ion binding);GO:0046872(metal ion binding)	NA	K09229	NA	zinc finger protein 75D [Source:HGNC Symbol;Acc:HGNC:13145]	protein_coding;processed_transcript	0.93	0.25	3.71	1.89	0.01	0.37	up	yes
ENSG00000142102	PGGHG	ENST00000474221;ENST00000409548;ENST00000482937;ENST00000409655;ENST00000476372;ENST00000397660;ENST00000409479;ENST00000529087	GO:0003824(catalytic activity);GO:0004553(hydrolase activity, hydrolyzing O-glycosyl compounds);GO:0005829(cytosol);GO:0005975(carbohydrate metabolic process);GO:0008152(metabolic process);GO:0016787(hydrolase activity);GO:0016798(hydrolase activity, acting on glycosyl bonds);GO:0047402(protein-glucosylgalactosylhydroxylysine glucosidase activity);GO:0047402(protein-glucosylgalactosylhydroxylysin…	NA	K22078	EC:3.2.1.107	protein-glucosylgalactosylhydroxylysine glucosidase [Source:HGNC Symbol;Acc:HGNC:26210]	retained_intron;protein_coding;nonsense_mediated_decay	2.90	0.81	3.60	1.85	0.01	0.37	up	yes
ENSG00000140678	ITGAX	ENST00000268296;ENST00000567409;ENST00000564308;ENST00000562522;ENST00000562138;ENST00000562918;ENST00000571644	GO:0005178(integrin binding);GO:0005515(protein binding);GO:0005886(plasma membrane);GO:0007155(cell adhesion);GO:0007229(integrin-mediated signaling pathway);GO:0008284(positive regulation of cell population proliferation);GO:0008305(integrin complex);GO:0009887(animal organ morphogenesis);GO:0009897(external side of plasma membrane);GO:0009986(cell surface);GO:0010628(positive regulation of gen…	04610(Complement and coagulation cascades);04810(Regulation of actin cytoskeleton);05152(Tuberculosis);05152(Tuberculosis)	K06462	NA	integrin subunit alpha X [Source:HGNC Symbol;Acc:HGNC:6152]	protein_coding;retained_intron	3.62	1.01	3.57	1.84	0.01	0.37	up	yes
ENSG00000276547	PCDHGB5	ENST00000621169;ENST00000617380	GO:0003674(molecular_function);GO:0005509(calcium ion binding);GO:0005886(plasma membrane);GO:0005887(integral component of plasma membrane);GO:0007155(cell adhesion);GO:0007156(homophilic cell adhesion via plasma membrane adhesion molecules);GO:0008150(biological_process);GO:0016020(membrane);GO:0016021(integral component of membrane);GO:0070062(extracellular exosome);GO:0070062(extracellular ex…	NA	K16496	NA	protocadherin gamma subfamily B, 5 [Source:HGNC Symbol;Acc:HGNC:8712]	protein_coding	1.36	3.85	0.35	-1.50	0.01	0.37	down	yes
ENSG00000143630	HCN3	ENST00000368358;ENST00000467204;ENST00000496230;ENST00000492035	GO:0000166(nucleotide binding);GO:0005216(ion channel activity);GO:0005244(voltage-gated ion channel activity);GO:0005248(voltage-gated sodium channel activity);GO:0005249(voltage-gated potassium channel activity);GO:0005267(potassium channel activity);GO:0005272(sodium channel activity);GO:0005515(protein binding);GO:0005886(plasma membrane);GO:0005887(integral component of plasma membrane);GO:0…	NA	K04956	NA	hyperpolarization activated cyclic nucleotide gated potassium channel 3 [Source:HGNC Symbol;Acc:HGNC:19183]	protein_coding;processed_transcript	2.39	0.66	3.63	1.86	0.01	0.37	up	yes
ENSG00000270800	RPS10-NUDT3	ENST00000639725;ENST00000639877;ENST00000605528;ENST00000494077	GO:0005829(cytosol);GO:0005840(ribosome);GO:0016787(hydrolase activity);GO:0016787(hydrolase activity)	03010(Ribosome);03010(Ribosome)	K02947	NA	RPS10-NUDT3 readthrough [Source:HGNC Symbol;Acc:HGNC:49181]	protein_coding	10.13	28.28	0.36	-1.48	0.01	0.37	down	yes
ENSG00000102531	FNDC3A	ENST00000492622;ENST00000378383;ENST00000497644;ENST00000484074;ENST00000398316;ENST00000541916	GO:0000139(Golgi membrane);GO:0001669(acrosomal vesicle);GO:0003723(RNA binding);GO:0005515(protein binding);GO:0005794(Golgi apparatus);GO:0005829(cytosol);GO:0007286(spermatid development);GO:0009566(fertilization);GO:0012506(vesicle membrane);GO:0016020(membrane);GO:0016021(integral component of membrane);GO:0031410(cytoplasmic vesicle);GO:0060009(Sertoli cell development);GO:0098609(cell-cell…	NA	NA	NA	fibronectin type III domain containing 3A [Source:HGNC Symbol;Acc:HGNC:20296]	protein_coding;nonsense_mediated_decay	8.44	2.38	3.54	1.82	0.01	0.37	up	yes
ENSG00000203650	LINC01285	ENST00000634601;ENST00000656178;ENST00000667717;ENST00000412422;ENST00000666896;ENST00000657695;ENST00000661086;ENST00000661672;ENST00000657870;ENST00000608172;ENST00000634488;ENST00000655074	NA	NA	NA	NA	long intergenic non-protein coding RNA 1285 [Source:HGNC Symbol;Acc:HGNC:50344]	lncRNA	0.98	0.27	3.65	1.87	0.01	0.37	up	yes
ENSG00000183098	GPC6	ENST00000377047;ENST00000617456	GO:0001523(retinoid metabolic process);GO:0005515(protein binding);GO:0005576(extracellular region);GO:0005615(extracellular space);GO:0005634(nucleus);GO:0005796(Golgi lumen);GO:0005886(plasma membrane);GO:0006024(glycosaminoglycan biosynthetic process);GO:0006027(glycosaminoglycan catabolic process);GO:0009966(regulation of signal transduction);GO:0009986(cell surface);GO:0016020(membrane);GO:0…	NA	NA	NA	glypican 6 [Source:HGNC Symbol;Acc:HGNC:4454]	protein_coding	1.48	4.16	0.36	-1.49	0.01	0.37	down	yes
ENSG00000078967	UBE2D4	ENST00000222402;ENST00000450743;ENST00000473007;ENST00000454428;ENST00000446008;ENST00000454350;ENST00000440899;ENST00000415051;ENST00000443780;ENST00000491770;ENST00000440652	GO:0000151(ubiquitin ligase complex);GO:0000166(nucleotide binding);GO:0000209(protein polyubiquitination);GO:0004842(ubiquitin-protein transferase activity);GO:0005515(protein binding);GO:0005524(ATP binding);GO:0005634(nucleus);GO:0006511(ubiquitin-dependent protein catabolic process);GO:0016567(protein ubiquitination);GO:0016740(transferase activity);GO:0031625(ubiquitin protein ligase binding…	04120(Ubiquitin mediated proteolysis);04141(Protein processing in endoplasmic reticulum);04141(Protein processing in endoplasmic reticulum)	K06689	EC:2.3.2.23	ubiquitin conjugating enzyme E2 D4 (putative) [Source:HGNC Symbol;Acc:HGNC:21647]	protein_coding;nonsense_mediated_decay;retained_intron;processed_transcript	1.08	3.09	0.35	-1.51	0.01	0.37	down	yes
ENSG00000184949	FAM227A	ENST00000540952;ENST00000490082;ENST00000535113;ENST00000543295;ENST00000608409;ENST00000544346;ENST00000543828;ENST00000484582;ENST00000355830;ENST00000424706;ENST00000541689	NA	NA	NA	NA	family with sequence similarity 227 member A [Source:HGNC Symbol;Acc:HGNC:44197]	protein_coding;retained_intron;processed_transcript	0.81	0.22	3.63	1.86	0.01	0.37	up	yes
ENSG00000232112	TMA7	ENST00000438607;ENST00000477624;ENST00000479126	GO:0002181(cytoplasmic translation);GO:0002181(cytoplasmic translation)	NA	NA	NA	translation machinery associated 7 homolog [Source:HGNC Symbol;Acc:HGNC:26932]	protein_coding;retained_intron	31.35	87.25	0.36	-1.48	0.01	0.37	down	yes
ENSG00000165757	JCAD	ENST00000375377;ENST00000464386;ENST00000465712	GO:0005911(cell-cell junction);GO:0005912(adherens junction);GO:0007155(cell adhesion);GO:0030054(cell junction);GO:0032587(ruffle membrane);GO:0043410(positive regulation of MAPK cascade);GO:0048471(perinuclear region of cytoplasm);GO:0090050(positive regulation of cell migration involved in sprouting angiogenesis);GO:1900748(positive regulation of vascular endothelial growth factor signaling pa…	NA	NA	NA	junctional cadherin 5 associated [Source:HGNC Symbol;Acc:HGNC:29283]	protein_coding;processed_transcript	0.37	1.07	0.35	-1.51	0.01	0.37	down	yes
ENSG00000188234	AGAP4	ENST00000616763;ENST00000495243;ENST00000490752;ENST00000448048;ENST00000492347;ENST00000311652;ENST00000618171;ENST00000430779	GO:0005096(GTPase activator activity);GO:0005515(protein binding);GO:0005634(nucleus);GO:0043547(positive regulation of GTPase activity);GO:0046872(metal ion binding);GO:0046872(metal ion binding)	NA	NA	NA	ArfGAP with GTPase domain, ankyrin repeat and PH domain 4 [Source:HGNC Symbol;Acc:HGNC:23459]	protein_coding;retained_intron;processed_transcript	3.73	1.04	3.58	1.84	0.01	0.37	up	yes
ENSG00000099725	PRKY	ENST00000528056;ENST00000472666;ENST00000495163;ENST00000533551	GO:0000166(nucleotide binding);GO:0004672(protein kinase activity);GO:0004674(protein serine/threonine kinase activity);GO:0004691(cAMP-dependent protein kinase activity);GO:0005524(ATP binding);GO:0005952(cAMP-dependent protein kinase complex);GO:0006468(protein phosphorylation);GO:0007165(signal transduction);GO:0016301(kinase activity);GO:0016310(phosphorylation);GO:0016740(transferase activit…	NA	NA	NA	protein kinase Y-linked (pseudogene) [Source:HGNC Symbol;Acc:HGNC:9444]	processed_transcript;protein_coding	1.02	0.28	3.63	1.86	0.01	0.37	up	yes
ENSG00000244649	LINC02086	ENST00000669176;ENST00000575202;ENST00000628749;ENST00000492522;ENST00000629037;ENST00000478824;ENST00000628006	NA	NA	NA	NA	long intergenic non-protein coding RNA 2086 [Source:HGNC Symbol;Acc:HGNC:52936]	lncRNA	1.15	0.31	3.74	1.90	0.01	0.37	up	yes
ENSG00000066230	SLC9A3	ENST00000264938;ENST00000507407;ENST00000644203;ENST00000514375	GO:0005515(protein binding);GO:0005886(plasma membrane);GO:0005903(brush border);GO:0006811(ion transport);GO:0006812(cation transport);GO:0006814(sodium ion transport);GO:0006885(regulation of pH);GO:0009986(cell surface);GO:0015297(antiporter activity);GO:0015299(solute:proton antiporter activity);GO:0015385(sodium:proton antiporter activity);GO:0015386(potassium:proton antiporter activity);GO:…	04964(Proximal tubule bicarbonate reclamation);04974(Protein digestion and absorption);04976(Bile secretion);04978(Mineral absorption);04978(Mineral absorption)	K12040	NA	solute carrier family 9 member A3 [Source:HGNC Symbol;Acc:HGNC:11073]	protein_coding;retained_intron	3.26	0.92	3.54	1.82	0.01	0.37	up	yes
ENSG00000255154	HTD2	ENST00000481972;ENST00000498618;ENST00000461393;ENST00000475412;ENST00000474660;ENST00000477305;ENST00000476007	GO:0005730(nucleolus);GO:0005739(mitochondrion);GO:0005759(mitochondrial matrix);GO:0006629(lipid metabolic process);GO:0006631(fatty acid metabolic process);GO:0016829(lyase activity);GO:0018812(3-hydroxyacyl-CoA dehydratase activity);GO:0046949(fatty-acyl-CoA biosynthetic process);GO:0046949(fatty-acyl-CoA biosynthetic process)	NA	K22540	EC:4.2.1.-	hydroxyacyl-thioester dehydratase type 2 [Source:HGNC Symbol;Acc:HGNC:53111]	protein_coding;processed_transcript	1.09	0.30	3.68	1.88	0.01	0.37	up	yes
ENSG00000283293	RN7SK	ENST00000636484	NA	NA	NA	NA	RNA component of 7SK nuclear ribonucleoprotein [Source:HGNC Symbol;Acc:HGNC:10037]	snRNA	222.18	63.23	3.51	1.81	0.01	0.37	up	yes
ENSG00000149527	PLCH2	ENST00000473964;ENST00000449969;ENST00000378486;ENST00000609981;ENST00000343889;ENST00000462379;ENST00000278878;ENST00000419816	GO:0003674(molecular_function);GO:0004435(phosphatidylinositol phospholipase C activity);GO:0004629(phospholipase C activity);GO:0005509(calcium ion binding);GO:0005575(cellular_component);GO:0005737(cytoplasm);GO:0005886(plasma membrane);GO:0006629(lipid metabolic process);GO:0007165(signal transduction);GO:0008081(phosphoric diester hydrolase activity);GO:0008150(biological_process);GO:0016020(…	00562(Inositol phosphate metabolism);00562(Inositol phosphate metabolism)	K19006	EC:3.1.4.11	phospholipase C eta 2 [Source:HGNC Symbol;Acc:HGNC:29037]	retained_intron;protein_coding	0.43	0.12	3.71	1.89	0.01	0.37	up	yes
ENSG00000142089	IFITM3	ENST00000399808;ENST00000531688;ENST00000602735;ENST00000526811	GO:0002376(immune system process);GO:0005515(protein binding);GO:0005737(cytoplasm);GO:0005764(lysosome);GO:0005765(lysosomal membrane);GO:0005768(endosome);GO:0005886(plasma membrane);GO:0006955(immune response);GO:0009615(response to virus);GO:0016020(membrane);GO:0016021(integral component of membrane);GO:0031902(late endosome membrane);GO:0032897(negative regulation of viral transcription);GO…	NA	K06566	NA	interferon induced transmembrane protein 3 [Source:HGNC Symbol;Acc:HGNC:5414]	protein_coding;nonsense_mediated_decay	695.24	198.45	3.50	1.81	0.01	0.37	up	yes
ENSG00000187583	PLEKHN1	ENST00000379409;ENST00000480267;ENST00000379410;ENST00000491024;ENST00000379407	GO:0001666(response to hypoxia);GO:0001786(phosphatidylserine binding);GO:0005515(protein binding);GO:0005739(mitochondrion);GO:0005856(cytoskeleton);GO:0005886(plasma membrane);GO:0016020(membrane);GO:0031966(mitochondrial membrane);GO:0043065(positive regulation of apoptotic process);GO:0061158(3'-UTR-mediated mRNA destabilization);GO:0070300(phosphatidic acid binding);GO:1901612(cardiolipin bi…	NA	NA	NA	pleckstrin homology domain containing N1 [Source:HGNC Symbol;Acc:HGNC:25284]	protein_coding;retained_intron	3.12	0.87	3.57	1.84	0.01	0.37	up	yes
ENSG00000183833	CFAP91	ENST00000273390;ENST00000463700;ENST00000461322;ENST00000468630;ENST00000472117;ENST00000496010;ENST00000475543;ENST00000482573;ENST00000482995;ENST00000483134;ENST00000475093;ENST00000488533;ENST00000482927;ENST00000470948;ENST00000498167;ENST00000469659	GO:0001536(radial spoke stalk);GO:0003341(cilium movement);GO:0005515(protein binding);GO:0005737(cytoplasm);GO:0005739(mitochondrion);GO:0005856(cytoskeleton);GO:0005930(axoneme);GO:0016020(membrane);GO:0016021(integral component of membrane);GO:0031514(motile cilium);GO:0042995(cell projection);GO:0042995(cell projection)	NA	NA	NA	cilia and flagella associated protein 91 [Source:HGNC Symbol;Acc:HGNC:24010]	protein_coding;retained_intron;processed_transcript;nonsense_mediated_decay	0.75	0.20	3.69	1.88	0.01	0.38	up	yes
ENSG00000075218	GTSE1	ENST00000454366;ENST00000466510;ENST00000479645;ENST00000491863	GO:0003674(molecular_function);GO:0005515(protein binding);GO:0005654(nucleoplasm);GO:0005737(cytoplasm);GO:0005829(cytosol);GO:0005856(cytoskeleton);GO:0005874(microtubule);GO:0005881(cytoplasmic microtubule);GO:0006977(DNA damage response, signal transduction by p53 class mediator resulting in cell cycle arrest);GO:0007017(microtubule-based process);GO:0008017(microtubule binding);GO:0015630(mi…	04115(p53 signaling pathway);04115(p53 signaling pathway)	K10129	NA	G2 and S-phase expressed 1 [Source:HGNC Symbol;Acc:HGNC:13698]	protein_coding;retained_intron	4.01	11.15	0.36	-1.47	0.01	0.38	down	yes
ENSG00000129465	RIPK3	ENST00000554338;ENST00000554569;ENST00000216274;ENST00000557253;ENST00000554756;ENST00000557662;ENST00000557624	GO:0000166(nucleotide binding);GO:0001914(regulation of T cell mediated cytotoxicity);GO:0002819(regulation of adaptive immune response);GO:0003713(transcription coactivator activity);GO:0004672(protein kinase activity);GO:0004674(protein serine/threonine kinase activity);GO:0004704(NF-kappaB-inducing kinase activity);GO:0005515(protein binding);GO:0005524(ATP binding);GO:0005634(nucleus);GO:0005…	04217(Necroptosis);04621(NOD-like receptor signaling pathway);04623(Cytosolic DNA-sensing pathway);04668(TNF signaling pathway);04668(TNF signaling pathway)	K08847	EC:2.7.11.1	receptor interacting serine/threonine kinase 3 [Source:HGNC Symbol;Acc:HGNC:10021]	processed_transcript;protein_coding;retained_intron;nonsense_mediated_decay	1.38	0.37	3.72	1.89	0.01	0.38	up	yes
ENSG00000234353	AP000346	ENST00000430707;ENST00000425948	NA	NA	NA	NA	immunoglobulin lambda-like polypeptide 1 (IGLL1) pseudogene	processed_transcript;transcribed_unprocessed_pseudogene	5.60	1.53	3.66	1.87	0.01	0.38	up	yes
ENSG00000160678	S100A1	ENST00000368698;ENST00000469893;ENST00000368696;ENST00000292169;ENST00000436839	GO:0000122(negative regulation of transcription by RNA polymerase II);GO:0002224(toll-like receptor signaling pathway);GO:0005509(calcium ion binding);GO:0005515(protein binding);GO:0005576(extracellular region);GO:0005634(nucleus);GO:0005737(cytoplasm);GO:0008016(regulation of heart contraction);GO:0016529(sarcoplasmic reticulum);GO:0021762(substantia nigra development);GO:0030018(Z disc);GO:003…	NA	NA	NA	S100 calcium binding protein A1 [Source:HGNC Symbol;Acc:HGNC:10486]	protein_coding;processed_transcript	1.14	0.29	3.85	1.95	0.01	0.38	up	yes
ENSG00000140398	NEIL1	ENST00000561643;ENST00000567959;ENST00000564257;ENST00000567547;ENST00000564500;ENST00000569758;ENST00000567657;ENST00000567005;ENST00000567393;ENST00000569390;ENST00000565051;ENST00000568519;ENST00000568881;ENST00000569035;ENST00000564784;ENST00000565121;ENST00000355059;ENST00000564951;ENST00000564738;ENST00000567681;ENST00000566752;ENST00000569506;ENST00000566313;ENST00000568059	GO:0003676(nucleic acid binding);GO:0003677(DNA binding);GO:0003684(damaged DNA binding);GO:0003824(catalytic activity);GO:0003906(DNA-(apurinic or apyrimidinic site) endonuclease activity);GO:0005634(nucleus);GO:0005654(nucleoplasm);GO:0005694(chromosome);GO:0005737(cytoplasm);GO:0005815(microtubule organizing center);GO:0005856(cytoskeleton);GO:0006281(DNA repair);GO:0006284(base-excision repai…	03410(Base excision repair);03410(Base excision repair)	K10567	4.2.99.18;EC:3.2.2.-	nei like DNA glycosylase 1 [Source:HGNC Symbol;Acc:HGNC:18448]	retained_intron;processed_transcript;protein_coding;nonsense_mediated_decay	1.23	0.34	3.61	1.85	0.01	0.38	up	yes
ENSG00000134057	CCNB1	ENST00000256442;ENST00000507798;ENST00000508407;ENST00000505500;ENST00000506572;ENST00000503507;ENST00000513102	GO:0000079(regulation of cyclin-dependent protein serine/threonine kinase activity);GO:0000086(G2/M transition of mitotic cell cycle);GO:0000278(mitotic cell cycle);GO:0000307(cyclin-dependent protein kinase holoenzyme complex);GO:0000922(spindle pole);GO:0000942(condensed nuclear chromosome outer kinetochore);GO:0001556(oocyte maturation);GO:0001701(in utero embryonic development);GO:0001933(neg…	04068(FoxO signaling pathway);04110(Cell cycle);04114(Oocyte meiosis);04115(p53 signaling pathway);04218(Cellular senescence);04914(Progesterone-mediated oocyte maturation);05170(Human immunodeficiency virus 1 infection);05170(Human immunodeficiency virus 1 infection)	NA	NA	cyclin B1 [Source:HGNC Symbol;Acc:HGNC:1579]	protein_coding;nonsense_mediated_decay;retained_intron	24.25	66.90	0.36	-1.46	0.01	0.38	down	yes
ENSG00000254772	EEF1G	ENST00000329251;ENST00000532986;ENST00000525340;ENST00000524420	GO:0003746(translation elongation factor activity);GO:0005515(protein binding);GO:0005634(nucleus);GO:0005737(cytoplasm);GO:0005783(endoplasmic reticulum);GO:0005829(cytosol);GO:0006412(translation);GO:0006414(translational elongation);GO:0009615(response to virus);GO:0016020(membrane);GO:0045296(cadherin binding);GO:0070062(extracellular exosome);GO:0070062(extracellular exosome)	05134(Legionellosis);05134(Legionellosis)	K03233	NA	eukaryotic translation elongation factor 1 gamma [Source:HGNC Symbol;Acc:HGNC:3213]	protein_coding;processed_transcript;retained_intron	246.37	678.15	0.36	-1.46	0.01	0.38	down	yes
ENSG00000042980	ADAM28	ENST00000521629;ENST00000265769;ENST00000520665;ENST00000520448;ENST00000523236;ENST00000523440;ENST00000523379;ENST00000518737;ENST00000521110;ENST00000437154;ENST00000518326;ENST00000518516	GO:0004222(metalloendopeptidase activity);GO:0005515(protein binding);GO:0005576(extracellular region);GO:0005739(mitochondrion);GO:0005886(plasma membrane);GO:0006508(proteolysis);GO:0007283(spermatogenesis);GO:0008233(peptidase activity);GO:0008237(metallopeptidase activity);GO:0016020(membrane);GO:0016021(integral component of membrane);GO:0016787(hydrolase activity);GO:0046872(metal ion bindi…	NA	K08614	EC:3.4.24.-	ADAM metallopeptidase domain 28 [Source:HGNC Symbol;Acc:HGNC:206]	protein_coding;retained_intron;nonsense_mediated_decay;processed_transcript	1.97	0.56	3.53	1.82	0.01	0.38	up	yes
ENSG00000284874	AC000093	ENST00000455843;ENST00000431044	GO:0000166(nucleotide binding);GO:0005525(GTP binding);GO:0005737(cytoplasm);GO:0005856(cytoskeleton);GO:0008021(synaptic vesicle);GO:0017157(regulation of exocytosis);GO:0017157(regulation of exocytosis)	NA	NA	NA	novel transcript	nonsense_mediated_decay	0.73	2.04	0.36	-1.49	0.01	0.38	down	yes
ENSG00000188846	RPL14	ENST00000479563;ENST00000396203;ENST00000338970;ENST00000481798;ENST00000435633;ENST00000465280;ENST00000416518;ENST00000465325;ENST00000461368	GO:0000184(nuclear-transcribed mRNA catabolic process, nonsense-mediated decay);GO:0003723(RNA binding);GO:0003735(structural constituent of ribosome);GO:0005515(protein binding);GO:0005829(cytosol);GO:0005840(ribosome);GO:0006364(rRNA processing);GO:0006412(translation);GO:0006413(translational initiation);GO:0006614(SRP-dependent cotranslational protein targeting to membrane);GO:0016020(membran…	03010(Ribosome);03010(Ribosome)	NA	NA	ribosomal protein L14 [Source:HGNC Symbol;Acc:HGNC:10305]	retained_intron;protein_coding;nonsense_mediated_decay;processed_transcript	13.84	38.13	0.36	-1.46	0.01	0.38	down	yes
ENSG00000164938	TP53INP1	ENST00000448464;ENST00000342697	GO:0000045(autophagosome assembly);GO:0005515(protein binding);GO:0005634(nucleus);GO:0005654(nucleoplasm);GO:0005737(cytoplasm);GO:0005776(autophagosome);GO:0005829(cytosol);GO:0006355(regulation of transcription, DNA-templated);GO:0006914(autophagy);GO:0006915(apoptotic process);GO:0007050(cell cycle arrest);GO:0008285(negative regulation of cell population proliferation);GO:0009408(response to…	NA	K15310	NA	tumor protein p53 inducible nuclear protein 1 [Source:HGNC Symbol;Acc:HGNC:18022]	protein_coding	1.18	0.33	3.60	1.85	0.01	0.38	up	yes
ENSG00000135929	CYP27A1	ENST00000258415;ENST00000445971;ENST00000494263;ENST00000466602;ENST00000411688	GO:0004497(monooxygenase activity);GO:0005506(iron ion binding);GO:0005739(mitochondrion);GO:0005743(mitochondrial inner membrane);GO:0005759(mitochondrial matrix);GO:0006629(lipid metabolic process);GO:0006694(steroid biosynthetic process);GO:0006699(bile acid biosynthetic process);GO:0006707(cholesterol catabolic process);GO:0008202(steroid metabolic process);GO:0008203(cholesterol metabolic pr…	00120(Primary bile acid biosynthesis);03320(PPAR signaling pathway);04979(Cholesterol metabolism);04979(Cholesterol metabolism)	K00488	EC:1.14.15.15	cytochrome P450 family 27 subfamily A member 1 [Source:HGNC Symbol;Acc:HGNC:2605]	protein_coding;nonsense_mediated_decay;retained_intron	2.36	6.59	0.36	-1.48	0.01	0.38	down	yes
ENSG00000140807	NKD1	ENST00000268459;ENST00000566396;ENST00000564336	GO:0000159(protein phosphatase type 2A complex);GO:0001754(eye photoreceptor cell differentiation);GO:0005509(calcium ion binding);GO:0005515(protein binding);GO:0005737(cytoplasm);GO:0005886(plasma membrane);GO:0007525(somatic muscle development);GO:0016020(membrane);GO:0016055(Wnt signaling pathway);GO:0030165(PDZ domain binding);GO:0030178(negative regulation of Wnt signaling pathway);GO:00457…	04310(Wnt signaling pathway);04390(Hippo signaling pathway);04390(Hippo signaling pathway)	K03213	NA	NKD inhibitor of WNT signaling pathway 1 [Source:HGNC Symbol;Acc:HGNC:17045]	protein_coding;retained_intron;processed_transcript	2.78	0.79	3.50	1.81	0.02	0.38	up	yes
ENSG00000179546	HTR1D	ENST00000374619	GO:0004930(G protein-coupled receptor activity);GO:0004993(G protein-coupled serotonin receptor activity);GO:0005886(plasma membrane);GO:0005887(integral component of plasma membrane);GO:0006939(smooth muscle contraction);GO:0007165(signal transduction);GO:0007186(G protein-coupled receptor signaling pathway);GO:0007187(G protein-coupled receptor signaling pathway, coupled to cyclic nucleotide se…	04024(cAMP signaling pathway);04080(Neuroactive ligand-receptor interaction);04726(Serotonergic synapse);04742(Taste transduction)	K04153	NA	5-hydroxytryptamine receptor 1D [Source:HGNC Symbol;Acc:HGNC:5289]	protein_coding	0.45	1.31	0.34	-1.55	0.02	0.38	down	yes
ENSG00000232593	KANTR	ENST00000603385;ENST00000366185;ENST00000604062;ENST00000605526;ENST00000604849	GO:0016020(membrane);GO:0016021(integral component of membrane);GO:0016021(integral component of membrane)	NA	NA	NA	KDM5C adjacent transcript [Source:HGNC Symbol;Acc:HGNC:49510]	processed_transcript;protein_coding	0.79	0.22	3.60	1.85	0.02	0.38	up	yes
ENSG00000129007	CALML4	ENST00000354678;ENST00000448060;ENST00000467889;ENST00000540479;ENST00000467188;ENST00000395463;ENST00000395465;ENST00000478113	GO:0000226(microtubule cytoskeleton organization);GO:0005509(calcium ion binding);GO:0019722(calcium-mediated signaling);GO:0030234(enzyme regulator activity);GO:0050790(regulation of catalytic activity);GO:0050790(regulation of catalytic activity)	04014(Ras signaling pathway);04015(Rap1 signaling pathway);04020(Calcium signaling pathway);04022(cGMP-PKG signaling pathway);04024(cAMP signaling pathway);04070(Phosphatidylinositol signaling system);04114(Oocyte meiosis);04218(Cellular senescence);04261(Adrenergic signaling in cardiomyocytes);04270(Vascular smooth muscle contraction);04371(Apelin signaling pathway);04625(C-type lectin receptor …	K02183	NA	calmodulin like 4 [Source:HGNC Symbol;Acc:HGNC:18445]	protein_coding;retained_intron;nonsense_mediated_decay	1.01	0.28	3.63	1.86	0.02	0.38	up	yes
ENSG00000278224	PRICKLE4	ENST00000359201;ENST00000458694;ENST00000394260;ENST00000463606;ENST00000394259;ENST00000483200	GO:0001725(stress fiber);GO:0003674(molecular_function);GO:0003779(actin binding);GO:0005634(nucleus);GO:0005912(adherens junction);GO:0007507(heart development);GO:0008150(biological_process);GO:0008270(zinc ion binding);GO:0030018(Z disc);GO:0030036(actin cytoskeleton organization);GO:0031941(filamentous actin);GO:0046872(metal ion binding);GO:0051371(muscle alpha-actinin binding);GO:0061061(mu…	04310(Wnt signaling pathway);04310(Wnt signaling pathway)	K04511	NA	prickle planar cell polarity protein 4 [Source:HGNC Symbol;Acc:HGNC:16805]	protein_coding;processed_transcript	1.32	0.36	3.71	1.89	0.02	0.38	up	yes
ENSG00000105639	JAK3	ENST00000458235;ENST00000527670;ENST00000528705;ENST00000526008;ENST00000528293;ENST00000534444;ENST00000527031	GO:0000165(MAPK cascade);GO:0000166(nucleotide binding);GO:0002250(adaptive immune response);GO:0002376(immune system process);GO:0002731(negative regulation of dendritic cell cytokine production);GO:0004672(protein kinase activity);GO:0004713(protein tyrosine kinase activity);GO:0004715(non-membrane spanning protein tyrosine kinase activity);GO:0005515(protein binding);GO:0005524(ATP binding);GO…	04062(Chemokine signaling pathway);04151(PI3K-Akt signaling pathway);04217(Necroptosis);04550(Signaling pathways regulating pluripotency of stem cells);04630(Jak-STAT signaling pathway);04658(Th1 and Th2 cell differentiation);04659(Th17 cell differentiation);05161(Hepatitis B);05162(Measles);05166(Human T-cell leukemia virus 1 infection);05169(Epstein-Barr virus infection);05200(Pathways in cance…	K11218	EC:2.7.10.2	Janus kinase 3 [Source:HGNC Symbol;Acc:HGNC:6193]	protein_coding;retained_intron;processed_transcript	0.65	0.18	3.61	1.85	0.02	0.38	up	yes
ENSG00000154265	ABCA5	ENST00000587607;ENST00000588106;ENST00000589609;ENST00000593253;ENST00000392676;ENST00000593153;ENST00000588877;ENST00000586601;ENST00000589975;ENST00000586995;ENST00000592568;ENST00000591234;ENST00000588665;ENST00000586811	GO:0000139(Golgi membrane);GO:0000166(nucleotide binding);GO:0005319(lipid transporter activity);GO:0005524(ATP binding);GO:0005764(lysosome);GO:0005765(lysosomal membrane);GO:0005768(endosome);GO:0005770(late endosome);GO:0005794(Golgi apparatus);GO:0006869(lipid transport);GO:0010745(negative regulation of macrophage derived foam cell differentiation);GO:0016020(membrane);GO:0016021(integral co…	02010(ABC transporters);02010(ABC transporters)	K05648	NA	ATP binding cassette subfamily A member 5 [Source:HGNC Symbol;Acc:HGNC:35]	non_stop_decay;retained_intron;processed_transcript;protein_coding;nonsense_mediated_decay	0.28	0.08	3.72	1.89	0.02	0.38	up	yes
ENSG00000172789	HOXC5	ENST00000312492	GO:0000790(nuclear chromatin);GO:0000978(RNA polymerase II cis-regulatory region sequence-specific DNA binding);GO:0000981(DNA-binding transcription factor activity, RNA polymerase II-specific);GO:0003677(DNA binding);GO:0003700(DNA-binding transcription factor activity);GO:0005515(protein binding);GO:0005634(nucleus);GO:0005654(nucleoplasm);GO:0006355(regulation of transcription, DNA-templated);…	NA	K09305	NA	homeobox C5 [Source:HGNC Symbol;Acc:HGNC:5127]	protein_coding	1.57	4.45	0.35	-1.50	0.02	0.39	down	yes
ENSG00000173530	TNFRSF10D	ENST00000312584	GO:0004888(transmembrane signaling receptor activity);GO:0005515(protein binding);GO:0005886(plasma membrane);GO:0006915(apoptotic process);GO:0007165(signal transduction);GO:0007166(cell surface receptor signaling pathway);GO:0009986(cell surface);GO:0016020(membrane);GO:0016021(integral component of membrane);GO:0042981(regulation of apoptotic process);GO:0043066(negative regulation of apoptoti…	04060(Cytokine-cytokine receptor interaction)	K22702	NA	TNF receptor superfamily member 10d [Source:HGNC Symbol;Acc:HGNC:11907]	protein_coding	6.45	17.67	0.37	-1.45	0.02	0.39	down	yes
ENSG00000213468	FIRRE	ENST00000647966;ENST00000657242;ENST00000637577;ENST00000662867;ENST00000427391;ENST00000658376;ENST00000663405;ENST00000649391;ENST00000668308;ENST00000665076;ENST00000648028;ENST00000653136;ENST00000654978;ENST00000656586;ENST00000649541;ENST00000650184;ENST00000658060	NA	NA	NA	NA	firre intergenic repeating RNA element [Source:HGNC Symbol;Acc:HGNC:49627]	lncRNA;retained_intron	0.33	0.09	3.80	1.93	0.02	0.39	up	yes
ENSG00000221995	TIAF1	ENST00000359450	GO:0003674(molecular_function);GO:0005515(protein binding);GO:0005634(nucleus);GO:0006915(apoptotic process);GO:0007249(I-kappaB kinase/NF-kappaB signaling);GO:0042802(identical protein binding);GO:0043066(negative regulation of apoptotic process)	NA	NA	NA	TGFB1-induced anti-apoptotic factor 1 [Source:HGNC Symbol;Acc:HGNC:11803]	protein_coding	0.96	0.27	3.63	1.86	0.02	0.39	up	yes
ENSG00000197008	ZNF138	ENST00000307355;ENST00000494380;ENST00000359735;ENST00000437743;ENST00000440598;ENST00000440155;ENST00000430838	GO:0000978(RNA polymerase II cis-regulatory region sequence-specific DNA binding);GO:0003676(nucleic acid binding);GO:0003677(DNA binding);GO:0005515(protein binding);GO:0005634(nucleus);GO:0006355(regulation of transcription, DNA-templated);GO:0016020(membrane);GO:0016021(integral component of membrane);GO:0046872(metal ion binding);GO:0046872(metal ion binding)	NA	NA	NA	zinc finger protein 138 [Source:HGNC Symbol;Acc:HGNC:12922]	protein_coding;processed_transcript	1.55	0.43	3.58	1.84	0.02	0.39	up	yes
ENSG00000198001	IRAK4	ENST00000552309;ENST00000547101;ENST00000550616;ENST00000613694;ENST00000547521;ENST00000448290;ENST00000550361;ENST00000547928;ENST00000550386;ENST00000431837;ENST00000546780;ENST00000550615;ENST00000551736;ENST00000440781	GO:0000166(nucleotide binding);GO:0000287(magnesium ion binding);GO:0001816(cytokine production);GO:0002224(toll-like receptor signaling pathway);GO:0002376(immune system process);GO:0002446(neutrophil mediated immunity);GO:0002755(MyD88-dependent toll-like receptor signaling pathway);GO:0004672(protein kinase activity);GO:0004674(protein serine/threonine kinase activity);GO:0005149(interleukin-1…	04010(MAPK signaling pathway);04064(NF-kappa B signaling pathway);04620(Toll-like receptor signaling pathway);04621(NOD-like receptor signaling pathway);04722(Neurotrophin signaling pathway);05133(Pertussis);05140(Leishmaniasis);05142(Chagas disease (American trypanosomiasis));05145(Toxoplasmosis);05152(Tuberculosis);05161(Hepatitis B);05162(Measles);05164(Influenza A);05168(Herpes simplex virus …	K04733	EC:2.7.11.1	interleukin 1 receptor associated kinase 4 [Source:HGNC Symbol;Acc:HGNC:17967]	nonsense_mediated_decay;protein_coding;retained_intron	2.33	0.65	3.57	1.84	0.02	0.39	up	yes
ENSG00000125846	ZNF133	ENST00000396026;ENST00000535822;ENST00000628216;ENST00000316358;ENST00000538547;ENST00000626025;ENST00000630056;ENST00000360010;ENST00000434018;ENST00000462170;ENST00000377671;ENST00000622607;ENST00000401790;ENST00000402618;ENST00000425686	GO:0000122(negative regulation of transcription by RNA polymerase II);GO:0003676(nucleic acid binding);GO:0003677(DNA binding);GO:0003700(DNA-binding transcription factor activity);GO:0005515(protein binding);GO:0005634(nucleus);GO:0006355(regulation of transcription, DNA-templated);GO:0043565(sequence-specific DNA binding);GO:0046872(metal ion binding);GO:0046872(metal ion binding)	05168(Herpes simplex virus 1 infection);05168(Herpes simplex virus 1 infection)	K09228	NA	zinc finger protein 133 [Source:HGNC Symbol;Acc:HGNC:12917]	protein_coding;nonsense_mediated_decay;processed_transcript	1.23	3.43	0.36	-1.48	0.02	0.39	down	yes
ENSG00000170802	FOXN2	ENST00000340553;ENST00000616844;ENST00000413569	GO:0000790(nuclear chromatin);GO:0000981(DNA-binding transcription factor activity, RNA polymerase II-specific);GO:0003677(DNA binding);GO:0003700(DNA-binding transcription factor activity);GO:0005515(protein binding);GO:0005634(nucleus);GO:0005654(nucleoplasm);GO:0006355(regulation of transcription, DNA-templated);GO:0006357(regulation of transcription by RNA polymerase II);GO:0035914(skeletal m…	NA	K09407	NA	forkhead box N2 [Source:HGNC Symbol;Acc:HGNC:5281]	protein_coding	2.65	0.75	3.50	1.81	0.02	0.39	up	yes
ENSG00000166278	C2	ENST00000484636;ENST00000494905;ENST00000418949;ENST00000452202;ENST00000469372;ENST00000497706;ENST00000452323;ENST00000299367;ENST00000486124;ENST00000482060;ENST00000468407;ENST00000447952;ENST00000411571;ENST00000485690;ENST00000413154;ENST00000442278;ENST00000383177	GO:0002376(immune system process);GO:0004252(serine-type endopeptidase activity);GO:0005515(protein binding);GO:0005576(extracellular region);GO:0005615(extracellular space);GO:0006508(proteolysis);GO:0006956(complement activation);GO:0006958(complement activation, classical pathway);GO:0007584(response to nutrient);GO:0008233(peptidase activity);GO:0008236(serine-type peptidase activity);GO:0016…	04610(Complement and coagulation cascades);05133(Pertussis);05150(Staphylococcus aureus infection);05322(Systemic lupus erythematosus);05322(Systemic lupus erythematosus)	NA	NA	complement C2 [Source:HGNC Symbol;Acc:HGNC:1248]	nonsense_mediated_decay;protein_coding;retained_intron;processed_transcript	0.90	0.25	3.58	1.84	0.02	0.39	up	yes
ENSG00000158014	SLC30A2	ENST00000374276;ENST00000498060;ENST00000374278	GO:0005385(zinc ion transmembrane transporter activity);GO:0005515(protein binding);GO:0005737(cytoplasm);GO:0005764(lysosome);GO:0005765(lysosomal membrane);GO:0005770(late endosome);GO:0005773(vacuole);GO:0005774(vacuolar membrane);GO:0005886(plasma membrane);GO:0006811(ion transport);GO:0006812(cation transport);GO:0006829(zinc ion transport);GO:0008324(cation transmembrane transporter activit…	NA	K14689	NA	solute carrier family 30 member 2 [Source:HGNC Symbol;Acc:HGNC:11013]	protein_coding;processed_transcript	1.19	0.33	3.64	1.86	0.02	0.39	up	yes
ENSG00000196458	ZNF605	ENST00000360187;ENST00000381215;ENST00000392321;ENST00000331711;ENST00000539809;ENST00000412621	GO:0000976(transcription regulatory region sequence-specific DNA binding);GO:0003676(nucleic acid binding);GO:0003677(DNA binding);GO:0005634(nucleus);GO:0006355(regulation of transcription, DNA-templated);GO:0046872(metal ion binding);GO:0046872(metal ion binding)	05168(Herpes simplex virus 1 infection);05168(Herpes simplex virus 1 infection)	K09228	NA	zinc finger protein 605 [Source:HGNC Symbol;Acc:HGNC:28068]	protein_coding;retained_intron;processed_transcript	0.65	0.18	3.55	1.83	0.02	0.39	up	yes
ENSG00000230795	HLA-K	ENST00000430151	NA	NA	NA	NA	major histocompatibility complex, class I, K (pseudogene) [Source:HGNC Symbol;Acc:HGNC:4969]	unprocessed_pseudogene	6.85	1.93	3.54	1.82	0.02	0.39	up	yes
ENSG00000105327	BBC3	ENST00000449228;ENST00000601438;ENST00000598636;ENST00000439096;ENST00000341983;ENST00000300880	GO:0001836(release of cytochrome c from mitochondria);GO:0001844(protein insertion into mitochondrial membrane involved in apoptotic signaling pathway);GO:0005515(protein binding);GO:0005739(mitochondrion);GO:0005741(mitochondrial outer membrane);GO:0005764(lysosome);GO:0005783(endoplasmic reticulum);GO:0005829(cytosol);GO:0006915(apoptotic process);GO:0006919(activation of cysteine-type endopept…	01524(Platinum drug resistance);04115(p53 signaling pathway);04210(Apoptosis);04215(Apoptosis - multiple species);04390(Hippo signaling pathway);05016(Huntington disease);05162(Measles);05200(Pathways in cancer);05210(Colorectal cancer);05210(Colorectal cancer)	K10132	NA	BCL2 binding component 3 [Source:HGNC Symbol;Acc:HGNC:17868]	protein_coding;retained_intron	1.99	0.55	3.60	1.85	0.02	0.39	up	yes
ENSG00000188385	JAKMIP3	ENST00000669493;ENST00000669241;ENST00000666974;ENST00000653512;ENST00000662086;ENST00000669891;ENST00000666210;ENST00000667210;ENST00000668452;ENST00000653623;ENST00000654224;ENST00000298622;ENST00000477275;ENST00000657994;ENST00000665805;ENST00000657785;ENST00000658847;ENST00000660144;ENST00000657318;ENST00000659220;ENST00000664697;ENST00000661339;ENST00000659050;ENST00000670443;ENST00000670120	GO:0005794(Golgi apparatus);GO:0008017(microtubule binding);GO:0016020(membrane);GO:0016021(integral component of membrane);GO:0019900(kinase binding);GO:0019900(kinase binding)	NA	NA	NA	Janus kinase and microtubule interacting protein 3 [Source:HGNC Symbol;Acc:HGNC:23523]	protein_coding;processed_transcript;retained_intron	1.23	0.35	3.51	1.81	0.02	0.39	up	yes
ENSG00000048052	HDAC9	ENST00000456174;ENST00000433709;ENST00000455069;ENST00000471887;ENST00000441986;ENST00000523867;ENST00000461409;ENST00000441542;ENST00000430454;ENST00000413380;ENST00000622668;ENST00000428307;ENST00000401921;ENST00000483142;ENST00000446646;ENST00000496026;ENST00000524023;ENST00000490851;ENST00000406451;ENST00000474742;ENST00000432645;ENST00000411993;ENST00000405010;ENST00000461159;ENST00000417496…	GO:0000118(histone deacetylase complex);GO:0000122(negative regulation of transcription by RNA polymerase II);GO:0001975(response to amphetamine);GO:0003714(transcription corepressor activity);GO:0004407(histone deacetylase activity);GO:0005080(protein kinase C binding);GO:0005515(protein binding);GO:0005634(nucleus);GO:0005654(nucleoplasm);GO:0005667(transcription factor complex);GO:0005737(cyto…	05034(Alcoholism);05203(Viral carcinogenesis);05203(Viral carcinogenesis)	K11409	EC:3.5.1.98	histone deacetylase 9 [Source:HGNC Symbol;Acc:HGNC:14065]	protein_coding;retained_intron;processed_transcript;nonsense_mediated_decay	1.61	0.46	3.49	1.80	0.02	0.39	up	yes
ENSG00000198087	CD2AP	ENST00000359314;ENST00000477159;ENST00000463175;ENST00000479857;ENST00000486693	GO:0001650(fibrillar center);GO:0001726(ruffle);GO:0005172(vascular endothelial growth factor receptor binding);GO:0005200(structural constituent of cytoskeleton);GO:0005515(protein binding);GO:0005737(cytoplasm);GO:0005829(cytosol);GO:0005856(cytoskeleton);GO:0005886(plasma membrane);GO:0005911(cell-cell junction);GO:0006930(substrate-dependent cell migration, cell extension);GO:0007015(actin fi…	05100(Bacterial invasion of epithelial cells);05100(Bacterial invasion of epithelial cells)	K13738	NA	CD2 associated protein [Source:HGNC Symbol;Acc:HGNC:14258]	protein_coding;retained_intron;processed_transcript	8.58	2.49	3.45	1.79	0.02	0.39	up	yes
ENSG00000183963	SMTN	ENST00000489337;ENST00000460658;ENST00000404574;ENST00000504335;ENST00000472911;ENST00000426927;ENST00000416786;ENST00000347557;ENST00000422839;ENST00000431481;ENST00000482444;ENST00000440425;ENST00000333137;ENST00000438223;ENST00000612341;ENST00000475548;ENST00000358743;ENST00000432777;ENST00000497697;ENST00000493335;ENST00000624247;ENST00000619644;ENST00000466272;ENST00000455608	GO:0003085(negative regulation of systemic arterial blood pressure);GO:0003779(actin binding);GO:0005515(protein binding);GO:0005737(cytoplasm);GO:0005815(microtubule organizing center);GO:0005856(cytoskeleton);GO:0006939(smooth muscle contraction);GO:0007517(muscle organ development);GO:0008307(structural constituent of muscle);GO:0015629(actin cytoskeleton);GO:0017137(Rab GTPase binding);GO:003…	NA	NA	NA	smoothelin [Source:HGNC Symbol;Acc:HGNC:11126]	retained_intron;protein_coding;processed_transcript	3.49	9.51	0.37	-1.45	0.02	0.39	down	yes
ENSG00000177508	IRX3	ENST00000329734;ENST00000558054;ENST00000558180	GO:0000122(negative regulation of transcription by RNA polymerase II);GO:0000790(nuclear chromatin);GO:0000981(DNA-binding transcription factor activity, RNA polymerase II-specific);GO:0001227(DNA-binding transcription repressor activity, RNA polymerase II-specific);GO:0001656(metanephros development);GO:0003677(DNA binding);GO:0005634(nucleus);GO:0005737(cytoplasm);GO:0006355(regulation of trans…	NA	NA	NA	iroquois homeobox 3 [Source:HGNC Symbol;Acc:HGNC:14360]	protein_coding;retained_intron	0.96	2.73	0.35	-1.50	0.02	0.39	down	yes
ENSG00000049323	LTBP1	ENST00000404816;ENST00000415140;ENST00000413303;ENST00000422669;ENST00000407925;ENST00000468091;ENST00000418533;ENST00000498013;ENST00000432635;ENST00000489740;ENST00000402934;ENST00000404525	GO:0001527(microfibril);GO:0003281(ventricular septum development);GO:0005024(transforming growth factor beta-activated receptor activity);GO:0005201(extracellular matrix structural constituent);GO:0005509(calcium ion binding);GO:0005515(protein binding);GO:0005576(extracellular region);GO:0005788(endoplasmic reticulum lumen);GO:0007178(transmembrane receptor protein serine/threonine kinase signa…	04350(TGF-beta signaling pathway);04350(TGF-beta signaling pathway)	K19559	NA	latent transforming growth factor beta binding protein 1 [Source:HGNC Symbol;Acc:HGNC:6714]	protein_coding;processed_transcript	0.26	0.74	0.35	-1.51	0.02	0.39	down	yes
ENSG00000175063	UBE2C	ENST00000356455;ENST00000372568;ENST00000405520;ENST00000496085;ENST00000352551;ENST00000243893;ENST00000617055;ENST00000335046	GO:0000151(ubiquitin ligase complex);GO:0000166(nucleotide binding);GO:0000209(protein polyubiquitination);GO:0004842(ubiquitin-protein transferase activity);GO:0005515(protein binding);GO:0005524(ATP binding);GO:0005634(nucleus);GO:0005654(nucleoplasm);GO:0005680(anaphase-promoting complex);GO:0005829(cytosol);GO:0005886(plasma membrane);GO:0006511(ubiquitin-dependent protein catabolic process);…	04120(Ubiquitin mediated proteolysis);04120(Ubiquitin mediated proteolysis)	K06688	EC:2.3.2.23	ubiquitin conjugating enzyme E2 C [Source:HGNC Symbol;Acc:HGNC:15937]	protein_coding;processed_transcript	40.03	108.53	0.37	-1.44	0.02	0.39	down	yes
ENSG00000205560	CPT1B	ENST00000360719;ENST00000405237;ENST00000475238;ENST00000476790;ENST00000479886;ENST00000460853;ENST00000417176;ENST00000312108;ENST00000423069;ENST00000457250;ENST00000497224;ENST00000395650;ENST00000461117	GO:0004095(carnitine O-palmitoyltransferase activity);GO:0005515(protein binding);GO:0005739(mitochondrion);GO:0005741(mitochondrial outer membrane);GO:0006629(lipid metabolic process);GO:0006631(fatty acid metabolic process);GO:0006635(fatty acid beta-oxidation);GO:0006853(carnitine shuttle);GO:0009437(carnitine metabolic process);GO:0009637(response to blue light);GO:0015909(long-chain fatty ac…	00071(Fatty acid degradation);03320(PPAR signaling pathway);04152(AMPK signaling pathway);04714(Thermogenesis);04920(Adipocytokine signaling pathway);04922(Glucagon signaling pathway);04931(Insulin resistance);04931(Insulin resistance)	K19523	EC:2.3.1.21	carnitine palmitoyltransferase 1B [Source:HGNC Symbol;Acc:HGNC:2329]	protein_coding;retained_intron;nonsense_mediated_decay	8.41	2.43	3.46	1.79	0.02	0.39	up	yes
ENSG00000152332	UHMK1	ENST00000489294;ENST00000282169;ENST00000538489;ENST00000545294	GO:0000166(nucleotide binding);GO:0003676(nucleic acid binding);GO:0003723(RNA binding);GO:0004672(protein kinase activity);GO:0004674(protein serine/threonine kinase activity);GO:0005515(protein binding);GO:0005524(ATP binding);GO:0005634(nucleus);GO:0005654(nucleoplasm);GO:0005737(cytoplasm);GO:0005794(Golgi apparatus);GO:0006468(protein phosphorylation);GO:0007050(cell cycle arrest);GO:0016301…	NA	K08877	EC:2.7.11.1	U2AF homology motif kinase 1 [Source:HGNC Symbol;Acc:HGNC:19683]	protein_coding;processed_transcript	9.44	2.75	3.43	1.78	0.02	0.40	up	yes
ENSG00000006327	TNFRSF12A	ENST00000341627;ENST00000326577;ENST00000571351;ENST00000573001;ENST00000575836;ENST00000574699;ENST00000575124	GO:0001525(angiogenesis);GO:0001726(ruffle);GO:0005515(protein binding);GO:0005886(plasma membrane);GO:0006915(apoptotic process);GO:0006931(substrate-dependent cell migration, cell attachment to substrate);GO:0007155(cell adhesion);GO:0007275(multicellular organism development);GO:0009986(cell surface);GO:0016020(membrane);GO:0016021(integral component of membrane);GO:0030154(cell differentiatio…	04060(Cytokine-cytokine receptor interaction);04060(Cytokine-cytokine receptor interaction)	K05149	NA	TNF receptor superfamily member 12A [Source:HGNC Symbol;Acc:HGNC:18152]	protein_coding;retained_intron;nonsense_mediated_decay	78.27	211.51	0.37	-1.43	0.02	0.40	down	yes
ENSG00000073605	GSDMB	ENST00000477054;ENST00000479136;ENST00000418519;ENST00000309481;ENST00000523371;ENST00000519429;ENST00000524039;ENST00000522564;ENST00000468820;ENST00000394179;ENST00000464556;ENST00000486560;ENST00000360317;ENST00000520542;ENST00000394175	GO:0001786(phosphatidylserine binding);GO:0003674(molecular_function);GO:0005546(phosphatidylinositol-4,5-bisphosphate binding);GO:0005575(cellular_component);GO:0005737(cytoplasm);GO:0005829(cytosol);GO:0005886(plasma membrane);GO:0008150(biological_process);GO:0012501(programmed cell death);GO:0016020(membrane);GO:0042742(defense response to bacterium);GO:0070269(pyroptosis);GO:0070273(phosphat…	NA	K22142	NA	gasdermin B [Source:HGNC Symbol;Acc:HGNC:23690]	retained_intron;protein_coding;nonsense_mediated_decay	3.21	0.92	3.48	1.80	0.02	0.40	up	yes
ENSG00000114439	BBX	ENST00000415149;ENST00000325805;ENST00000443253;ENST00000406780;ENST00000458458;ENST00000449213;ENST00000458347;ENST00000402543;ENST00000425868;ENST00000456419;ENST00000497629;ENST00000416476;ENST00000454540;ENST00000456817;ENST00000457496;ENST00000473542;ENST00000402163;ENST00000485939;ENST00000472032;ENST00000474137;ENST00000449271;ENST00000429270;ENST00000449335;ENST00000431630;ENST00000427402…	GO:0000122(negative regulation of transcription by RNA polymerase II);GO:0000790(nuclear chromatin);GO:0000981(DNA-binding transcription factor activity, RNA polymerase II-specific);GO:0003677(DNA binding);GO:0005634(nucleus);GO:0005654(nucleoplasm);GO:0005829(cytosol);GO:0060348(bone development);GO:1990837(sequence-specific double-stranded DNA binding);GO:1990837(sequence-specific double-strand…	NA	K21643	NA	BBX high mobility group box domain containing [Source:HGNC Symbol;Acc:HGNC:14422]	protein_coding;retained_intron;processed_transcript	7.30	2.13	3.43	1.78	0.02	0.40	up	yes
ENSG00000254154	CRYZL2P-SEC16B	ENST00000466953;ENST00000464428;ENST00000354921	NA	NA	NA	NA	CRYZL2P-SEC16B readthrough [Source:HGNC Symbol;Acc:HGNC:53757]	retained_intron;lncRNA	1.72	0.49	3.49	1.80	0.02	0.40	up	yes
ENSG00000146250	PRSS35	ENST00000369700	GO:0004252(serine-type endopeptidase activity);GO:0005515(protein binding);GO:0005576(extracellular region);GO:0006508(proteolysis)	NA	NA	NA	serine protease 35 [Source:HGNC Symbol;Acc:HGNC:21387]	protein_coding	1.38	0.38	3.66	1.87	0.02	0.40	up	yes
ENSG00000175395	ZNF25	ENST00000302609;ENST00000467975;ENST00000374633	GO:0003676(nucleic acid binding);GO:0003677(DNA binding);GO:0003700(DNA-binding transcription factor activity);GO:0005515(protein binding);GO:0005634(nucleus);GO:0006355(regulation of transcription, DNA-templated);GO:0043565(sequence-specific DNA binding);GO:0046872(metal ion binding);GO:0046872(metal ion binding)	05168(Herpes simplex virus 1 infection);05168(Herpes simplex virus 1 infection)	K09228	NA	zinc finger protein 25 [Source:HGNC Symbol;Acc:HGNC:13043]	protein_coding;processed_transcript	0.93	0.26	3.60	1.85	0.02	0.40	up	yes
ENSG00000198003	CCDC151	ENST00000593281;ENST00000356392;ENST00000591345;ENST00000591179;ENST00000586836	GO:0003341(cilium movement);GO:0005515(protein binding);GO:0005737(cytoplasm);GO:0005814(centriole);GO:0005856(cytoskeleton);GO:0005929(cilium);GO:0005930(axoneme);GO:0007368(determination of left/right symmetry);GO:0030030(cell projection organization);GO:0036064(ciliary basal body);GO:0036158(outer dynein arm assembly);GO:0042995(cell projection);GO:0070286(axonemal dynein complex assembly);GO:…	NA	NA	NA	coiled-coil domain containing 151 [Source:HGNC Symbol;Acc:HGNC:28303]	retained_intron;protein_coding;nonsense_mediated_decay	1.48	0.42	3.55	1.83	0.02	0.40	up	yes
ENSG00000246859	STARD4-AS1	ENST00000500779;ENST00000666013;ENST00000654777;ENST00000513221	NA	NA	NA	NA	STARD4 antisense RNA 1 [Source:HGNC Symbol;Acc:HGNC:44117]	lncRNA	0.44	0.12	3.61	1.85	0.02	0.40	up	yes
ENSG00000185728	YTHDF3	ENST00000539294;ENST00000621957;ENST00000623280;ENST00000619337;ENST00000615676;ENST00000612880;ENST00000518373;ENST00000621413;ENST00000613853;ENST00000617200;ENST00000522282;ENST00000617952;ENST00000621820;ENST00000517371;ENST00000621890;ENST00000519428	GO:0003723(RNA binding);GO:0003729(mRNA binding);GO:0005515(protein binding);GO:0005737(cytoplasm);GO:0005829(cytosol);GO:0043022(ribosome binding);GO:0045727(positive regulation of translation);GO:0045948(positive regulation of translational initiation);GO:0060339(negative regulation of type I interferon-mediated signaling pathway);GO:0061157(mRNA destabilization);GO:1990247(N6-methyladenosine-c…	NA	K20102	NA	YTH N6-methyladenosine RNA binding protein 3 [Source:HGNC Symbol;Acc:HGNC:26465]	protein_coding;nonsense_mediated_decay;processed_transcript;retained_intron	6.77	1.97	3.44	1.78	0.02	0.40	up	yes
ENSG00000232727	YWHAEP1	ENST00000453697	NA	NA	NA	NA	tyrosine 3-monooxygenase/tryptophan 5-monooxygenase activation protein epsilon pseudogene 1 [Source:HGNC Symbol;Acc:HGNC:49442]	processed_pseudogene	2.57	7.21	0.36	-1.49	0.02	0.40	down	yes
ENSG00000096872	IFT74	ENST00000380062;ENST00000517866;ENST00000519968;ENST00000517444;ENST00000648373;ENST00000494236;ENST00000429045;ENST00000482986;ENST00000443698;ENST00000433700;ENST00000518614	GO:0003334(keratinocyte development);GO:0003682(chromatin binding);GO:0005515(protein binding);GO:0005634(nucleus);GO:0005813(centrosome);GO:0005929(cilium);GO:0007219(Notch signaling pathway);GO:0007368(determination of left/right symmetry);GO:0007507(heart development);GO:0008544(epidermis development);GO:0030030(cell projection organization);GO:0030992(intraciliary transport particle B);GO:003…	NA	K19679	NA	intraflagellar transport 74 [Source:HGNC Symbol;Acc:HGNC:21424]	protein_coding;nonsense_mediated_decay;retained_intron	2.03	0.57	3.54	1.82	0.02	0.40	up	yes
ENSG00000170482	SLC23A1	ENST00000353963;ENST00000503919;ENST00000506512;ENST00000504513;ENST00000348729;ENST00000508270;ENST00000502863	GO:0005515(protein binding);GO:0005737(cytoplasm);GO:0005886(plasma membrane);GO:0005887(integral component of plasma membrane);GO:0006139(nucleobase-containing compound metabolic process);GO:0006811(ion transport);GO:0006814(sodium ion transport);GO:0007420(brain development);GO:0008520(L-ascorbate:sodium symporter activity);GO:0009636(response to toxic substance);GO:0009925(basal plasma membran…	04977(Vitamin digestion and absorption);04977(Vitamin digestion and absorption)	K14611	NA	solute carrier family 23 member 1 [Source:HGNC Symbol;Acc:HGNC:10974]	protein_coding;processed_transcript;retained_intron	1.36	0.37	3.65	1.87	0.02	0.40	up	yes
ENSG00000112972	HMGCS1	ENST00000433297;ENST00000325110;ENST00000507293;ENST00000508319;ENST00000514610;ENST00000511774;ENST00000507004	GO:0001889(liver development);GO:0003824(catalytic activity);GO:0004421(hydroxymethylglutaryl-CoA synthase activity);GO:0005737(cytoplasm);GO:0005829(cytosol);GO:0006084(acetyl-CoA metabolic process);GO:0006629(lipid metabolic process);GO:0006694(steroid biosynthetic process);GO:0006695(cholesterol biosynthetic process);GO:0007420(brain development);GO:0008144(drug binding);GO:0008202(steroid met…	00072(Synthesis and degradation of ketone bodies);00280(Valine, leucine and isoleucine degradation);00650(Butanoate metabolism);00900(Terpenoid backbone biosynthesis);00900(Terpenoid backbone biosynthesis)	K01641	EC:2.3.3.10	3-hydroxy-3-methylglutaryl-CoA synthase 1 [Source:HGNC Symbol;Acc:HGNC:5007]	protein_coding;retained_intron	16.74	4.90	3.42	1.77	0.02	0.40	up	yes
ENSG00000264324	AC006030	ENST00000451608	GO:0000132(establishment of mitotic spindle orientation);GO:0005813(centrosome);GO:0008017(microtubule binding);GO:0010970(transport along microtubule)	NA	NA	NA	novel protein	nonsense_mediated_decay	0.91	0.25	3.57	1.84	0.02	0.40	up	yes
ENSG00000153246	PLA2R1	ENST00000283243;ENST00000392771;ENST00000460710	GO:0001816(cytokine production);GO:0005576(extracellular region);GO:0005886(plasma membrane);GO:0006897(endocytosis);GO:0006898(receptor-mediated endocytosis);GO:0009986(cell surface);GO:0016020(membrane);GO:0016021(integral component of membrane);GO:0030246(carbohydrate binding);GO:0038023(signaling receptor activity);GO:0043235(receptor complex);GO:0043274(phospholipase binding);GO:0043517(posi…	04145(Phagosome);05152(Tuberculosis);05152(Tuberculosis)	K06560	NA	phospholipase A2 receptor 1 [Source:HGNC Symbol;Acc:HGNC:9042]	protein_coding;processed_transcript	1.98	0.58	3.43	1.78	0.02	0.40	up	yes
ENSG00000225614	ZNF469	ENST00000565624;ENST00000437464	GO:0003676(nucleic acid binding);GO:0003677(DNA binding);GO:0005634(nucleus);GO:0046872(metal ion binding);GO:0046872(metal ion binding)	NA	NA	NA	zinc finger protein 469 [Source:HGNC Symbol;Acc:HGNC:23216]	protein_coding	0.22	0.62	0.36	-1.46	0.02	0.40	down	yes
ENSG00000139734	DIAPH3	ENST00000400324;ENST00000649952;ENST00000615942;ENST00000377908;ENST00000470420;ENST00000400319;ENST00000400320;ENST00000498416;ENST00000267215;ENST00000465066	GO:0003779(actin binding);GO:0005634(nucleus);GO:0005737(cytoplasm);GO:0005829(cytosol);GO:0007010(cytoskeleton organization);GO:0016043(cellular component organization);GO:0017048(Rho GTPase binding);GO:0030036(actin cytoskeleton organization);GO:0030041(actin filament polymerization);GO:0045296(cadherin binding);GO:0045296(cadherin binding)	04810(Regulation of actin cytoskeleton);04810(Regulation of actin cytoskeleton)	K05745	NA	diaphanous related formin 3 [Source:HGNC Symbol;Acc:HGNC:15480]	protein_coding;processed_transcript;retained_intron	0.45	1.24	0.36	-1.46	0.02	0.40	down	yes
ENSG00000225210	DUXAP9	ENST00000620237;ENST00000621361;ENST00000610585;ENST00000619938;ENST00000622815;ENST00000549484;ENST00000644980;ENST00000547220;ENST00000619210	NA	NA	NA	NA	double homeobox A pseudogene 9 [Source:HGNC Symbol;Acc:HGNC:32188]	processed_transcript;transcribed_processed_pseudogene	0.65	0.17	3.75	1.91	0.02	0.40	up	yes
ENSG00000168876	ANKRD49	ENST00000302755;ENST00000538535;ENST00000541144;ENST00000544253;ENST00000539883;ENST00000535502;ENST00000545130;ENST00000540349;ENST00000544612;ENST00000534911;ENST00000544514	GO:0005515(protein binding);GO:0005634(nucleus);GO:0007283(spermatogenesis);GO:0030154(cell differentiation);GO:0045893(positive regulation of transcription, DNA-templated);GO:0045893(positive regulation of transcription, DNA-templated)	NA	K21439	NA	ankyrin repeat domain 49 [Source:HGNC Symbol;Acc:HGNC:25970]	protein_coding;processed_transcript;nonsense_mediated_decay	3.60	1.04	3.45	1.79	0.02	0.40	up	yes
ENSG00000251503	CENPS-CORT	ENST00000602296;ENST00000400900;ENST00000465026;ENST00000470413;ENST00000602787	GO:0000775(chromosome, centromeric region);GO:0000776(kinetochore);GO:0000777(condensed chromosome kinetochore);GO:0005179(hormone activity);GO:0005576(extracellular region);GO:0005634(nucleus);GO:0005694(chromosome);GO:0006281(DNA repair);GO:0006974(cellular response to DNA damage stimulus);GO:0007049(cell cycle);GO:0007165(signal transduction);GO:0046982(protein heterodimerization activity);GO:…	03460(Fanconi anemia pathway);03460(Fanconi anemia pathway)	K11511	NA	CENPS-CORT readthrough [Source:HGNC Symbol;Acc:HGNC:38843]	protein_coding	0.50	1.43	0.35	-1.53	0.02	0.40	down	yes
ENSG00000124613	ZNF391	ENST00000244576;ENST00000461521;ENST00000482767;ENST00000477999	GO:0003676(nucleic acid binding);GO:0003677(DNA binding);GO:0003700(DNA-binding transcription factor activity);GO:0005634(nucleus);GO:0006355(regulation of transcription, DNA-templated);GO:0043565(sequence-specific DNA binding);GO:0046872(metal ion binding);GO:0046872(metal ion binding)	NA	NA	NA	zinc finger protein 391 [Source:HGNC Symbol;Acc:HGNC:18779]	protein_coding;processed_transcript	0.76	0.21	3.62	1.86	0.02	0.40	up	yes
ENSG00000122008	POLK	ENST00000515295;ENST00000241436;ENST00000510815;ENST00000508867;ENST00000509126;ENST00000505975;ENST00000504026;ENST00000507073;ENST00000505774;ENST00000502567;ENST00000511527;ENST00000514296;ENST00000508526;ENST00000506928;ENST00000514141;ENST00000503479;ENST00000505069	GO:0003677(DNA binding);GO:0003684(damaged DNA binding);GO:0003887(DNA-directed DNA polymerase activity);GO:0005634(nucleus);GO:0005654(nucleoplasm);GO:0006260(DNA replication);GO:0006281(DNA repair);GO:0006283(transcription-coupled nucleotide-excision repair);GO:0006296(nucleotide-excision repair, DNA incision, 5'-to lesion);GO:0006297(nucleotide-excision repair, DNA gap filling);GO:0006974(cell…	03460(Fanconi anemia pathway);05169(Epstein-Barr virus infection);05200(Pathways in cancer);05202(Transcriptional misregulation in cancer);05210(Colorectal cancer);05212(Pancreatic cancer);05213(Endometrial cancer);05214(Glioma);05216(Thyroid cancer);05217(Basal cell carcinoma);05218(Melanoma);05220(Chronic myeloid leukemia);05222(Small cell lung cancer);05223(Non-small cell lung cancer);05224(Br…	K03511	EC:2.7.7.7	DNA polymerase kappa [Source:HGNC Symbol;Acc:HGNC:9183]	protein_coding;nonsense_mediated_decay;retained_intron;processed_transcript	2.52	0.73	3.43	1.78	0.02	0.40	up	yes
ENSG00000185499	MUC1	ENST00000620770;ENST00000611571;ENST00000468978;ENST00000485118;ENST00000498431;ENST00000615517;ENST00000368389;ENST00000343256;ENST00000611577;ENST00000368390;ENST00000610359;ENST00000337604;ENST00000462317;ENST00000462215;ENST00000467134;ENST00000342482;ENST00000471283;ENST00000466913;ENST00000368396;ENST00000368393;ENST00000338684;ENST00000368398;ENST00000620103;ENST00000368392;ENST00000610468…	GO:0000790(nuclear chromatin);GO:0000978(RNA polymerase II cis-regulatory region sequence-specific DNA binding);GO:0002039(p53 binding);GO:0002223(stimulatory C-type lectin receptor signaling pathway);GO:0003712(transcription coregulator activity);GO:0005515(protein binding);GO:0005576(extracellular region);GO:0005615(extracellular space);GO:0005634(nucleus);GO:0005737(cytoplasm);GO:0005796(Golgi…	NA	K06568	NA	mucin 1, cell surface associated [Source:HGNC Symbol;Acc:HGNC:7508]	retained_intron;protein_coding;nonsense_mediated_decay;processed_transcript	12.64	3.71	3.40	1.77	0.02	0.40	up	yes
ENSG00000216866	RPS2P55	ENST00000397318	NA	NA	NA	NA	ribosomal protein S2 pseudogene 55 [Source:HGNC Symbol;Acc:HGNC:36140]	processed_pseudogene	6.79	18.38	0.37	-1.44	0.02	0.40	down	yes
ENSG00000204652	RPS26P8	ENST00000393490	NA	NA	NA	NA	ribosomal protein S26 pseudogene 8 [Source:HGNC Symbol;Acc:HGNC:31329]	processed_pseudogene	6.86	18.97	0.36	-1.47	0.02	0.40	down	yes
ENSG00000164611	PTTG1	ENST00000520452;ENST00000352433;ENST00000393964;ENST00000517480;ENST00000519287;ENST00000524244;ENST00000523659	GO:0004869(cysteine-type endopeptidase inhibitor activity);GO:0005515(protein binding);GO:0005634(nucleus);GO:0005737(cytoplasm);GO:0005829(cytosol);GO:0006281(DNA repair);GO:0006511(ubiquitin-dependent protein catabolic process);GO:0006974(cellular response to DNA damage stimulus);GO:0007049(cell cycle);GO:0007059(chromosome segregation);GO:0007283(spermatogenesis);GO:0010951(negative regulation…	04110(Cell cycle);04114(Oocyte meiosis);05166(Human T-cell leukemia virus 1 infection);05166(Human T-cell leukemia virus 1 infection)	K06635	NA	PTTG1 regulator of sister chromatid separation, securin [Source:HGNC Symbol;Acc:HGNC:9690]	protein_coding;processed_transcript;retained_intron	9.22	24.76	0.37	-1.43	0.02	0.41	down	yes
ENSG00000131400	NAPSA	ENST00000598915;ENST00000253719;ENST00000598044;ENST00000596653;ENST00000597378;ENST00000599181;ENST00000599233	GO:0004175(endopeptidase activity);GO:0004190(aspartic-type endopeptidase activity);GO:0005515(protein binding);GO:0005576(extracellular region);GO:0005615(extracellular space);GO:0005764(lysosome);GO:0006508(proteolysis);GO:0008233(peptidase activity);GO:0016787(hydrolase activity);GO:0033619(membrane protein proteolysis);GO:0043129(surfactant homeostasis);GO:0044267(cellular protein metabolic p…	04142(Lysosome);04142(Lysosome)	K08565	EC:3.4.23.-	napsin A aspartic peptidase [Source:HGNC Symbol;Acc:HGNC:13395]	protein_coding;retained_intron;nonsense_mediated_decay	1.00	0.27	3.65	1.87	0.02	0.41	up	yes
ENSG00000213942	AC005840	ENST00000498412	NA	NA	NA	NA	ribosomal protein L31 (RPL31) pseudogene	processed_pseudogene	3.24	9.18	0.35	-1.50	0.02	0.41	down	yes
ENSG00000074696	HACD3	ENST00000261875;ENST00000565299;ENST00000442729;ENST00000562901;ENST00000561763;ENST00000566074;ENST00000624437;ENST00000566511;ENST00000569894;ENST00000562832;ENST00000566239;ENST00000568793	GO:0005096(GTPase activator activity);GO:0005515(protein binding);GO:0005783(endoplasmic reticulum);GO:0005789(endoplasmic reticulum membrane);GO:0005925(focal adhesion);GO:0006629(lipid metabolic process);GO:0006631(fatty acid metabolic process);GO:0006633(fatty acid biosynthetic process);GO:0007249(I-kappaB kinase/NF-kappaB signaling);GO:0007254(JNK cascade);GO:0007257(activation of JUN kinase …	00062(Fatty acid elongation);01040(Biosynthesis of unsaturated fatty acids);01040(Biosynthesis of unsaturated fatty acids)	K10703	EC:4.2.1.134	3-hydroxyacyl-CoA dehydratase 3 [Source:HGNC Symbol;Acc:HGNC:24175]	protein_coding;processed_transcript;TEC;retained_intron	7.05	18.86	0.37	-1.42	0.02	0.41	down	yes
ENSG00000147421	HMBOX1	ENST00000397358;ENST00000519662;ENST00000560599;ENST00000521516;ENST00000518080;ENST00000517386;ENST00000560269;ENST00000560357;ENST00000524238;ENST00000561377;ENST00000522468;ENST00000523613;ENST00000355231;ENST00000287701;ENST00000558662;ENST00000519047	GO:0000122(negative regulation of transcription by RNA polymerase II);GO:0000781(chromosome, telomeric region);GO:0000784(nuclear chromosome, telomeric region);GO:0000790(nuclear chromatin);GO:0000981(DNA-binding transcription factor activity, RNA polymerase II-specific);GO:0001227(DNA-binding transcription repressor activity, RNA polymerase II-specific);GO:0003677(DNA binding);GO:0003691(double-…	NA	NA	NA	homeobox containing 1 [Source:HGNC Symbol;Acc:HGNC:26137]	protein_coding;nonsense_mediated_decay;processed_transcript;retained_intron	1.31	0.38	3.49	1.80	0.02	0.41	up	yes
ENSG00000172780	RAB43	ENST00000315150;ENST00000393305;ENST00000476465;ENST00000393307;ENST00000615093;ENST00000457077;ENST00000393304;ENST00000393308	GO:0000045(autophagosome assembly);GO:0000166(nucleotide binding);GO:0003924(GTPase activity);GO:0005515(protein binding);GO:0005525(GTP binding);GO:0005794(Golgi apparatus);GO:0006886(intracellular protein transport);GO:0007030(Golgi organization);GO:0012505(endomembrane system);GO:0016020(membrane);GO:0019068(virion assembly);GO:0030670(phagocytic vesicle membrane);GO:0031410(cytoplasmic vesicl…	NA	K07930	NA	RAB43, member RAS oncogene family [Source:HGNC Symbol;Acc:HGNC:19983]	protein_coding	3.38	0.99	3.42	1.77	0.02	0.41	up	yes
ENSG00000046651	OFD1	ENST00000340096;ENST00000490265;ENST00000398395;ENST00000380567;ENST00000380550;ENST00000474705;ENST00000466534;ENST00000485052;ENST00000464463	GO:0000086(G2/M transition of mitotic cell cycle);GO:0005515(protein binding);GO:0005576(extracellular region);GO:0005634(nucleus);GO:0005737(cytoplasm);GO:0005813(centrosome);GO:0005814(centriole);GO:0005815(microtubule organizing center);GO:0005829(cytosol);GO:0005856(cytoskeleton);GO:0005929(cilium);GO:0010389(regulation of G2/M transition of mitotic cell cycle);GO:0016020(membrane);GO:0030030…	NA	NA	NA	OFD1 centriole and centriolar satellite protein [Source:HGNC Symbol;Acc:HGNC:2567]	protein_coding;processed_transcript	3.50	1.02	3.42	1.77	0.02	0.41	up	yes
ENSG00000137460	FHDC1	ENST00000511601;ENST00000260008	GO:0003779(actin binding);GO:0005794(Golgi apparatus);GO:0005874(microtubule);GO:0005881(cytoplasmic microtubule);GO:0005929(cilium);GO:0008017(microtubule binding);GO:0030030(cell projection organization);GO:0042995(cell projection);GO:0043149(stress fiber assembly);GO:0060271(cilium assembly);GO:0090161(Golgi ribbon formation);GO:0090161(Golgi ribbon formation)	NA	NA	NA	FH2 domain containing 1 [Source:HGNC Symbol;Acc:HGNC:29363]	protein_coding	3.75	1.10	3.40	1.77	0.02	0.41	up	yes
ENSG00000238045	AC009133	ENST00000569981;ENST00000563806;ENST00000569809;ENST00000569039;ENST00000564980	NA	NA	NA	NA	novel transcript, antisense to C16orf53 and MVP	lncRNA	11.36	3.35	3.39	1.76	0.02	0.41	up	yes
ENSG00000167615	LENG8	ENST00000610347;ENST00000376514;ENST00000326764;ENST00000443957;ENST00000421200;ENST00000436479;ENST00000462541;ENST00000616932;ENST00000439657	GO:0005515(protein binding);GO:0005634(nucleus);GO:0005634(nucleus)	NA	NA	NA	leukocyte receptor cluster member 8 [Source:HGNC Symbol;Acc:HGNC:15500]	protein_coding;retained_intron	20.94	6.20	3.38	1.76	0.02	0.41	up	yes
ENSG00000189403	HMGB1	ENST00000490788;ENST00000326004;ENST00000399489;ENST00000405805;ENST00000468384;ENST00000399494;ENST00000339872;ENST00000341423	GO:0000122(negative regulation of transcription by RNA polymerase II);GO:0000400(four-way junction DNA binding);GO:0000405(bubble DNA binding);GO:0000790(nuclear chromatin);GO:0000793(condensed chromosome);GO:0000976(transcription regulatory region sequence-specific DNA binding);GO:0001530(lipopolysaccharide binding);GO:0001654(eye development);GO:0001773(myeloid dendritic cell activation);GO:000…	03410(Base excision repair);04140(Autophagy - animal);04217(Necroptosis);04217(Necroptosis)	K10802	NA	high mobility group box 1 [Source:HGNC Symbol;Acc:HGNC:4983]	processed_transcript;protein_coding	6.12	16.31	0.37	-1.42	0.02	0.41	down	yes
ENSG00000226085	UQCRFS1P1	ENST00000435169	NA	NA	NA	NA	ubiquinol-cytochrome c reductase, Rieske iron-sulfur polypeptide 1 pseudogene 1 [Source:HGNC Symbol;Acc:HGNC:12588]	processed_pseudogene	2.85	7.89	0.36	-1.47	0.02	0.41	down	yes
ENSG00000182742	HOXB4	ENST00000332503	GO:0000122(negative regulation of transcription by RNA polymerase II);GO:0000790(nuclear chromatin);GO:0000977(RNA polymerase II regulatory region sequence-specific DNA binding);GO:0000981(DNA-binding transcription factor activity, RNA polymerase II-specific);GO:0001228(DNA-binding transcription activator activity, RNA polymerase II-specific);GO:0001501(skeletal system development);GO:0002011(mor…	NA	K09304	NA	homeobox B4 [Source:HGNC Symbol;Acc:HGNC:5115]	protein_coding	3.19	0.92	3.49	1.80	0.02	0.41	up	yes
[truncated: 59,985 more rows]
