# Supplementary material for: m6A eraser FTO impairs gemcitabine resistance in pancreatic cancer through influencing NEDD4 mRNA stability by regulating the PTEN/PI3K/AKT pathway
Source: J Exp Clin Cancer Res. 2023 Aug 22;42:217. doi: 10.1186/s13046-023-02792-0 (PMC10464189; doi:10.1186/s13046-023-02792-0)
Supplement: Supplementary file 15 — Additional file 15: Supplementary file 4. MeRIP-seq of CFPAC-GM cells after FTO overexpression. [file 13046_2023_2792_MOESM15_ESM.txt]

chr	chromStart	chromEnd	name	score	strand	thickStart	thickEnd	itemRgb	blockCount	blockSizes	blockStarts	lg.p	lg.fdr	fold_enrchment	category
chr22	42692219	42693948	A4GALT	2.10E-05	-	42692219	42693948	0	1	1729,	0	-4.68	-3.88	21	mRNA
chr2	69458246	69458497	AAK1	0.011	-	69458246	69458497	0	1	251,	0	-1.94	-1.56	6.5	mRNA
chr2	69465094	69465445	AAK1	2.70E-05	-	69465094	69465445	0	1	351,	0	-4.57	-3.81	8	mRNA
chr2	69465544	69466144	AAK1	2.70E-05	-	69465544	69466144	0	1	600,	0	-4.57	-3.81	10	mRNA
chr2	69466243	69466544	AAK1	2.70E-05	-	69466243	69466544	0	1	301,	0	-4.57	-3.81	15.5	mRNA
chr2	69519069	69520913	AAK1	0.00013	-	69519069	69520913	0	2	171,80,	0,1764	-3.88	-3.31	2.67	mRNA
chr2	69643836	69674049	AAK1	2.00E-04	-	69643836	69674049	0	2	124,27,	0,30186	-3.7	-2.46	6	mRNA
chr20	36239890	36244749	AAR2	1.90E-06	+	36239890	36244749	0	2	735,53,	0,4806	-5.71	-4.56	20	mRNA
chr20	36255989	36256187	AAR2	1.90E-06	+	36255989	36256187	0	1	198,	0	-5.71	-4.56	3.33	mRNA
chr20	36256285	36256433	AAR2	1.90E-06	+	36256285	36256433	0	1	148,	0	-5.71	-4.56	2.67	mRNA
chr16	70252494	70252895	AARS	0.00013	-	70252494	70252895	0	1	401,	0	-3.9	-3.33	2.74	mRNA
chr6	44299579	44299829	AARS2	0.00044	-	44299579	44299829	0	1	250,	0	-3.36	-2.88	8	mRNA
chr6	44300227	44300678	AARS2	0.00044	-	44300227	44300678	0	1	451,	0	-3.36	-2.88	11.5	mRNA
chr4	56349290	56349984	AASDH	0.00023	-	56349290	56349984	0	1	694,	0	-3.63	-3.11	6.5	mRNA
chr7	122073996	122074096	AASS	8.30E-05	-	122073996	122074096	0	1	100,	0	-4.08	-3.47	3	mRNA
chr7	122074344	122075140	AASS	8.30E-05	-	122074344	122075140	0	1	796,	0	-4.08	-3.47	7	mRNA
chr7	122075487	122075588	AASS	8.30E-05	-	122075487	122075588	0	1	101,	0	-4.08	-3.47	1.62	mRNA
chr7	122076581	122077959	AASS	0.0098	-	122076581	122077959	0	2	26,124,	0,1254	-2.01	-1.63	2	mRNA
chr20	31721750	31722434	ABALON	0.00042	+	31721750	31722434	0	1	684,	0	-3.38	-2.9	8	lncRNA
chr9	104783447	104783597	ABCA1	3.20E-07	-	104783447	104783597	0	1	150,	0	-6.49	-5.17	2.56	mRNA
chr9	104783896	104785534	ABCA1	3.20E-07	-	104783896	104785534	0	2	559,139,	0,1499	-6.49	-5.17	4.58	mRNA
chr4	426131	426879	ABCA11P	0.00085	-	426131	426879	0	1	748,	0	-3.07	-2.62	18	pseudogene
chr19	1065124	1065522	ABCA7	3.00E-04	+	1065124	1065522	0	2	47,253,	0,145	-3.53	-3.03	10.3	mRNA
chr1	229518119	229518848	ABCB10	3.70E-05	-	229518119	229518848	0	2	291,8,	0,721	-4.43	-3.71	7	mRNA
chr7	151039755	151039956	ABCB8	0.041	+	151039755	151039956	0	1	201,	0	-1.39	-1.02	7	mRNA
chr7	151045734	151046634	ABCB8	0.00011	+	151045734	151046634	0	1	900,	0	-3.94	-3.37	17	mRNA
chr7	151046733	151046883	ABCB8	0.00011	+	151046733	151046883	0	1	150,	0	-3.94	-3.37	4.5	mRNA
chr16	16138466	16142277	ABCC1	4.00E-06	+	16138466	16142277	0	2	92,1105,	0,2706	-5.4	-4.34	5.71	mRNA
chr16	16142475	16142925	ABCC1	3.20E-05	+	16142475	16142925	0	1	450,	0	-4.5	-3.76	5.33	mRNA
chr6	43432603	43433104	ABCC10	6.30E-05	+	43432603	43433104	0	1	501,	0	-4.2	-3.55	36	mRNA
chrX	153724905	153725155	ABCD1	0.0014	+	153724905	153725155	0	1	250,	0	-2.84	-2.41	8	mRNA
chrX	153725802	153726102	ABCD1	0.0014	+	153725802	153726102	0	1	300,	0	-2.84	-2.41	4.67	mRNA
chrX	153729465	153729616	ABCD1	0.0014	+	153729465	153729616	0	1	151,	0	-2.84	-2.41	3	mRNA
chrX	153744006	153744406	ABCD1	0.0021	+	153744006	153744406	0	1	400,	0	-2.68	-2.26	7	mRNA
chr14	74286215	74286814	ABCD4	3.70E-06	-	74286215	74286814	0	1	599,	0	-5.43	-4.36	4.67	mRNA
chr6	30571492	30578162	ABCF1	0.00011	+	30571492	30578162	0	4	68,47,96,90,	0,5916,6325,6580	-3.95	-3.37	1.59	mRNA
chr6	30578505	30582483	ABCF1	0.00011	+	30578505	30582483	0	4	72,75,114,90,	0,1425,1900,3888	-3.95	-3.37	2.07	mRNA
chr6	30590634	30591384	ABCF1	5.60E-05	+	30590634	30591384	0	1	750,	0	-4.25	-3.59	11	mRNA
chr3	184193614	184193962	ABCF3	6.00E-04	+	184193614	184193962	0	1	348,	0	-3.22	-2.76	7	mRNA
chr21	42296248	42296547	ABCG1	0.00058	+	42296248	42296547	0	1	299,	0	-3.24	-2.78	5.33	mRNA
chr21	42296994	42297194	ABCG1	0.00058	+	42296994	42297194	0	1	200,	0	-3.24	-2.78	3.83	mRNA
chr7	73736192	73736955	ABHD11	0.0025	-	73736192	73736955	0	2	499,99,	0,664	-2.6	-2.18	12	mRNA
chr20	25300321	25300717	ABHD12	7.80E-05	-	25300321	25300717	0	1	396,	0	-4.11	-3.49	4.17	mRNA
chr13	108218441	108229676	ABHD13	1.00E-11	+	108218441	108229676	0	2	218,478,	0,10757	-11	-8.9	9	mRNA
chr13	108229873	108230222	ABHD13	1.00E-11	+	108229873	108230222	0	1	349,	0	-11	-8.9	12	mRNA
chr17	29560895	29561096	ABHD15	3.20E-13	-	29560895	29561096	0	1	201,	0	-12.5	-10.3	11	mRNA
chr17	29561344	29561495	ABHD15	3.20E-13	-	29561344	29561495	0	1	151,	0	-12.5	-9.48	3	mRNA
chr17	29561593	29561844	ABHD15	3.20E-13	-	29561593	29561844	0	1	251,	0	-12.5	-10.3	8	mRNA
chr17	29562092	29562741	ABHD15	3.20E-13	-	29562092	29562741	0	1	649,	0	-12.5	-10.3	15.5	mRNA
chr17	29562840	29566089	ABHD15	3.20E-13	-	29562840	29566089	0	2	246,4,	0,3245	-12.5	-10.3	6	mRNA
chr17	29566537	29566788	ABHD15	3.20E-13	-	29566537	29566788	0	1	251,	0	-12.5	-9.48	4	mRNA
chr17	29566886	29566987	ABHD15	3.20E-13	-	29566886	29566987	0	1	101,	0	-12.5	-9.48	6	mRNA
chr20	63861596	63861895	ABHD16B	0.0027	+	63861596	63861895	0	1	299,	0	-2.57	-2.16	3.67	mRNA
chr20	63861994	63862491	ABHD16B	0.0027	+	63861994	63862491	0	1	497,	0	-2.57	-2.16	7	mRNA
chr9	71874641	71910684	ABHD17B	1.70E-07	-	71874641	71910684	0	2	442,51,	0,35992	-6.76	-5.39	17	mRNA
chr15	80754182	80754382	ABHD17C	0.00076	+	80754182	80754382	0	1	200,	0	-3.12	-2.67	4.67	mRNA
chr15	80754579	80754679	ABHD17C	0.00076	+	80754579	80754679	0	1	100,	0	-3.12	-2.67	6	mRNA
chr14	22610931	22611131	ABHD4	7.40E-05	+	22610931	22611131	0	1	200,	0	-4.13	-3.51	2.8	mRNA
chr3	58293686	58294085	ABHD6	0.00014	+	58293686	58294085	0	1	399,	0	-3.85	-3.29	10	mRNA
chr19	17292228	17292622	ABHD8	0.035	-	17292228	17292622	0	1	394,	0	-1.46	-1.09	3.75	mRNA
chr19	17300945	17303397	ABHD8	0.00081	-	17300945	17303397	0	3	679,50,156,	0,1237,2296	-3.09	-2.64	14	mRNA
chr9	130880628	130884282	ABL1	0.00011	+	130880628	130884282	0	2	36,314,	0,3340	-3.96	-3.38	4.33	mRNA
chr9	130884381	130885230	ABL1	0.00011	+	130884381	130885230	0	1	849,	0	-3.96	-3.38	4	mRNA
chr9	130885329	130886278	ABL1	0.00011	+	130885329	130886278	0	1	949,	0	-3.96	-3.38	9.67	mRNA
chr1	179107523	179109123	ABL2	1.60E-06	-	179107523	179109123	0	1	1600,	0	-5.8	-4.63	9.86	mRNA
chr1	179109322	179110313	ABL2	1.60E-06	-	179109322	179110313	0	2	119,32,	0,959	-5.8	-4.63	1.67	mRNA
chr1	179229433	179229634	ABL2	0.0035	-	179229433	179229634	0	1	201,	0	-2.46	-2.06	2.86	mRNA
chr10	114435903	114436353	ABLIM1	5.80E-05	-	114435903	114436353	0	1	450,	0	-4.24	-3.58	8.5	mRNA
chr5	149141831	149142031	ABLIM3	0.0041	+	149141831	149142031	0	1	200,	0	-2.39	-1.98	4	mRNA
chr5	149259146	149259346	ABLIM3	3.00E-04	+	149259146	149259346	0	1	200,	0	-3.53	-3.03	2.89	mRNA
chr5	149259545	149260044	ABLIM3	3.00E-04	+	149259545	149260044	0	1	499,	0	-3.53	-3.03	8.75	mRNA
chr9	133254684	133255084	ABO	1.00E-08	-	133254684	133255084	0	1	400,	0	-7.98	-6.36	7.5	mRNA
chr9	133255182	133255582	ABO	1.00E-08	-	133255182	133255582	0	1	400,	0	-7.98	-6.36	19	mRNA
chr9	133255830	133255931	ABO	1.00E-08	-	133255830	133255931	0	1	101,	0	-7.98	-5.68	4	mRNA
chr9	133256079	133256229	ABO	1.00E-08	-	133256079	133256229	0	1	150,	0	-7.98	-6.36	11	mRNA
chr10	124831413	124835190	ABRAXAS2	1.60E-05	+	124831413	124835190	0	2	50,689,	0,3088	-4.8	-3.96	12.5	mRNA
chr6	26598295	26598695	ABT1	6.30E-13	+	26598295	26598695	0	1	400,	0	-12.2	-10	25	mRNA
chr11	34357462	34357662	ABTB2	0.00023	-	34357462	34357662	0	1	200,	0	-3.63	-3.11	6	mRNA
chr11	34357760	34357960	ABTB2	0.00023	-	34357760	34357960	0	1	200,	0	-3.63	-2.39	9	mRNA
chr22	19018673	19018868	AC000095.1	2.90E-07	-	19018673	19018868	0	1	195,	0	-6.54	-5.22	8	pseudogene
chr13	76995168	77008665	AC001226.2	0.0036	+	76995168	77008665	0	3	60,226,64,	0,733,13433	-2.44	-2.04	10	mRNA
chr13	77098050	77099000	AC001226.2	2.80E-05	+	77098050	77099000	0	1	950,	0	-4.56	-3.8	7	mRNA
chr16	30535048	30535148	AC002310.1	6.00E-07	+	30535048	30535148	0	1	100,	0	-6.22	-4.95	3	lncRNA
chr16	30535295	30535395	AC002310.1	6.00E-07	+	30535295	30535395	0	1	100,	0	-6.22	-4.95	1.75	lncRNA
chr16	30536455	30536605	AC002310.1	5.20E-07	+	30536455	30536605	0	1	150,	0	-6.28	-4.43	6	lncRNA
chr16	30582968	30583118	AC002310.2	0.0013	+	30582968	30583118	0	1	150,	0	-2.9	-2.47	3.33	lncRNA
chr16	30583216	30583415	AC002310.2	0.0013	+	30583216	30583415	0	1	199,	0	-2.9	-2.47	8	lncRNA
chr16	30526020	30533127	AC002310.4	6.50E-08	-	30526020	30533127	0	2	31,849,	0,6258	-7.19	-5.72	10.5	mRNA
chr16	30534271	30534559	AC002310.4	6.50E-08	-	30534271	30534559	0	2	39,109,	0,179	-7.19	-5.72	3.8	mRNA
chr16	30527064	30527262	AC002310.5	5.60E-07	+	30527064	30527262	0	1	198,	0	-6.25	-4.41	4	others
chr16	30527556	30527655	AC002310.5	5.60E-07	+	30527556	30527655	0	1	99,	0	-6.25	-4.41	6	others
chr16	30528146	30528245	AC002310.5	5.60E-07	+	30528146	30528245	0	1	99,	0	-6.25	-4.41	4	others
chr7	95563054	95606948	AC002451.1	0.00011	+	95563054	95606948	0	3	28,114,9,	0,33615,43885	-3.97	-2.67	4	lncRNA
chr7	95613633	95613984	AC002451.1	2.00E-07	+	95613633	95613984	0	1	351,	0	-6.7	-4.75	10	lncRNA
chr7	95614831	95614932	AC002451.1	2.00E-07	+	95614831	95614932	0	1	101,	0	-6.7	-4.75	9	lncRNA
chr22	20997322	20997971	AC002470.2	0.0035	+	20997322	20997971	0	1	649,	0	-2.46	-2.05	9	lncRNA
chr7	22563386	22572260	AC002480.1	1.30E-09	+	22563386	22572260	0	4	44,187,239,176,	0,1579,8388,8698	-8.9	-7.17	5	lncRNA
chr7	22572457	22572557	AC002480.1	1.30E-09	+	22572457	22572557	0	1	100,	0	-8.9	-6.45	6	lncRNA
chr16	19706596	19715088	AC002550.1	4.60E-06	+	19706596	19715088	0	2	535,303,	0,8189	-5.34	-4.31	9.5	lncRNA
chr17	47159426	47159568	AC002558.1	3.20E-11	-	47159426	47159568	0	1	142,	0	-10.5	-8.51	6.33	pseudogene
chr17	47159756	47159899	AC002558.1	3.20E-11	-	47159756	47159899	0	1	143,	0	-10.5	-8.51	3	pseudogene
chr19	57419654	57419994	AC003002.3	8.30E-08	+	57419654	57419994	0	1	340,	0	-7.08	-5.64	12	mRNA
chr19	57750901	57753575	AC003006.1	9.50E-07	+	57750901	57753575	0	2	10,285,	0,2389	-6.02	-4.8	10	mRNA
chr7	91880840	91886141	AC003086.1	3.10E-05	+	91880840	91886141	0	2	24,526,	0,4775	-4.51	-3.77	17	lncRNA
chr19	1085729	1086578	AC004151.1	7.80E-07	+	1085729	1086578	0	1	849,	0	-6.11	-4.87	26	mRNA
chr12	120218319	120218570	AC004263.2	0.00085	+	120218319	120218570	0	1	251,	0	-3.07	-2.62	2.25	lncRNA
chr12	120218769	120221369	AC004263.2	0.00085	+	120218769	120221369	0	3	238,58,55,	0,2098,2545	-3.07	-2.62	6	lncRNA
chr19	1010366	1010907	AC004528.2	6.30E-12	+	1010366	1010907	0	2	245,49,	0,492	-11.2	-9.09	10	lncRNA
chr22	30976564	30978848	AC004542.2	8.90E-05	-	30976564	30978848	0	2	368,128,	0,2156	-4.05	-3.44	7	lncRNA
chr17	4987797	4987889	AC004771.3	1.10E-06	+	4987797	4987889	0	1	92,	0	-5.95	-4.17	3.5	lncRNA
chr17	4987980	4988446	AC004771.3	1.10E-06	+	4987980	4988446	0	2	245,31,	0,435	-5.95	-4.74	4	lncRNA
chr17	4987077	4987275	AC004771.5	1.70E-05	+	4987077	4987275	0	1	198,	0	-4.76	-3.93	4	lncRNA
chr12	48055347	48055542	AC004801.2	1.30E-11	-	48055347	48055542	0	1	195,	0	-10.9	-8.83	2.5	pseudogene
chr12	975768	976165	AC004803.1	8.50E-08	-	975768	976165	0	1	397,	0	-7.07	-5.63	15	lncRNA
chr12	976462	976810	AC004803.1	8.50E-08	-	976462	976810	0	1	348,	0	-7.07	-5.63	7	lncRNA
chr12	976957	977057	AC004803.1	8.50E-08	-	976957	977057	0	1	100,	0	-7.07	-5.63	4	lncRNA
chr17	65557906	65558543	AC004805.1	8.50E-05	-	65557906	65558543	0	1	637,	0	-4.07	-3.46	21	mRNA
chr12	120117006	120117854	AC004812.2	3.20E-11	+	120117006	120117854	0	1	848,	0	-10.5	-8.48	20	lncRNA
chr14	70810085	70815209	AC004816.1	0.00026	+	70810085	70815209	0	2	589,99,	0,5025	-3.58	-3.07	12	lncRNA
chr22	30428595	30428990	AC004832.3	1.30E-10	+	30428595	30428990	0	1	395,	0	-9.9	-7.99	3.31	mRNA
chr7	99261303	99261799	AC004834.1	3.00E-05	-	99261303	99261799	0	1	496,	0	-4.53	-3.78	14	lncRNA
chr7	44885051	44885499	AC004854.2	3.30E-05	+	44885051	44885499	0	1	448,	0	-4.48	-3.74	4.25	lncRNA
chr7	149860445	149860696	AC004877.1	8.10E-06	-	149860445	149860696	0	1	251,	0	-5.09	-3.49	4	lncRNA
chr7	149860794	149860945	AC004877.1	8.10E-06	-	149860794	149860945	0	1	151,	0	-5.09	-3.49	6	lncRNA
chr7	149861693	149862043	AC004877.1	9.30E-06	-	149861693	149862043	0	1	350,	0	-5.03	-4.11	7	lncRNA
chr7	44582855	44582953	AC004938.2	2.20E-07	+	44582855	44582953	0	1	98,	0	-6.66	-5.31	6	lncRNA
chr7	44583048	44583290	AC004938.2	2.20E-07	+	44583048	44583290	0	1	242,	0	-6.66	-5.31	7	lncRNA
chr16	72787256	72788253	AC004943.2	1.60E-05	+	72787256	72788253	0	1	997,	0	-4.8	-3.96	6.8	lncRNA
chr16	72788352	72788801	AC004943.2	1.60E-05	+	72788352	72788801	0	1	449,	0	-4.8	-3.96	11	lncRNA
chr16	72788900	72789249	AC004943.2	1.60E-05	+	72788900	72789249	0	1	349,	0	-4.8	-3.96	8	lncRNA
chr16	72789497	72789698	AC004943.2	1.60E-05	+	72789497	72789698	0	1	201,	0	-4.8	-3.96	6	lncRNA
chr16	72790095	72790295	AC004943.2	1.60E-05	+	72790095	72790295	0	1	200,	0	-4.8	-3.96	7.5	lncRNA
chr16	72790444	72790744	AC004943.2	1.60E-05	+	72790444	72790744	0	1	300,	0	-4.8	-3.96	13	lncRNA
chr16	72791091	72791192	AC004943.2	1.60E-05	+	72791091	72791192	0	1	101,	0	-4.8	-3.96	2.4	lncRNA
chr7	44004290	44004390	AC004951.1	3.50E-05	-	44004290	44004390	0	1	100,	0	-4.45	-3.03	4	lncRNA
chr7	44005125	44005273	AC004951.1	3.50E-05	-	44005125	44005273	0	1	148,	0	-4.45	-3.73	3.4	lncRNA
chr7	44007271	44007522	AC004951.1	3.50E-05	-	44007271	44007522	0	2	57,91,	0,160	-4.45	-3.73	8	lncRNA
chr14	71587714	71590304	AC004974.1	0	-	71587714	71590304	0	2	1577,20,	0,2570	#NAME?	#NAME?	21	lncRNA
chr2	74414814	74415164	AC005041.1	5.90E-07	-	74414814	74415164	0	1	350,	0	-6.23	-4.96	9	mRNA
chr2	74415313	74415413	AC005041.1	5.90E-07	-	74415313	74415413	0	1	100,	0	-6.23	-4.39	3	mRNA
chr2	74415562	74415862	AC005041.1	5.90E-07	-	74415562	74415862	0	1	300,	0	-6.23	-4.96	6.5	mRNA
chr2	74415567	74415859	AC005041.4	2.70E-08	+	74415567	74415859	0	1	292,	0	-7.57	-6.02	13	lncRNA
chr2	158548474	158548775	AC005042.1	3.20E-06	+	158548474	158548775	0	1	301,	0	-5.5	-3.81	6	pseudogene
chr7	23200429	23200729	AC005082.2	6.00E-05	-	23200429	23200729	0	1	300,	0	-4.22	-3.57	15.5	lncRNA
chr7	102153636	102154369	AC005086.1	6.30E-12	-	102153636	102154369	0	2	420,5,	0,728	-11.2	-9.1	7	lncRNA
chr17	44794193	44794474	AC005180.2	0.034	+	44794193	44794474	0	1	281,	0	-1.47	-1.1	8	lncRNA
chr7	148697764	148698514	AC005229.4	2.80E-07	-	148697764	148698514	0	1	750,	0	-6.56	-5.23	14	lncRNA
chr19	57356082	57356975	AC005261.1	0.00011	+	57356082	57356975	0	1	893,	0	-3.94	-3.36	19	mRNA
chr19	57357073	57357371	AC005261.1	0.00011	+	57357073	57357371	0	1	298,	0	-3.94	-3.36	15	mRNA
chr19	57357568	57357916	AC005261.1	0.00011	+	57357568	57357916	0	1	348,	0	-3.94	-2.65	6	mRNA
chr19	57261600	57262145	AC005261.4	1.10E-07	+	57261600	57262145	0	1	545,	0	-6.97	-5.55	14	lncRNA
chr17	15706440	15716802	AC005324.4	2.00E-10	+	15706440	15716802	0	3	61,93,744,	0,1714,9618	-9.7	-7.82	7	mRNA
chr17	15717001	15717101	AC005324.4	2.00E-10	+	15717001	15717101	0	1	100,	0	-9.7	-7.82	6.33	mRNA
chr19	1321422	1321571	AC005330.1	1.00E-07	+	1321422	1321571	0	1	149,	0	-7	-4.96	10	lncRNA
chr19	1321719	1321819	AC005330.1	1.00E-07	+	1321719	1321819	0	1	100,	0	-7	-4.96	9	lncRNA
chr19	1321966	1322450	AC005330.1	1.00E-07	+	1321966	1322450	0	2	24,76,	0,408	-7	-4.96	8	lncRNA
chr17	68134294	68134841	AC005332.5	0.0012	+	68134294	68134841	0	1	547,	0	-2.91	-2.48	12	lncRNA
chr17	68135238	68135637	AC005332.5	0.0012	+	68135238	68135637	0	1	399,	0	-2.91	-2.48	12	lncRNA
chr17	68128150	68128497	AC005332.6	8.30E-06	+	68128150	68128497	0	1	347,	0	-5.08	-4.14	5	lncRNA
chr19	15910730	15911774	AC005336.1	0	-	15910730	15911774	0	1	1044,	0	#NAME?	#NAME?	34	pseudogene
chr14	73931528	73931929	AC005520.1	9.30E-05	+	73931528	73931929	0	1	401,	0	-4.03	-3.43	34	mRNA
chr19	4792334	4792534	AC005523.2	9.80E-05	-	4792334	4792534	0	1	200,	0	-4.01	-3.41	4	lncRNA
chr19	4792632	4794369	AC005523.2	9.80E-05	-	4792632	4794369	0	1	1737,	0	-4.01	-3.41	24	lncRNA
chr19	4794467	4794617	AC005523.2	9.80E-05	-	4794467	4794617	0	1	150,	0	-4.01	-3.41	1.69	lncRNA
chr19	4794963	4795063	AC005523.2	9.80E-05	-	4794963	4795063	0	1	100,	0	-4.01	-3.41	9.5	lncRNA
chr19	4795161	4795261	AC005523.2	9.80E-05	-	4795161	4795261	0	1	100,	0	-4.01	-3.41	3	lncRNA
chr2	233866230	233867359	AC005538.2	0	-	233866230	233867359	0	1	1129,	0	#NAME?	#NAME?	18	others
chr7	150337532	150342102	AC005586.2	0.00025	+	150337532	150342102	0	2	67,332,	0,4238	-3.61	-3.09	5.75	lncRNA
chr7	150342250	150342649	AC005586.2	0.00025	+	150342250	150342649	0	1	399,	0	-3.61	-3.09	3	lncRNA
chr7	150343046	150343147	AC005586.2	0.0017	+	150343046	150343147	0	1	101,	0	-2.77	-2.35	3	lncRNA
chr17	47017551	47017652	AC005670.3	8.70E-05	-	47017551	47017652	0	1	101,	0	-4.06	-2.74	3	lncRNA
chr17	47017801	47018001	AC005670.3	8.70E-05	-	47017801	47018001	0	1	200,	0	-4.06	-3.45	9.33	lncRNA
chr17	47018100	47018400	AC005670.3	8.70E-05	-	47018100	47018400	0	1	300,	0	-4.06	-3.45	12.5	lncRNA
chr17	47056387	47067497	AC005670.3	0.015	-	47056387	47067497	0	2	366,84,	0,11026	-1.81	-1.43	9	lncRNA
chr17	28634696	28635266	AC005726.2	7.60E-05	+	28634696	28635266	0	2	44,201,	0,369	-4.12	-3.5	15	lncRNA
chr17	28635363	28635608	AC005726.2	7.60E-05	+	28635363	28635608	0	1	245,	0	-4.12	-3.5	5.83	lncRNA
chr19	15380250	15380349	AC005785.1	0.00011	+	15380250	15380349	0	1	99,	0	-3.96	-3.38	1.67	lncRNA
chr17	46267180	46267374	AC005829.1	1.70E-06	+	46267180	46267374	0	1	194,	0	-5.76	-4.6	7.33	pseudogene
chr17	46259790	46259935	AC005829.2	1.50E-06	-	46259790	46259935	0	1	145,	0	-5.83	-4.65	20	pseudogene
chr17	46260077	46260270	AC005829.2	1.50E-06	-	46260077	46260270	0	1	193,	0	-5.83	-4.65	4	pseudogene
chr12	6375143	6375442	AC005840.1	0.0049	+	6375143	6375442	0	1	299,	0	-2.31	-1.91	10	mRNA
chr12	6390309	6391472	AC005840.1	0.00011	+	6390309	6391472	0	2	31,813,	0,350	-3.96	-3.38	6.37	mRNA
chr12	6394506	6394805	AC005840.3	0.0017	+	6394506	6394805	0	1	299,	0	-2.76	-2.34	8.5	lncRNA
chr7	66541514	66541664	AC006001.3	0.0035	-	66541514	66541664	0	1	150,	0	-2.45	-2.05	3	pseudogene
chr7	66553812	66553962	AC006001.3	0.00025	-	66553812	66553962	0	1	150,	0	-3.61	-3.1	5.5	pseudogene
chr7	66554061	66554659	AC006001.3	0.00025	-	66554061	66554659	0	1	598,	0	-3.61	-3.1	10	pseudogene
chr7	150234290	150234436	AC006008.1	8.50E-08	-	150234290	150234436	0	1	146,	0	-7.07	-5.63	7	lncRNA
chr7	150234580	150234677	AC006008.1	8.50E-08	-	150234580	150234677	0	1	97,	0	-7.07	-5	4	lncRNA
chr7	150234773	150235113	AC006008.1	8.50E-08	-	150234773	150235113	0	1	340,	0	-7.07	-5.63	4.8	lncRNA
chr3	44119086	44119335	AC006058.1	0.0017	+	44119086	44119335	0	1	249,	0	-2.78	-2.36	12	lncRNA
chr3	44120079	44120229	AC006058.1	0.0017	+	44120079	44120229	0	1	150,	0	-2.78	-2.36	4	lncRNA
chr16	3651314	3651703	AC006111.2	3.20E-06	-	3651314	3651703	0	1	389,	0	-5.49	-4.4	17	lncRNA
chr19	15398841	15399135	AC006128.1	0.00056	+	15398841	15399135	0	1	294,	0	-3.25	-2.79	4	others
chr19	15399379	15399526	AC006128.1	0.00056	+	15399379	15399526	0	1	147,	0	-3.25	-2.79	2.71	others
chr12	42023985	42024084	AC006197.2	5.20E-06	-	42023985	42024084	0	1	99,	0	-5.28	-3.63	4	lncRNA
chr19	43996945	43997441	AC006213.1	5.80E-05	-	43996945	43997441	0	1	496,	0	-4.24	-3.59	34	lncRNA
chr19	43998630	43998730	AC006213.1	5.80E-05	-	43998630	43998730	0	1	100,	0	-4.24	-2.88	3	lncRNA
chr19	43892999	43893099	AC006213.2	1.50E-06	-	43892999	43893099	0	1	100,	0	-5.82	-4.06	3	lncRNA
chr19	43901206	43901656	AC006213.2	1.50E-06	-	43901206	43901656	0	1	450,	0	-5.82	-4.65	14	lncRNA
chr3	52240187	52240380	AC006252.1	0.0033	+	52240187	52240380	0	1	193,	0	-2.48	-1.37	8	lncRNA
chr3	52240570	52240714	AC006252.1	0.0033	+	52240570	52240714	0	1	144,	0	-2.48	-1.37	3.5	lncRNA
chr7	123749167	123749717	AC006333.2	5.90E-07	+	123749167	123749717	0	1	550,	0	-6.23	-4.96	11	lncRNA
chr17	38702700	38703101	AC006449.6	0.00012	+	38702700	38703101	0	1	401,	0	-3.91	-3.34	13	lncRNA
chr17	38703199	38703400	AC006449.6	0.00012	+	38703199	38703400	0	1	201,	0	-3.91	-2.62	3	lncRNA
chr2	190626540	190626690	AC006460.2	4.00E-12	-	190626540	190626690	0	1	150,	0	-11.4	-8.56	6	lncRNA
chr2	190628439	190628639	AC006460.2	4.00E-12	-	190628439	190628639	0	1	200,	0	-11.4	-9.32	4.67	lncRNA
chr19	42242874	42243025	AC006486.2	8.50E-07	+	42242874	42243025	0	1	151,	0	-6.07	-4.26	3	others
chr19	42243124	42243374	AC006486.2	8.50E-07	+	42243124	42243374	0	1	250,	0	-6.07	-4.26	3	others
chr19	27793580	27793924	AC006504.5	6.80E-05	+	27793580	27793924	0	2	70,30,	0,314	-4.17	-3.53	7.5	lncRNA
chr19	27794073	27794174	AC006504.5	6.80E-05	+	27794073	27794174	0	1	101,	0	-4.17	-3.53	12	lncRNA
chr19	27797783	27798233	AC006504.5	0.0038	+	27797783	27798233	0	1	450,	0	-2.42	-2.01	11	lncRNA
chr19	27805666	27805916	AC006504.5	0.00069	+	27805666	27805916	0	1	250,	0	-3.16	-2.7	11.5	lncRNA
chr19	2737334	2739999	AC006538.3	2.20E-05	-	2737334	2739999	0	2	45,55,	0,2610	-4.66	-3.86	4.67	mRNA
chr7	30371556	30372741	AC006978.1	1.10E-06	+	30371556	30372741	0	1	1185,	0	-5.96	-4.75	18	pseudogene
chr7	30362446	30411913	AC006978.2	0.0043	+	30362446	30411913	0	3	10,261,16,	0,3588,49451	-2.37	-1.97	5	mRNA
chr7	77115547	77115696	AC007000.1	4.60E-07	-	77115547	77115696	0	1	149,	0	-6.34	-4.48	2.33	pseudogene
chr7	77115795	77115895	AC007000.1	4.60E-07	-	77115795	77115895	0	1	100,	0	-6.34	-4.48	4.5	pseudogene
chr7	106285628	106286027	AC007032.1	0.0025	+	106285628	106286027	0	1	399,	0	-2.61	-2.19	4.33	lncRNA
chr12	9695433	9696078	AC007068.1	3.20E-07	+	9695433	9696078	0	1	645,	0	-6.5	-5.18	19	pseudogene
chr17	57078506	57079198	AC007114.1	1.50E-05	-	57078506	57079198	0	2	197,52,	0,640	-4.81	-3.97	15.5	lncRNA
chr19	18155569	18156019	AC007192.1	0.00083	+	18155569	18156019	0	1	450,	0	-3.08	-2.63	4.2	mRNA
chr2	201410839	201410939	AC007256.1	9.80E-08	-	201410839	201410939	0	1	100,	0	-7.01	-5.58	3	pseudogene
chr2	201411135	201411432	AC007256.1	9.80E-08	-	201411135	201411432	0	1	297,	0	-7.01	-4.97	4.5	pseudogene
chr2	201167211	201167546	AC007283.1	1.60E-11	+	201167211	201167546	0	2	61,137,	0,198	-10.8	-8.72	7.25	lncRNA
chr2	206085672	206086367	AC007383.2	0.00033	+	206085672	206086367	0	2	131,411,	0,284	-3.48	-2.99	15	lncRNA
chr2	37340351	37340501	AC007391.2	2.10E-06	-	37340351	37340501	0	1	150,	0	-5.68	-4.54	14	lncRNA
chr12	16695481	16695631	AC007529.1	0.00027	+	16695481	16695631	0	1	150,	0	-3.57	-2.34	4	lncRNA
chr12	16513785	16513981	AC007552.1	1.80E-07	+	16513785	16513981	0	1	196,	0	-6.75	-4.79	7	pseudogene
chr12	109113126	109113271	AC007637.1	1.70E-07	+	109113126	109113271	0	1	145,	0	-6.77	-5.4	12	lncRNA
chr12	109125402	109125546	AC007637.1	1.70E-07	+	109125402	109125546	0	1	144,	0	-6.77	-4.8	6	lncRNA
chr14	77028185	77028783	AC007686.3	4.30E-08	+	77028185	77028783	0	1	598,	0	-7.37	-5.86	3.67	lncRNA
chr19	40023482	40023881	AC007842.1	1.90E-08	-	40023482	40023881	0	1	399,	0	-7.71	-6.13	17	pseudogene
chr19	40024327	40024577	AC007842.1	1.90E-08	-	40024327	40024577	0	1	250,	0	-7.71	-6.13	8.5	pseudogene
chr2	207186815	207219927	AC007879.3	0.016	-	207186815	207219927	0	2	173,77,	0,33035	-1.79	-1.41	7	lncRNA
chr16	53043711	53044207	AC007906.2	0.00037	-	53043711	53044207	0	1	496,	0	-3.43	-2.94	9	mRNA
chr12	4352354	4352853	AC008012.1	1.20E-07	+	4352354	4352853	0	1	499,	0	-6.93	-5.52	4	mRNA
chr3	170062620	170062857	AC008040.2	0	+	170062620	170062857	0	1	237,	0	#NAME?	#NAME?	6	pseudogene
chr12	45726876	45727526	AC008124.1	3.20E-05	-	45726876	45727526	0	1	650,	0	-4.5	-3.76	14	lncRNA
chr5	179860265	179860460	AC008393.1	2.30E-07	+	179860265	179860460	0	1	195,	0	-6.63	-5.29	10.5	lncRNA
chr5	181246971	181247071	AC008443.1	0.0012	+	181246971	181247071	0	1	100,	0	-2.92	-1.78	3	lncRNA
chr5	181247319	181247733	AC008443.1	0.0012	+	181247319	181247733	0	2	67,33,	0,381	-2.92	-2.49	9	lncRNA
chr5	181255819	181255969	AC008443.1	0.0012	+	181255819	181255969	0	1	150,	0	-2.92	-2.49	2	lncRNA
chr5	181256067	181256366	AC008443.1	0.0012	+	181256067	181256366	0	1	299,	0	-2.92	-2.49	8.5	lncRNA
chr5	181256464	181256614	AC008443.1	0.0012	+	181256464	181256614	0	1	150,	0	-2.92	-2.49	6.5	lncRNA
chr5	181257011	181257160	AC008443.1	0.0012	+	181257011	181257160	0	1	149,	0	-2.92	-2.49	2.25	lncRNA
chr5	181257259	181257359	AC008443.1	0.0012	+	181257259	181257359	0	1	100,	0	-2.92	-2.49	14	lncRNA
chr5	115263100	115263349	AC008494.3	1.70E-07	+	115263100	115263349	0	1	249,	0	-6.76	-4.8	7	lncRNA
chr5	98793155	98793649	AC008522.1	2.70E-07	-	98793155	98793649	0	1	494,	0	-6.57	-5.24	15.5	lncRNA
chr5	112864712	112867582	AC008575.1	3.20E-10	+	112864712	112867582	0	2	20,179,	0,2691	-9.5	-7.65	4.33	mRNA
chr19	46787863	46788549	AC008622.2	0.00042	+	46787863	46788549	0	1	686,	0	-3.38	-2.9	7	lncRNA
chr19	46787863	46788552	AC008622.2	0.00042	+	46787863	46788552	0	1	689,	0	-3.38	-2.89	7	lncRNA
chr5	131427089	131427289	AC008695.1	7.10E-05	-	131427089	131427289	0	1	200,	0	-4.15	-3.52	9.5	mRNA
chr5	131428998	131431290	AC008695.1	7.10E-05	-	131428998	131431290	0	2	218,432,	0,1860	-4.15	-3.52	10	mRNA
chr5	131461833	131462033	AC008695.1	0.0085	-	131461833	131462033	0	1	200,	0	-2.07	-1.68	6	mRNA
chr5	131659920	131660066	AC008695.2	2.90E-10	-	131659920	131660066	0	1	146,	0	-9.54	-7.68	5	pseudogene
chr19	32691418	32691703	AC008736.2	0.017	-	32691418	32691703	0	1	285,	0	-1.76	-1.38	13	lncRNA
chr19	51416010	51416106	AC008750.2	1.30E-07	+	51416010	51416106	0	1	96,	0	-6.89	-4.89	6	lncRNA
chr19	47065033	47065432	AC008755.1	0.00066	-	47065033	47065432	0	1	399,	0	-3.18	-2.73	7	mRNA
chr19	47065531	47066179	AC008755.1	0.00066	-	47065531	47066179	0	1	648,	0	-3.18	-2.73	8	mRNA
chr19	47066378	47071977	AC008755.1	0.00031	-	47066378	47071977	0	3	1491,252,200,	0,2713,5399	-3.51	-3.01	9.8	mRNA
chr19	47084412	47093838	AC008755.1	0.0014	-	47084412	47093838	0	6	43,140,97,155,223,90,	0,643,905,1971,5554,9336	-2.84	-2.41	3.15	mRNA
chr19	47094394	47110930	AC008755.1	0.043	-	47094394	47110930	0	2	214,36,	0,16500	-1.37	-0.999	2.44	mRNA
chr19	6717354	6717742	AC008760.2	4.30E-10	-	6717354	6717742	0	1	388,	0	-9.37	-7.54	10	lncRNA
chr19	16519214	16566599	AC008764.1	3.40E-08	-	16519214	16566599	0	3	138,140,68,	0,34555,47317	-7.47	-5.93	3.56	mRNA
chr19	16576731	16577571	AC008764.1	3.40E-08	-	16576731	16577571	0	1	840,	0	-7.47	-5.93	23	mRNA
chr19	16578370	16628056	AC008764.1	3.40E-08	-	16578370	16628056	0	3	39,24,185,	0,19059,49501	-7.47	-5.93	8	mRNA
chr19	16577950	16578050	AC008764.4	0.012	-	16577950	16578050	0	1	100,	0	-1.91	-0.823	4	mRNA
chr19	11950288	11950536	AC008770.2	5.40E-07	+	11950288	11950536	0	1	248,	0	-6.27	-5	9	mRNA
chr5	42990944	42991242	AC008875.3	2.20E-08	-	42990944	42991242	0	1	298,	0	-7.65	-5.42	7	lncRNA
chr5	42991341	42991540	AC008875.3	2.20E-08	-	42991341	42991540	0	1	199,	0	-7.65	-5.42	3	lncRNA
chr5	42991936	42992482	AC008875.3	2.20E-08	-	42991936	42992482	0	1	546,	0	-7.65	-6.08	12	lncRNA
chr19	7519280	7519622	AC008878.1	5.00E-15	+	7519280	7519622	0	1	342,	0	-14.3	-11.9	3.67	mRNA
chr5	97213917	97214212	AC008883.3	1.80E-06	+	97213917	97214212	0	1	295,	0	-5.75	-4.59	4.5	lncRNA
chr5	97214554	97215143	AC008883.3	1.80E-06	+	97214554	97215143	0	1	589,	0	-5.75	-4.59	5.2	lncRNA
chr19	16132723	16133320	AC008894.2	5.40E-06	-	16132723	16133320	0	1	597,	0	-5.27	-4.26	4.18	lncRNA
chr19	16076114	16076213	AC008894.3	9.30E-09	-	16076114	16076213	0	1	99,	0	-8.03	-6.41	1.67	others
chr19	16076458	16076755	AC008894.3	9.30E-09	-	16076458	16076755	0	1	297,	0	-8.03	-6.41	1.41	others
chr19	16077049	16077149	AC008894.3	9.30E-09	-	16077049	16077149	0	1	100,	0	-8.03	-6.41	6	others
chr5	96803784	96803978	AC008906.2	2.60E-05	+	96803784	96803978	0	1	194,	0	-4.59	-3.82	4.33	lncRNA
chr5	55941229	55941727	AC008914.1	0	+	55941229	55941727	0	1	498,	0	#NAME?	#NAME?	3.29	lncRNA
chr5	53109915	53110065	AC008966.1	1.50E-07	+	53109915	53110065	0	1	150,	0	-6.83	-4.84	2	lncRNA
chr5	53112297	53112646	AC008966.1	1.50E-07	+	53112297	53112646	0	1	349,	0	-6.83	-5.44	10	lncRNA
chr5	53112745	53113045	AC008966.1	1.50E-07	+	53112745	53113045	0	1	300,	0	-6.83	-5.44	23	lncRNA
chr5	53114040	53114191	AC008966.1	5.50E-07	+	53114040	53114191	0	1	151,	0	-6.26	-4.41	9	lncRNA
chr16	70160181	70160903	AC009060.1	0.00089	-	70160181	70160903	0	2	130,169,	0,553	-3.05	-2.61	17	lncRNA
chr16	29262365	29264339	AC009093.4	1.30E-15	-	29262365	29264339	0	2	318,10,	0,1964	-14.9	-12.5	7	lncRNA
chr16	89216456	89217155	AC009113.1	7.20E-07	-	89216456	89217155	0	1	699,	0	-6.14	-4.89	14	lncRNA
chr16	89228557	89228692	AC009113.2	0	-	89228557	89228692	0	1	135,	0	#NAME?	#NAME?	6	lncRNA
chr16	58392386	58392807	AC009118.2	0	-	58392386	58392807	0	1	421,	0	#NAME?	#NAME?	8.5	lncRNA
chr16	74313153	74313390	AC009120.1	0.023	-	74313153	74313390	0	1	237,	0	-1.63	-1.25	11	pseudogene
chr16	74305375	74305783	AC009120.2	4.60E-06	-	74305375	74305783	0	2	205,45,	0,363	-5.34	-4.31	1.35	lncRNA
chr16	74306181	74306680	AC009120.2	4.60E-06	-	74306181	74306680	0	1	499,	0	-5.34	-4.31	15	lncRNA
chr5	96934560	96934961	AC009126.1	3.70E-08	-	96934560	96934961	0	1	401,	0	-7.43	-5.9	8	lncRNA
chr5	96935309	96935559	AC009126.1	3.70E-08	-	96935309	96935559	0	1	250,	0	-7.43	-5.9	6	lncRNA
chr16	29813171	29813367	AC009133.6	0.014	+	29813171	29813367	0	1	196,	0	-1.85	-1.47	15	mRNA
chr16	29816599	29819896	AC009133.6	2.90E-05	+	29816599	29819896	0	3	408,83,342,	0,610,2955	-4.54	-3.79	4.56	mRNA
chr16	75414602	75451741	AC009163.4	0.00014	-	75414602	75451741	0	2	93,4,	0,37135	-3.85	-3.29	1.13	mRNA
chr16	75434327	75434426	AC009163.6	5.40E-07	+	75434327	75434426	0	1	99,	0	-6.27	-4.99	9.5	lncRNA
chr16	75435310	75435753	AC009163.6	2.90E-07	+	75435310	75435753	0	1	443,	0	-6.54	-5.21	20	lncRNA
chr2	95525456	95525657	AC009237.14	0	-	95525456	95525657	0	1	201,	0	#NAME?	#NAME?	10	lncRNA
chr2	95525755	95526702	AC009237.14	0	-	95525755	95526702	0	1	947,	0	#NAME?	#NAME?	24	lncRNA
chr2	95525444	95525693	AC009237.3	0.00078	+	95525444	95525693	0	1	249,	0	-3.11	-2.66	10	pseudogene
chr2	95526241	95527138	AC009237.3	0.00078	+	95526241	95527138	0	1	897,	0	-3.11	-2.66	31	pseudogene
chr2	95528870	95528971	AC009237.3	0.00078	+	95528870	95528971	0	1	101,	0	-3.11	-1.95	4	pseudogene
chr2	95529567	95530862	AC009237.3	0.001	+	95529567	95530862	0	1	1295,	0	-3	-2.56	32	pseudogene
chr2	95531110	95531360	AC009237.3	0.001	+	95531110	95531360	0	1	250,	0	-3	-2.56	6	pseudogene
chr2	95531558	95531758	AC009237.3	0.001	+	95531558	95531758	0	1	200,	0	-3	-2.56	10	pseudogene
chr2	95531956	95532256	AC009237.3	0.001	+	95531956	95532256	0	1	300,	0	-3	-2.56	12	pseudogene
chr7	134415652	134416453	AC009275.1	0.00038	-	134415652	134416453	0	1	801,	0	-3.42	-2.93	9	lncRNA
chr7	134418313	134418963	AC009275.1	0.00038	-	134418313	134418963	0	1	650,	0	-3.42	-2.93	11	lncRNA
chr2	118014423	118014574	AC009303.4	4.10E-08	+	118014423	118014574	0	1	151,	0	-7.39	-5.87	17	others
chr2	118014673	118014973	AC009303.4	4.10E-08	+	118014673	118014973	0	1	300,	0	-7.39	-5.87	13	others
chr2	117837767	117838167	AC009404.1	5.90E-06	+	117837767	117838167	0	1	400,	0	-5.23	-4.23	12	lncRNA
chr7	6330099	6330345	AC009412.1	1.20E-05	-	6330099	6330345	0	1	246,	0	-4.92	-4.03	3.5	mRNA
chr7	6330442	6348713	AC009412.1	1.20E-05	-	6330442	6348713	0	2	793,141,	0,18130	-4.92	-4.03	8.25	mRNA
chr2	12704010	12716557	AC009486.2	1.50E-07	-	12704010	12716557	0	2	355,194,	0,12353	-6.82	-5.44	11	lncRNA
chr2	159615345	159615445	AC009506.1	1.00E-06	+	159615345	159615445	0	1	100,	0	-5.99	-4.2	3.5	lncRNA
chr2	159615837	159615937	AC009506.1	1.00E-06	+	159615837	159615937	0	1	100,	0	-5.99	-4.78	3.67	lncRNA
chr2	159616036	159616286	AC009506.1	1.00E-06	+	159616036	159616286	0	1	250,	0	-5.99	-4.78	10	lncRNA
chr12	27696581	27696728	AC009509.1	6.90E-06	-	27696581	27696728	0	1	147,	0	-5.16	-3.54	6	lncRNA
chr12	27780533	27781019	AC009511.2	2.40E-10	-	27780533	27781019	0	1	486,	0	-9.62	-7.75	18	lncRNA
chr11	19712023	19712123	AC009549.1	6.30E-07	-	19712023	19712123	0	1	100,	0	-6.2	-4.94	6	lncRNA
chr11	19712222	19712421	AC009549.1	6.30E-07	-	19712222	19712421	0	1	199,	0	-6.2	-4.37	4	lncRNA
chr8	41621016	41621502	AC009630.3	0	-	41621016	41621502	0	1	486,	0	#NAME?	#NAME?	4.43	lncRNA
chr12	55730155	55730802	AC009779.2	1.80E-05	+	55730155	55730802	0	1	647,	0	-4.75	-3.92	15	lncRNA
chr8	80485641	80486699	AC009812.1	1.60E-11	-	80485641	80486699	0	2	84,507,	0,551	-10.8	-8.75	9.5	lncRNA
chr8	66430230	66442836	AC009879.2	0.00091	+	66430230	66442836	0	2	148,39,	0,12567	-3.04	-2.6	24.5	mRNA
chr8	81280103	81280338	AC009902.2	7.20E-07	-	81280103	81280338	0	1	235,	0	-6.14	-4.89	9	lncRNA
chr2	178454952	178455048	AC009948.1	1.90E-06	+	178454952	178455048	0	1	96,	0	-5.72	-3.98	6	pseudogene
chr2	178455142	178455286	AC009948.1	1.90E-06	+	178455142	178455286	0	1	144,	0	-5.72	-4.57	4	pseudogene
chr2	159797381	159797571	AC009961.4	4.70E-07	-	159797381	159797571	0	1	190,	0	-6.33	-5.04	12	lncRNA
chr2	181891315	181891514	AC009962.1	3.30E-07	-	181891315	181891514	0	1	199,	0	-6.48	-4.58	7	lncRNA
chr7	42909668	42910312	AC010132.3	0.00035	-	42909668	42910312	0	1	644,	0	-3.46	-2.97	28	mRNA
chr19	42155763	42156009	AC010247.2	4.70E-06	+	42155763	42156009	0	1	246,	0	-5.33	-4.29	4.5	lncRNA
chr19	42156203	42156351	AC010247.2	4.70E-06	+	42156203	42156351	0	1	148,	0	-5.33	-3.67	8	lncRNA
chr19	57868130	57868426	AC010326.4	7.40E-07	+	57868130	57868426	0	1	296,	0	-6.13	-4.88	6	pseudogene
chr19	55194213	55196586	AC010327.1	0.0019	-	55194213	55196586	0	2	85,65,	0,2308	-2.71	-2.29	7	mRNA
chr19	55197213	55197414	AC010327.1	0.0019	-	55197213	55197414	0	1	201,	0	-2.71	-2.29	3.5	mRNA
chr19	55200361	55202315	AC010327.1	0.0019	-	55200361	55202315	0	2	141,260,	0,1694	-2.71	-2.29	4.33	mRNA
chr19	55205349	55205550	AC010327.1	0.0019	-	55205349	55205550	0	1	201,	0	-2.71	-2.29	6.67	mRNA
chr19	55216758	55216857	AC010327.5	1.30E-06	+	55216758	55216857	0	1	99,	0	-5.9	-4.12	3	lncRNA
chr19	55217053	55217153	AC010327.5	1.30E-06	+	55217053	55217153	0	1	100,	0	-5.9	-4.7	3	lncRNA
chr19	55220975	55221173	AC010327.5	1.30E-06	+	55220975	55221173	0	1	198,	0	-5.9	-4.12	10	lncRNA
chr19	55215767	55215963	AC010327.7	1.20E-08	-	55215767	55215963	0	1	196,	0	-7.92	-6.32	7	lncRNA
chr19	55216402	55216598	AC010327.7	1.20E-08	-	55216402	55216598	0	1	196,	0	-7.92	-5.64	7	lncRNA
chr19	55217036	55217135	AC010327.7	1.20E-08	-	55217036	55217135	0	1	99,	0	-7.92	-5.64	2	lncRNA
chr19	7898853	7899253	AC010336.1	4.70E-08	-	7898853	7899253	0	1	400,	0	-7.33	-5.82	9.5	lncRNA
chr19	7900199	7900350	AC010336.1	4.70E-08	-	7900199	7900350	0	1	151,	0	-7.33	-5.17	3	lncRNA
chr19	7900499	7900899	AC010336.1	4.70E-08	-	7900499	7900899	0	1	400,	0	-7.33	-5.82	12	lncRNA
chr16	13934246	13934346	AC010401.1	1.00E-05	-	13934246	13934346	0	1	100,	0	-4.99	-4.08	8.5	lncRNA
chr16	13935188	13935437	AC010401.1	7.10E-07	-	13935188	13935437	0	1	249,	0	-6.15	-4.9	5.38	lncRNA
chr19	12526066	12526216	AC010422.6	0.00025	-	12526066	12526216	0	1	150,	0	-3.6	-3.09	5.5	mRNA
chr19	12526513	12527854	AC010422.6	0.00025	-	12526513	12527854	0	1	1341,	0	-3.6	-3.09	12	mRNA
chr19	12578344	12578593	AC010422.6	0.00025	-	12578344	12578593	0	1	249,	0	-3.6	-3.09	3.8	mRNA
chr19	12580279	12580528	AC010422.6	0.0043	-	12580279	12580528	0	1	249,	0	-2.37	-1.97	18	mRNA
chr5	470896	471045	AC010442.1	0	-	470896	471045	0	1	149,	0	#NAME?	#NAME?	3	lncRNA
chr5	471143	472272	AC010442.1	0	-	471143	472272	0	2	822,166,	0,963	#NAME?	#NAME?	14.5	lncRNA
chr5	472568	473049	AC010442.1	0	-	472568	473049	0	2	25,371,	0,110	#NAME?	#NAME?	7	lncRNA
chr16	19183610	19183960	AC010494.1	6.30E-13	-	19183610	19183960	0	1	350,	0	-12.2	-9.95	7	lncRNA
chr16	87333986	87334225	AC010531.1	3.50E-08	-	87333986	87334225	0	1	239,	0	-7.46	-5.92	2.33	mRNA
chr16	87694669	87694768	AC010536.1	1.20E-08	-	87694669	87694768	0	1	99,	0	-7.92	-5.64	3	lncRNA
chr16	87695112	87695408	AC010536.1	1.20E-08	-	87695112	87695408	0	1	296,	0	-7.92	-5.64	4	lncRNA
chr16	87695604	87695753	AC010536.1	1.20E-08	-	87695604	87695753	0	1	149,	0	-7.92	-5.64	3.5	lncRNA
chr16	87695900	87695999	AC010536.1	1.20E-08	-	87695900	87695999	0	1	99,	0	-7.92	-5.64	6	lncRNA
chr16	71447846	71447946	AC010547.4	2.80E-06	-	71447846	71447946	0	1	100,	0	-5.56	-4.45	5	mRNA
chr16	71448985	71449085	AC010547.4	2.80E-06	-	71448985	71449085	0	1	100,	0	-5.56	-3.85	7	mRNA
chr16	71449282	71449679	AC010547.4	2.80E-06	-	71449282	71449679	0	1	397,	0	-5.56	-4.45	13	mRNA
chr16	71449777	71454073	AC010547.4	2.80E-06	-	71449777	71454073	0	3	108,108,32,	0,3465,4264	-5.56	-4.45	5.13	mRNA
chr16	71859779	71859929	AC010653.2	6.00E-06	+	71859779	71859929	0	1	150,	0	-5.22	-4.22	5.5	others
chr16	71860028	71860576	AC010653.2	6.00E-06	+	71860028	71860576	0	1	548,	0	-5.22	-4.22	12.5	others
chr16	11797847	11798275	AC010654.1	4.50E-06	+	11797847	11798275	0	1	428,	0	-5.35	-4.31	18	lncRNA
chr7	128457255	128466613	AC010655.2	2.60E-08	+	128457255	128466613	0	2	44,51,	0,9307	-7.58	-6.02	7.67	lncRNA
chr7	128468913	128469055	AC010655.2	2.60E-08	+	128468913	128469055	0	1	142,	0	-7.58	-6.02	11	lncRNA
chr7	128479208	128479398	AC010655.4	9.10E-05	+	128479208	128479398	0	1	190,	0	-4.04	-3.44	4.25	lncRNA
chr2	60927990	60928437	AC010733.2	8.10E-08	+	60927990	60928437	0	1	447,	0	-7.09	-5.64	8	lncRNA
chr2	60928734	60928883	AC010733.2	8.10E-08	+	60928734	60928883	0	1	149,	0	-7.09	-5.64	18	lncRNA
chr2	60928982	60929082	AC010733.2	8.10E-08	+	60928982	60929082	0	1	100,	0	-7.09	-5.64	12	lncRNA
chr2	60929180	60929330	AC010733.2	8.10E-08	+	60929180	60929330	0	1	150,	0	-7.09	-5.64	20	lncRNA
chr2	60929477	60929627	AC010733.2	8.10E-08	+	60929477	60929627	0	1	150,	0	-7.09	-5.64	15	lncRNA
chr2	226807611	226808575	AC010735.2	3.80E-06	+	226807611	226808575	0	2	14,187,	0,777	-5.42	-4.35	4	lncRNA
chr8	93733513	93734022	AC010834.1	0	+	93733513	93734022	0	2	271,127,	0,382	#NAME?	#NAME?	6	lncRNA
chr19	39314747	39314992	AC011445.1	6.80E-08	-	39314747	39314992	0	1	245,	0	-7.17	-5.08	10	lncRNA
chr19	13153319	13154193	AC011446.2	3.30E-08	-	13153319	13154193	0	2	10,687,	0,187	-7.48	-5.93	2.71	lncRNA
chr19	49331665	49340303	AC011450.1	2.00E-14	-	49331665	49340303	0	3	167,267,132,	0,388,8506	-13.7	-11.4	15	lncRNA
chr19	49909596	49958295	AC011452.1	0.00036	-	49909596	49958295	0	3	288,82,13,	0,42294,48686	-3.44	-2.95	4.22	mRNA
chr19	39013149	39013396	AC011455.6	3.20E-05	+	39013149	39013396	0	1	247,	0	-4.49	-3.75	7	lncRNA
chr19	39014083	39014478	AC011455.6	6.90E-07	+	39014083	39014478	0	1	395,	0	-6.16	-4.9	6	lncRNA
chr19	4447726	4447825	AC011498.2	3.00E-06	+	4447726	4447825	0	1	99,	0	-5.52	-4.42	5.5	lncRNA
chr19	4447922	4448021	AC011498.2	3.00E-06	+	4447922	4448021	0	1	99,	0	-5.52	-4.42	2.5	lncRNA
chr19	4454961	4455101	AC011498.6	2.80E-07	+	4454961	4455101	0	1	140,	0	-6.55	-5.22	4	lncRNA
chr19	4448858	4449205	AC011498.7	0.0012	+	4448858	4449205	0	1	347,	0	-2.93	-2.49	12	others
chr19	4449402	4449897	AC011498.7	0.0012	+	4449402	4449897	0	1	495,	0	-2.93	-2.49	11	others
chr19	4450044	4450589	AC011498.7	0.0012	+	4450044	4450589	0	1	545,	0	-2.93	-2.49	21	others
chr19	10310219	10315727	AC011511.1	2.30E-06	-	10310219	10315727	0	5	64,316,88,107,23,	0,107,633,5166,5485	-5.63	-4.5	6.33	mRNA
chr19	10316327	10316778	AC011511.4	0.003	-	10316327	10316778	0	1	451,	0	-2.53	-2.12	4	mRNA
chr19	10316877	10316978	AC011511.4	0.003	-	10316877	10316978	0	1	101,	0	-2.53	-2.12	1.75	mRNA
chr19	45785734	45785973	AC011530.1	5.40E-06	-	45785734	45785973	0	1	239,	0	-5.27	-4.26	4	mRNA
chr18	35283455	35283605	AC011815.1	4.70E-07	-	35283455	35283605	0	1	150,	0	-6.33	-4.47	7	lncRNA
chr18	35283903	35284601	AC011815.1	4.70E-07	-	35283903	35284601	0	1	698,	0	-6.33	-5.04	13	lncRNA
chr15	65771319	65771657	AC011939.1	0.0024	-	65771319	65771657	0	1	338,	0	-2.62	-2.2	15	pseudogene
chr2	152389985	152390333	AC012066.1	4.40E-07	+	152389985	152390333	0	1	348,	0	-6.36	-5.07	3	pseudogene
chr2	24825753	24826043	AC012073.1	4.10E-06	+	24825753	24826043	0	1	290,	0	-5.39	-4.33	7	lncRNA
chr2	24826138	24826476	AC012073.1	4.10E-06	+	24826138	24826476	0	1	338,	0	-5.39	-4.33	8	lncRNA
chr12	115961277	115961369	AC012157.1	0.045	+	115961277	115961369	0	1	92,	0	-1.35	-0.976	4.5	lncRNA
chr16	8847792	8848724	AC012173.1	7.40E-09	-	8847792	8848724	0	2	198,89,	0,843	-8.13	-6.49	4.25	lncRNA
chr16	70399256	70399502	AC012184.1	1.00E-05	+	70399256	70399502	0	1	246,	0	-4.98	-4.07	5.83	lncRNA
chr16	70371934	70372284	AC012184.2	1.10E-06	+	70371934	70372284	0	1	350,	0	-5.96	-4.75	6	mRNA
chr16	70372382	70372582	AC012184.2	1.10E-06	+	70372382	70372582	0	1	200,	0	-5.96	-4.75	4	mRNA
chr2	127889308	127892492	AC012306.3	0.0079	+	127889308	127892492	0	2	60,277,	0,2907	-2.1	-1.71	10	lncRNA
chr19	58355984	58357641	AC012313.3	0.00012	-	58355984	58357641	0	2	241,57,	0,1600	-3.91	-3.34	11	lncRNA
chr19	58359249	58362702	AC012313.3	0.00012	-	58359249	58362702	0	2	74,26,	0,3427	-3.91	-2.62	4	lncRNA
chr19	58440943	58441043	AC012313.8	6.80E-07	+	58440943	58441043	0	1	100,	0	-6.17	-4.35	3	lncRNA
chr19	58441141	58441290	AC012313.8	6.80E-07	+	58441141	58441290	0	1	149,	0	-6.17	-4.35	10	lncRNA
chr2	55224427	55224870	AC012358.2	8.90E-07	+	55224427	55224870	0	2	83,165,	0,278	-6.05	-4.83	7	pseudogene
chr2	105334576	105335126	AC012360.3	0.011	-	105334576	105335126	0	1	550,	0	-1.96	-1.57	9	lncRNA
chr2	189665426	189667517	AC012488.2	0.00076	+	189665426	189667517	0	2	25,322,	0,1769	-3.12	-2.67	5.75	mRNA
chr2	218633444	218633730	AC012510.1	1.50E-05	-	218633444	218633730	0	1	286,	0	-4.83	-3.98	9	lncRNA
chr12	53985893	54034306	AC012531.3	1.10E-06	+	53985893	54034306	0	2	117,29,	0,48384	-5.95	-4.74	3	mRNA
chr12	54034644	54034839	AC012531.3	1.10E-06	+	54034644	54034839	0	1	195,	0	-5.95	-4.16	4	mRNA
chr5	10353126	10353364	AC012640.2	3.00E-09	-	10353126	10353364	0	1	238,	0	-8.53	-6.14	4	lncRNA
chr16	4336868	4336969	AC012676.1	1.80E-05	-	4336868	4336969	0	1	101,	0	-4.75	-3.92	1.36	lncRNA
chr16	4337068	4337718	AC012676.1	1.80E-05	-	4337068	4337718	0	1	650,	0	-4.75	-3.92	9	lncRNA
chr2	119486358	119486458	AC013275.1	0.00013	+	119486358	119486458	0	1	100,	0	-3.89	-2.61	8	lncRNA
chr2	119486901	119487149	AC013275.1	0.00013	+	119486901	119487149	0	1	248,	0	-3.89	-2.61	8	lncRNA
chr14	74614787	74615027	AC013451.2	1.40E-07	-	74614787	74615027	0	1	240,	0	-6.84	-5.45	14	lncRNA
chr15	74040779	74041271	AC013486.1	0.0056	-	74040779	74041271	0	1	492,	0	-2.25	-1.86	14	lncRNA
chr2	44169099	44201956	AC013717.1	0	+	44169099	44201956	0	2	175,771,	0,32086	#NAME?	#NAME?	7.83	mRNA
chr18	32287629	32290340	AC015563.2	3.20E-11	+	32287629	32290340	0	2	503,76,	0,2635	-10.5	-8.48	7.5	lncRNA
chr17	27623509	27638268	AC015688.4	0.026	+	27623509	27638268	0	2	286,6,	0,14753	-1.58	-1.2	17	mRNA
chr15	100914727	100914978	AC015712.2	0.0014	-	100914727	100914978	0	1	251,	0	-2.85	-2.42	4	lncRNA
chr15	100861990	100862336	AC015712.4	3.20E-11	+	100861990	100862336	0	1	346,	0	-10.5	-8.51	9	lncRNA
chr15	100861970	100862299	AC015712.5	0.0018	+	100861970	100862299	0	1	329,	0	-2.74	-2.32	13	lncRNA
chr15	100861235	100861634	AC015712.6	9.80E-06	+	100861235	100861634	0	1	399,	0	-5.01	-4.1	10	lncRNA
chr15	100861982	100862281	AC015712.6	9.80E-06	+	100861982	100862281	0	1	299,	0	-5.01	-4.1	9	lncRNA
chr15	100862480	100862680	AC015712.6	9.80E-06	+	100862480	100862680	0	1	200,	0	-5.01	-4.1	18	lncRNA
chr15	100862778	100863327	AC015712.6	9.80E-06	+	100862778	100863327	0	1	549,	0	-5.01	-4.1	16	lncRNA
chr15	100863674	100863874	AC015712.6	9.80E-06	+	100863674	100863874	0	1	200,	0	-5.01	-4.1	6	lncRNA
chr15	100864321	100864521	AC015712.6	9.80E-06	+	100864321	100864521	0	1	200,	0	-5.01	-4.1	12	lncRNA
chr15	100865118	100865367	AC015712.6	9.80E-06	+	100865118	100865367	0	1	249,	0	-5.01	-4.1	13	lncRNA
chr17	58003763	58003962	AC015813.2	0.00056	-	58003763	58003962	0	1	199,	0	-3.25	-2.79	2.06	mRNA
chr17	58007210	58007504	AC015813.5	3.00E-04	+	58007210	58007504	0	1	294,	0	-3.53	-3.03	12	others
chr17	20428557	20428757	AC015818.9	4.00E-06	+	20428557	20428757	0	1	200,	0	-5.4	-3.73	8	lncRNA
chr18	37247085	37247319	AC015961.2	1.30E-08	+	37247085	37247319	0	1	234,	0	-7.88	-6.28	15	lncRNA
chr2	86604125	86605399	AC015971.1	0.00022	+	86604125	86605399	0	2	238,157,	0,1117	-3.65	-3.13	6.4	lncRNA
chr22	17787850	17788597	AC016026.1	5.80E-05	-	17787850	17788597	0	1	747,	0	-4.24	-3.58	13	lncRNA
chr22	17788695	17789293	AC016026.1	5.80E-05	-	17788695	17789293	0	1	598,	0	-4.24	-3.58	6	lncRNA
chr22	17789392	17789492	AC016026.1	5.80E-05	-	17789392	17789492	0	1	100,	0	-4.24	-3.58	3	lncRNA
chr22	17790088	17790537	AC016026.1	6.30E-05	-	17790088	17790537	0	1	449,	0	-4.2	-3.56	16	lncRNA
chr22	17790784	17810751	AC016026.1	6.30E-05	-	17790784	17810751	0	5	132,74,100,94,49,	0,213,417,18059,19918	-4.2	-3.56	6.67	lncRNA
chr22	18077984	18078534	AC016027.1	1.00E-09	-	18077984	18078534	0	1	550,	0	-8.99	-7.24	4.83	lncRNA
chr22	18078150	18078535	AC016027.1	4.00E-11	-	18078150	18078535	0	1	385,	0	-10.4	-8.38	5.6	lncRNA
chr22	18078683	18078784	AC016027.1	1.00E-09	-	18078683	18078784	0	1	101,	0	-8.99	-7.24	2.33	lncRNA
chr8	6405823	6406272	AC016065.1	4.30E-05	-	6405823	6406272	0	1	449,	0	-4.37	-3.68	18	lncRNA
chr17	76832316	76832561	AC016168.4	0.0072	-	76832316	76832561	0	1	245,	0	-2.14	-1.75	11	lncRNA
chr17	76840708	76841099	AC016168.4	0.00013	-	76840708	76841099	0	1	391,	0	-3.9	-3.33	6.67	lncRNA
chr10	73252938	73253210	AC016394.1	2.80E-07	+	73252938	73253210	0	2	157,42,	0,230	-6.55	-5.23	6	lncRNA
chr10	73253854	73254201	AC016394.1	2.80E-07	+	73253854	73254201	0	1	347,	0	-6.55	-5.23	8	lncRNA
chr10	73125061	73125160	AC016394.2	0.011	-	73125061	73125160	0	1	99,	0	-1.97	-0.882	4	lncRNA
chr19	305670	306123	AC016588.1	5.40E-07	+	305670	306123	0	2	33,67,	0,386	-6.27	-4.99	2	lncRNA
chr19	251124	251323	AC016588.2	1.70E-05	-	251124	251323	0	1	199,	0	-4.78	-3.94	8	lncRNA
chr19	58575494	58582702	AC016629.3	6.50E-06	+	58575494	58582702	0	2	94,107,	0,7101	-5.19	-4.2	3.75	lncRNA
chr19	58582801	58583102	AC016629.3	6.50E-06	+	58582801	58583102	0	1	301,	0	-5.19	-4.2	13	lncRNA
chr2	113325419	113424551	AC016745.1	1.00E-05	+	113325419	113424551	0	3	134,99,57,	0,3259,99075	-4.98	-4.07	2.83	lncRNA
chr2	61143663	61144009	AC016747.1	0.00025	-	61143663	61144009	0	1	346,	0	-3.6	-3.09	5.5	lncRNA
chr2	61163111	61164628	AC016747.4	2.00E-04	+	61163111	61164628	0	2	121,275,	0,1242	-3.7	-3.17	4.8	lncRNA
chr10	116672357	116672652	AC016825.1	1.90E-10	+	116672357	116672652	0	1	295,	0	-9.72	-7.83	5	lncRNA
chr7	130867377	130867977	AC016831.7	5.60E-05	-	130867377	130867977	0	1	600,	0	-4.25	-3.59	23	lncRNA
chr7	130868126	130868326	AC016831.7	5.60E-05	-	130868126	130868326	0	1	200,	0	-4.25	-3.59	4	lncRNA
chr7	130881557	130881658	AC016831.7	4.30E-05	-	130881557	130881658	0	1	101,	0	-4.37	-3.68	3.29	lncRNA
chr7	130881906	130882007	AC016831.7	4.30E-05	-	130881906	130882007	0	1	101,	0	-4.37	-3.68	4	lncRNA
chr7	130882106	130882306	AC016831.7	4.30E-05	-	130882106	130882306	0	1	200,	0	-4.37	-3.68	4.25	lncRNA
chr7	130882654	130882755	AC016831.7	4.30E-05	-	130882654	130882755	0	1	101,	0	-4.37	-3.68	1.6	lncRNA
chr7	131107880	131108679	AC016831.7	1.30E-05	-	131107880	131108679	0	1	799,	0	-4.87	-4	13	lncRNA
chr7	131109811	131110011	AC016831.7	1.30E-05	-	131109811	131110011	0	1	200,	0	-4.87	-4	3.8	lncRNA
chr17	7582160	7582259	AC016876.1	5.90E-07	-	7582160	7582259	0	1	99,	0	-6.23	-4.96	1.5	lncRNA
chr17	7582357	7583096	AC016876.1	5.90E-07	-	7582357	7583096	0	2	174,221,	0,518	-6.23	-4.96	13	lncRNA
chr17	7583194	7583938	AC016876.1	5.90E-07	-	7583194	7583938	0	2	324,21,	0,723	-6.23	-4.96	9	lncRNA
chr18	76492590	76492689	AC018413.1	0.0015	+	76492590	76492689	0	1	99,	0	-2.83	-2.41	5	lncRNA
chr18	76492786	76492886	AC018413.1	0.0015	+	76492786	76492886	0	1	100,	0	-2.83	-1.69	4.5	lncRNA
chr2	174336622	174336772	AC018470.1	1.00E-11	-	174336622	174336772	0	1	150,	0	-11	-8.15	4	others
chr2	174336920	174337020	AC018470.1	1.00E-11	-	174336920	174337020	0	1	100,	0	-11	-8.15	4	others
chr2	174337168	174337566	AC018470.1	1.00E-11	-	174337168	174337566	0	1	398,	0	-11	-8.9	23	others
chr12	10847187	10882296	AC018630.2	0.0016	-	10847187	10882296	0	3	180,36,80,	0,1184,35029	-2.79	-2.36	4.25	mRNA
chr12	10882491	10882639	AC018630.2	0.0016	-	10882491	10882639	0	1	148,	0	-2.79	-1.65	8	mRNA
chr7	128651234	128651585	AC018638.4	1.30E-07	+	128651234	128651585	0	1	351,	0	-6.87	-5.48	19	pseudogene
chr7	128651833	128652334	AC018638.4	1.30E-07	+	128651833	128652334	0	1	501,	0	-6.87	-5.48	14	pseudogene
chr7	128654015	128654157	AC018638.5	3.90E-08	+	128654015	128654157	0	1	142,	0	-7.41	-5.89	2.62	pseudogene
chr7	128654392	128654675	AC018638.5	3.90E-08	+	128654392	128654675	0	1	283,	0	-7.41	-5.89	14	pseudogene
chr7	35696863	35697913	AC018647.2	0.00069	+	35696863	35697913	0	1	1050,	0	-3.16	-2.7	21	lncRNA
chr7	35698962	35699113	AC018647.2	0.04	+	35698962	35699113	0	1	151,	0	-1.4	-1.03	13	lncRNA
chr2	74832901	74833050	AC019069.1	2.20E-05	-	74832901	74833050	0	1	149,	0	-4.66	-3.87	8	lncRNA
chr2	74833690	74833987	AC019069.1	2.20E-05	-	74833690	74833987	0	1	297,	0	-4.66	-3.87	8	lncRNA
chr7	17339046	17451003	AC019117.3	4.20E-06	+	17339046	17451003	0	2	1182,9,	0,111948	-5.38	-4.33	6.4	mRNA
chr6	73291034	73291135	AC019205.1	0.00079	+	73291034	73291135	0	1	101,	0	-3.1	-2.65	6	lncRNA
chr6	73299248	73299647	AC019205.1	0.00079	+	73299248	73299647	0	1	399,	0	-3.1	-1.93	7	lncRNA
chr8	1763937	1843432	AC019257.8	0.001	+	1763937	1843432	0	3	4,666,80,	0,6994,79415	-3	-2.56	14	mRNA
chr8	1956829	1957080	AC019257.8	0.00062	+	1956829	1957080	0	1	251,	0	-3.21	-2.75	5.2	mRNA
chr8	1957228	1957529	AC019257.8	0.00062	+	1957228	1957529	0	1	301,	0	-3.21	-2.75	5.5	mRNA
chr8	1958168	1958318	AC019257.9	1.20E-06	-	1958168	1958318	0	1	150,	0	-5.91	-4.71	11	lncRNA
chr15	41825245	41826432	AC020659.2	2.00E-07	-	41825245	41826432	0	3	128,294,19,	0,780,1168	-6.7	-5.34	7	lncRNA
chr16	70663304	70664198	AC020763.4	6.80E-05	+	70663304	70664198	0	1	894,	0	-4.17	-3.53	19.5	others
chr16	70664346	70664546	AC020763.4	6.80E-05	+	70664346	70664546	0	1	200,	0	-4.17	-3.53	3.5	others
chr5	72997208	72997401	AC020893.2	5.40E-06	+	72997208	72997401	0	1	193,	0	-5.27	-3.63	4	pseudogene
chr19	18022452	18022552	AC020904.2	5.20E-07	+	18022452	18022552	0	1	100,	0	-6.28	-5.01	7	pseudogene
chr19	18031107	18031504	AC020904.2	5.20E-07	+	18031107	18031504	0	1	397,	0	-6.28	-5.01	11	pseudogene
chr19	34676157	34676404	AC020910.5	1.60E-06	-	34676157	34676404	0	1	247,	0	-5.8	-4.05	3	others
chr19	34676942	34677090	AC020910.5	1.60E-06	-	34676942	34677090	0	1	148,	0	-5.8	-4.63	10	others
chr19	58294119	58306118	AC020915.1	3.80E-05	+	58294119	58306118	0	2	1462,31,	0,11968	-4.42	-3.71	18	lncRNA
chr19	58312364	58315098	AC020915.1	3.80E-05	+	58312364	58315098	0	2	98,351,	0,2383	-4.42	-3.71	5	lncRNA
chr19	58246733	58285756	AC020915.5	0.023	+	58246733	58285756	0	2	61,40,	0,38983	-1.63	-1.25	3	mRNA
chr19	58294144	58306150	AC020915.5	5.40E-05	+	58294144	58306150	0	2	1437,63,	0,11943	-4.27	-3.61	10.5	mRNA
chr19	58312347	58315133	AC020915.5	5.40E-05	+	58312347	58315133	0	2	115,386,	0,2400	-4.27	-3.61	8.67	mRNA
chr19	13830278	13830429	AC020916.1	4.00E-05	-	13830278	13830429	0	1	151,	0	-4.4	-3.7	18	lncRNA
chr19	13830528	13831179	AC020916.1	4.00E-05	-	13830528	13831179	0	1	651,	0	-4.4	-3.7	9	lncRNA
chr19	13831328	13831479	AC020916.1	4.00E-05	-	13831328	13831479	0	1	151,	0	-4.4	-3.7	15	lncRNA
chr12	643320	644185	AC021054.1	1.20E-07	+	643320	644185	0	2	517,227,	0,638	-6.93	-5.52	13	lncRNA
chr19	44106445	44108240	AC021092.1	6.90E-06	-	44106445	44108240	0	1	1795,	0	-5.16	-4.19	21	lncRNA
chr7	155964553	155964802	AC021218.1	0.0047	+	155964553	155964802	0	1	249,	0	-2.33	-1.93	9	lncRNA
chr7	155964901	155965498	AC021218.1	0.0047	+	155964901	155965498	0	1	597,	0	-2.33	-1.93	14	lncRNA
chr18	32412276	32412372	AC021224.1	0.0019	+	32412276	32412372	0	1	96,	0	-2.71	-2.29	3.33	lncRNA
chr18	32412466	32412610	AC021224.1	0.0019	+	32412466	32412610	0	1	144,	0	-2.71	-2.29	6	lncRNA
chr8	9555831	9555979	AC021242.3	7.90E-16	-	9555831	9555979	0	1	148,	0	-15.1	-12.6	7	lncRNA
chr8	67313337	67313683	AC021321.2	6.30E-09	-	67313337	67313683	0	1	346,	0	-8.2	-6.55	6	lncRNA
chr3	98521231	98562359	AC021660.3	0.00071	-	98521231	98562359	0	2	211,36,	0,41092	-3.15	-2.69	2.33	mRNA
chr15	85744686	85748972	AC021739.2	7.40E-08	-	85744686	85748972	0	2	128,65,	0,4221	-7.13	-5.68	5.75	lncRNA
chr3	10004842	10006017	AC022007.1	2.80E-07	-	10004842	10006017	0	2	892,203,	0,972	-6.55	-5.22	15.5	lncRNA
chr3	10006513	10006614	AC022007.1	2.80E-07	-	10006513	10006614	0	1	101,	0	-6.55	-5.22	8	lncRNA
chr3	10006712	10006812	AC022007.1	2.80E-07	-	10006712	10006812	0	1	100,	0	-6.55	-5.22	9	lncRNA
chr3	10007358	10007508	AC022007.1	2.80E-07	-	10007358	10007508	0	1	150,	0	-6.55	-4.64	3	lncRNA
chr19	14169286	14169485	AC022098.1	0.0036	+	14169286	14169485	0	1	199,	0	-2.44	-2.04	4	lncRNA
chr19	14170078	14170376	AC022098.1	0.0049	+	14170078	14170376	0	1	298,	0	-2.31	-1.91	10	lncRNA
chr5	69187855	69188255	AC022107.1	4.10E-07	-	69187855	69188255	0	1	400,	0	-6.39	-5.09	9.33	others
chr5	69188353	69188454	AC022107.1	4.10E-07	-	69188353	69188454	0	1	101,	0	-6.39	-4.52	7	others
chr5	69189052	69189452	AC022107.1	4.10E-07	-	69189052	69189452	0	1	400,	0	-6.39	-5.09	6.67	others
chr19	52652833	52652934	AC022150.4	3.30E-07	-	52652833	52652934	0	1	101,	0	-6.48	-4.59	4	lncRNA
chr19	52653033	52653234	AC022150.4	3.30E-07	-	52653033	52653234	0	1	201,	0	-6.48	-5.16	3	lncRNA
chr16	8848154	8849149	AC022167.2	0.00079	+	8848154	8849149	0	1	995,	0	-3.1	-2.65	3.88	lncRNA
chr16	8855059	8860218	AC022167.2	0.0035	+	8855059	8860218	0	2	158,91,	0,5068	-2.46	-2.05	7	lncRNA
chr16	8859960	8860258	AC022167.2	8.30E-07	+	8859960	8860258	0	1	298,	0	-6.08	-4.84	10	lncRNA
chr2	84926067	84926264	AC022210.2	0.021	+	84926067	84926264	0	1	197,	0	-1.68	-1.3	12	lncRNA
chr2	84926159	84926301	AC022210.2	2.90E-07	+	84926159	84926301	0	1	142,	0	-6.54	-5.22	14	lncRNA
chr2	84926999	84927294	AC022210.2	0.0032	+	84926999	84927294	0	1	295,	0	-2.49	-2.08	20	lncRNA
chr2	84927101	84927337	AC022210.2	2.90E-07	+	84927101	84927337	0	1	236,	0	-6.54	-5.22	10	lncRNA
chr17	75271814	75271914	AC022211.2	1.10E-06	+	75271814	75271914	0	1	100,	0	-5.97	-4.76	7	lncRNA
chr17	75272656	75272904	AC022211.2	1.10E-06	+	75272656	75272904	0	1	248,	0	-5.97	-4.76	6	lncRNA
chr17	75273250	75273598	AC022211.2	1.10E-06	+	75273250	75273598	0	1	348,	0	-5.97	-4.76	6	lncRNA
chr3	10249470	10260638	AC022384.1	2.60E-05	+	10249470	10260638	0	2	144,502,	0,10666	-4.59	-3.82	8.33	mRNA
chr3	10270345	10270792	AC022384.1	2.60E-05	+	10270345	10270792	0	1	447,	0	-4.59	-3.82	7.5	mRNA
chr3	10279429	10279629	AC022384.1	0.00041	+	10279429	10279629	0	1	200,	0	-3.39	-2.91	2.67	mRNA
chr3	10279727	10279926	AC022384.1	0.00041	+	10279727	10279926	0	1	199,	0	-3.39	-2.91	28	mRNA
chr10	73674442	73674542	AC022400.3	5.10E-05	-	73674442	73674542	0	1	100,	0	-4.29	-2.92	7	lncRNA
chr10	73674690	73674938	AC022400.3	5.10E-05	-	73674690	73674938	0	1	248,	0	-4.29	-3.62	13	lncRNA
chr10	73675382	73675680	AC022400.3	5.10E-05	-	73675382	73675680	0	1	298,	0	-4.29	-3.62	26	lncRNA
chr10	73704032	73704330	AC022400.6	1.90E-05	-	73704032	73704330	0	1	298,	0	-4.73	-3.91	12	lncRNA
chr10	73807470	73807620	AC022400.7	2.00E-04	-	73807470	73807620	0	1	150,	0	-3.69	-3.16	3	mRNA
chr10	73807718	73807868	AC022400.7	2.00E-04	-	73807718	73807868	0	1	150,	0	-3.69	-3.16	11	mRNA
chr10	73807967	73808366	AC022400.7	2.00E-04	-	73807967	73808366	0	1	399,	0	-3.69	-3.16	17	mRNA
chr10	73808464	73811502	AC022400.7	2.00E-04	-	73808464	73811502	0	3	265,105,29,	0,2334,3009	-3.69	-3.16	11	mRNA
chr5	180834364	180835435	AC022413.2	8.30E-09	-	180834364	180835435	0	2	668,12,	0,1059	-8.08	-6.44	13	lncRNA
chr19	12142441	12142637	AC022415.1	7.90E-07	-	12142441	12142637	0	1	196,	0	-6.1	-4.86	14	pseudogene
chr3	188178838	188179086	AC022498.2	3.60E-07	+	188178838	188179086	0	1	248,	0	-6.44	-5.13	2.5	others
chr17	78803401	78803852	AC022966.1	0.00035	-	78803401	78803852	0	1	451,	0	-3.45	-2.96	12	mRNA
chr17	78806999	78807100	AC022966.1	0.00035	-	78806999	78807100	0	1	101,	0	-3.45	-2.96	10	mRNA
chr17	78807448	78812872	AC022966.1	0.00035	-	78807448	78812872	0	2	188,13,	0,5411	-3.45	-2.96	4.5	mRNA
chr15	101303645	101303895	AC023024.1	7.40E-05	+	101303645	101303895	0	1	250,	0	-4.13	-2.8	6	lncRNA
chr15	101304641	101305239	AC023024.1	2.50E-05	+	101304641	101305239	0	1	598,	0	-4.61	-3.84	14	lncRNA
chr18	36273768	36273867	AC023043.2	3.20E-06	+	36273768	36273867	0	1	99,	0	-5.49	-3.8	3	pseudogene
chr18	36273963	36274160	AC023043.2	3.20E-06	+	36273963	36274160	0	1	197,	0	-5.49	-4.4	3	pseudogene
chr12	31729315	31729415	AC023157.3	0.017	+	31729315	31729415	0	1	100,	0	-1.78	-1.4	2	lncRNA
chr12	31729514	31729614	AC023157.3	0.017	+	31729514	31729614	0	1	100,	0	-1.78	-0.699	8	lncRNA
chr12	31729961	31730856	AC023157.3	0.00095	+	31729961	31730856	0	1	895,	0	-3.02	-2.58	8	lncRNA
chr12	53517060	53517309	AC023509.2	0.0019	+	53517060	53517309	0	1	249,	0	-2.73	-2.31	12	lncRNA
chr8	94553816	94568058	AC023632.2	8.30E-06	+	94553816	94568058	0	2	91,10,	0,14232	-5.08	-3.49	3	lncRNA
chr8	94568206	94568307	AC023632.2	8.30E-06	+	94568206	94568307	0	1	101,	0	-5.08	-3.49	7	lncRNA
chr8	94568655	94568755	AC023632.2	8.30E-06	+	94568655	94568755	0	1	100,	0	-5.08	-3.49	3	lncRNA
chr8	94570199	94570299	AC023632.2	1.90E-07	+	94570199	94570299	0	1	100,	0	-6.72	-4.77	8	lncRNA
chr19	16630935	16631082	AC024075.3	5.00E-08	+	16630935	16631082	0	1	147,	0	-7.3	-5.8	6.5	lncRNA
chr10	62376410	62388416	AC024598.1	7.80E-06	+	62376410	62388416	0	2	526,21,	0,11985	-5.11	-4.15	20	lncRNA
chr12	57796223	57796716	AC025165.3	0.00019	+	57796223	57796716	0	1	493,	0	-3.71	-3.17	10	mRNA
chr5	43041773	43042022	AC025171.2	0.0014	+	43041773	43042022	0	1	249,	0	-2.85	-2.42	10.5	lncRNA
chr5	43042120	43042270	AC025171.2	0.0014	+	43042120	43042270	0	1	150,	0	-2.85	-2.42	6.5	lncRNA
chr5	43042766	43043214	AC025171.2	0.0025	+	43042766	43043214	0	1	448,	0	-2.6	-2.19	13	lncRNA
chr5	43043561	43044784	AC025171.2	0.00024	+	43043561	43044784	0	2	6,392,	0,831	-3.62	-3.1	19	lncRNA
chr5	43044883	43045033	AC025171.2	0.00024	+	43044883	43045033	0	1	150,	0	-3.62	-3.1	10	lncRNA
chr5	43053211	43053510	AC025171.2	0.00013	+	43053211	43053510	0	1	299,	0	-3.89	-3.32	6	lncRNA
chr5	43053658	43054305	AC025171.2	0.00013	+	43053658	43054305	0	1	647,	0	-3.89	-3.32	8	lncRNA
chr5	43054503	43054603	AC025171.2	0.00013	+	43054503	43054603	0	1	100,	0	-3.89	-3.32	2.33	lncRNA
chr5	43034392	43034635	AC025171.5	1.30E-07	+	43034392	43034635	0	1	243,	0	-6.87	-4.87	9	lncRNA
chr5	32174564	32174942	AC025181.2	2.80E-08	+	32174564	32174942	0	1	378,	0	-7.55	-5.99	10	lncRNA
chr12	52076939	52077338	AC025259.1	0.0011	-	52076939	52077338	0	1	399,	0	-2.95	-2.51	7	lncRNA
chr12	52058877	52058974	AC025259.3	7.20E-07	-	52058877	52058974	0	1	97,	0	-6.14	-4.89	5.5	lncRNA
chr16	3382604	3382704	AC025283.2	2.80E-06	+	3382604	3382704	0	1	100,	0	-5.56	-3.85	4	mRNA
chr16	3382801	3383048	AC025283.2	2.80E-06	+	3382801	3383048	0	1	247,	0	-5.56	-4.45	10	mRNA
chr16	3383343	3390044	AC025283.2	2.80E-06	+	3383343	3390044	0	3	368,483,35,	0,1115,6666	-5.56	-4.45	7	mRNA
chr16	3397301	3397745	AC025283.2	1.30E-06	+	3397301	3397745	0	1	444,	0	-5.88	-4.69	9	mRNA
chr16	3384462	3448492	AC025283.3	0.00068	+	3384462	3448492	0	3	244,223,22,	0,19963,64008	-3.17	-2.72	6	mRNA
chr12	68841994	68842384	AC025423.2	6.20E-06	+	68841994	68842384	0	1	390,	0	-5.21	-4.22	7.33	pseudogene
chr5	37286592	37286881	AC025449.1	0.015	-	37286592	37286881	0	1	289,	0	-1.83	-1.44	9	pseudogene
chr17	47621979	47622079	AC025682.1	0.00035	-	47621979	47622079	0	1	100,	0	-3.46	-2.96	1.7	lncRNA
chr11	9756060	9756160	AC026250.1	3.80E-06	-	9756060	9756160	0	1	100,	0	-5.42	-3.74	2	lncRNA
chr11	9756655	9756855	AC026250.1	3.80E-06	-	9756655	9756855	0	1	200,	0	-5.42	-3.74	7	lncRNA
chr16	15701334	15701775	AC026401.3	0.00015	+	15701334	15701775	0	1	441,	0	-3.82	-3.27	5	lncRNA
chr16	69328741	69334625	AC026464.6	7.90E-15	-	69328741	69334625	0	2	438,105,	0,5779	-14.1	-11.7	9	mRNA
chr16	69334722	69334871	AC026464.6	7.90E-15	-	69334722	69334871	0	1	149,	0	-14.1	-11.7	4.25	mRNA
chr16	48542853	48546137	AC026470.1	3.50E-05	-	48542853	48546137	0	2	408,41,	0,3243	-4.45	-3.73	6	mRNA
chr16	48560815	48603672	AC026470.1	8.50E-06	-	48560815	48603672	0	2	1629,13,	0,42844	-5.07	-4.14	12	mRNA
chr16	31457008	31457306	AC026471.1	5.10E-10	-	31457008	31457306	0	1	298,	0	-9.29	-7.47	17	lncRNA
chr16	31457553	31457752	AC026471.1	5.10E-10	-	31457553	31457752	0	1	199,	0	-9.29	-6.73	7	lncRNA
chr16	31457851	31458100	AC026471.1	5.10E-10	-	31457851	31458100	0	1	249,	0	-9.29	-7.47	15	lncRNA
chr16	31458297	31458496	AC026471.1	5.10E-10	-	31458297	31458496	0	1	199,	0	-9.29	-7.47	4	lncRNA
chr16	31458694	31459091	AC026471.1	5.10E-10	-	31458694	31459091	0	1	397,	0	-9.29	-7.47	4.33	lncRNA
chr16	31470984	31471376	AC026471.6	2.60E-09	-	31470984	31471376	0	1	392,	0	-8.59	-6.19	10	others
chr16	31471521	31472010	AC026471.6	2.60E-09	-	31471521	31472010	0	1	489,	0	-8.59	-6.19	7	others
chr5	675874	676616	AC026740.1	1.50E-06	+	675874	676616	0	1	742,	0	-5.83	-4.66	19	lncRNA
chr5	1345492	1346133	AC026748.3	0.0066	+	1345492	1346133	0	1	641,	0	-2.18	-1.78	17	lncRNA
chr5	1346329	1347118	AC026748.3	0.0066	+	1346329	1347118	0	1	789,	0	-2.18	-1.78	8	lncRNA
chr5	1349997	1350392	AC026748.3	0.0011	+	1349997	1350392	0	1	395,	0	-2.95	-2.51	16	lncRNA
chr12	133155548	133182001	AC026786.1	1.00E-07	+	133155548	133182001	0	2	141,56,	0,26397	-6.98	-5.56	6	mRNA
chr12	133202270	133202369	AC026786.1	2.10E-06	+	133202270	133202369	0	1	99,	0	-5.67	-3.94	4	mRNA
chr19	48964223	48964423	AC026803.2	6.90E-07	+	48964223	48964423	0	1	200,	0	-6.16	-4.34	7	lncRNA
chr17	7314368	7315421	AC026954.2	0.00024	-	7314368	7315421	0	4	35,110,161,91,	0,119,590,962	-3.62	-3.1	1.77	mRNA
chr17	7352826	7354757	AC026954.3	8.10E-07	-	7352826	7354757	0	2	6,88,	0,1843	-6.09	-4.85	3.5	lncRNA
chr8	106271921	106272657	AC027031.2	0.0015	+	106271921	106272657	0	1	736,	0	-2.81	-2.38	9.33	lncRNA
chr15	78589856	78590151	AC027228.2	1.00E-04	-	78589856	78590151	0	1	295,	0	-4	-3.41	8.25	lncRNA
chr12	122866875	122867021	AC027290.1	0.0025	+	122866875	122867021	0	1	146,	0	-2.6	-2.19	4.2	lncRNA
chr17	81228855	81228955	AC027601.2	2.70E-07	+	81228855	81228955	0	1	100,	0	-6.57	-4.65	6	lncRNA
chr17	81229053	81229153	AC027601.2	2.70E-07	+	81229053	81229153	0	1	100,	0	-6.57	-4.65	8	lncRNA
chr7	66740013	66740385	AC027644.3	2.00E-16	-	66740013	66740385	0	1	372,	0	-15.7	-13.2	7	lncRNA
chr7	66808895	66809294	AC027644.4	1.10E-05	+	66808895	66809294	0	1	399,	0	-4.96	-4.06	9.5	mRNA
chr17	3609698	3610838	AC027796.3	6.90E-05	-	3609698	3610838	0	1	1140,	0	-4.16	-3.53	26	mRNA
chr17	3655717	3657752	AC027796.4	1.30E-12	-	3655717	3657752	0	3	245,66,126,	0,1138,1909	-11.9	-9.73	7	lncRNA
chr17	3657945	3658092	AC027796.4	1.30E-12	-	3657945	3658092	0	1	147,	0	-11.9	-9.73	7	lncRNA
chr15	99129619	99130113	AC036108.2	0	-	99129619	99130113	0	1	494,	0	#NAME?	#NAME?	31	lncRNA
chr15	99130210	99131116	AC036108.2	0	-	99130210	99131116	0	2	179,314,	0,592	#NAME?	#NAME?	7.5	lncRNA
chr15	99131214	99131806	AC036108.2	0	-	99131214	99131806	0	1	592,	0	#NAME?	#NAME?	28	lncRNA
chr8	141124915	141125166	AC040970.1	0.00032	-	141124915	141125166	0	1	251,	0	-3.49	-2.99	9	lncRNA
chr8	141125314	141125465	AC040970.1	0.00032	-	141125314	141125465	0	1	151,	0	-3.49	-2.28	4	lncRNA
chr8	141125663	141125764	AC040970.1	0.00032	-	141125663	141125764	0	1	101,	0	-3.49	-2.99	7	lncRNA
chr8	141126081	141126481	AC040970.1	0.00032	-	141126081	141126481	0	1	400,	0	-3.49	-2.99	19	lncRNA
chr8	25183638	25183887	AC041005.1	6.60E-06	-	25183638	25183887	0	1	249,	0	-5.18	-4.2	18	lncRNA
chr8	25183985	25184234	AC041005.1	6.60E-06	-	25183985	25184234	0	1	249,	0	-5.18	-4.2	15	lncRNA
chr17	63703339	63703686	AC046185.1	0.0021	-	63703339	63703686	0	1	347,	0	-2.68	-2.26	24	mRNA
chr12	122208128	122216538	AC048338.1	1.70E-05	-	122208128	122216538	0	2	449,51,	0,8359	-4.76	-3.93	5.14	mRNA
chr12	62613720	62614270	AC048341.1	7.40E-05	+	62613720	62614270	0	1	550,	0	-4.13	-3.51	22	lncRNA
chr12	62616018	62616219	AC048341.1	0.00072	+	62616018	62616219	0	1	201,	0	-3.14	-2.69	4.22	lncRNA
chr12	62616467	62616668	AC048341.1	0.00072	+	62616467	62616668	0	1	201,	0	-3.14	-2.69	4.5	lncRNA
chr15	84631503	84631702	AC048382.5	1.00E-06	-	84631503	84631702	0	1	199,	0	-6	-4.78	10	lncRNA
chr15	84631800	84632148	AC048382.5	1.00E-06	-	84631800	84632148	0	1	348,	0	-6	-4.78	4	lncRNA
chr15	84633541	84633641	AC048382.5	1.00E-06	-	84633541	84633641	0	1	100,	0	-6	-4.21	2	lncRNA
chr15	84622063	84622162	AC048382.6	1.40E-07	-	84622063	84622162	0	1	99,	0	-6.86	-4.86	4	lncRNA
chr17	17202748	17203097	AC055811.2	0.0025	-	17202748	17203097	0	1	349,	0	-2.6	-1.48	9	mRNA
chr17	35409697	35410228	AC060766.1	2.50E-11	-	35409697	35410228	0	1	531,	0	-10.6	-8.59	8	pseudogene
chr17	35406828	35406926	AC060766.7	3.10E-09	-	35406828	35406926	0	1	98,	0	-8.51	-6.83	11	lncRNA
chr17	35407458	35409477	AC060766.7	3.10E-09	-	35407458	35409477	0	2	133,13,	0,2006	-8.51	-6.13	6	lncRNA
chr17	35409573	35409768	AC060766.7	3.10E-09	-	35409573	35409768	0	1	195,	0	-8.51	-6.83	7	lncRNA
chr17	43148567	43148667	AC060780.1	0.019	-	43148567	43148667	0	1	100,	0	-1.73	-1.35	2.8	lncRNA
chr17	43162626	43163026	AC060780.1	0.00034	-	43162626	43163026	0	1	400,	0	-3.47	-2.98	10	lncRNA
chr17	43164322	43164473	AC060780.1	0.001	-	43164322	43164473	0	1	151,	0	-2.99	-1.84	4.5	lncRNA
chr17	43166068	43166518	AC060780.1	0.001	-	43166068	43166518	0	1	450,	0	-2.99	-2.55	3	lncRNA
chr8	51899416	51899516	AC064807.1	0.002	+	51899416	51899516	0	1	100,	0	-2.69	-2.28	4.67	lncRNA
chr8	51899763	51900012	AC064807.1	0.002	+	51899763	51900012	0	1	249,	0	-2.69	-2.28	8.5	lncRNA
chr17	42552681	42553567	AC067852.2	0	-	42552681	42553567	0	1	886,	0	#NAME?	#NAME?	10	lncRNA
chr17	42553665	42554748	AC067852.2	0	-	42553665	42554748	0	1	1083,	0	#NAME?	#NAME?	31	lncRNA
chr19	44066406	44066654	AC067968.1	0.0016	+	44066406	44066654	0	1	248,	0	-2.79	-2.37	8	mRNA
chr19	44066753	44067199	AC067968.1	0.0016	+	44066753	44067199	0	1	446,	0	-2.79	-2.37	25	mRNA
chr19	44085732	44085931	AC067968.1	0.0044	+	44085732	44085931	0	1	199,	0	-2.36	-1.96	8	mRNA
chr19	44086029	44086129	AC067968.1	0.0044	+	44086029	44086129	0	1	100,	0	-2.36	-1.96	4	mRNA
chr19	44086376	44087120	AC067968.1	0.00011	+	44086376	44087120	0	1	744,	0	-3.94	-3.36	34	mRNA
chr2	232343361	232343509	AC068134.3	1.20E-06	+	232343361	232343509	0	1	148,	0	-5.93	-4.73	4.75	pseudogene
chr2	232343607	232343903	AC068134.3	1.20E-06	+	232343607	232343903	0	1	296,	0	-5.93	-4.73	13	pseudogene
chr11	43733902	43733997	AC068205.4	1.50E-06	+	43733902	43733997	0	1	95,	0	-5.81	-4.06	4.5	pseudogene
chr11	43734138	43734281	AC068205.4	1.50E-06	+	43734138	43734281	0	1	143,	0	-5.81	-4.06	9	pseudogene
chr11	43734469	43734564	AC068205.4	1.50E-06	+	43734469	43734564	0	1	95,	0	-5.81	-4.06	4	pseudogene
chr8	123181880	123182026	AC068228.1	1.40E-05	-	123181880	123182026	0	1	146,	0	-4.86	-3.33	7	lncRNA
chr17	47292156	47292505	AC068234.1	0.00031	+	47292156	47292505	0	1	349,	0	-3.51	-3.01	4.71	mRNA
chr15	75368302	75368401	AC068338.2	0.0012	+	75368302	75368401	0	1	99,	0	-2.92	-1.77	8	lncRNA
chr15	75368745	75369042	AC068338.2	0.0012	+	75368745	75369042	0	1	297,	0	-2.92	-1.77	4	lncRNA
chr11	45905985	45906461	AC068385.1	2.70E-06	-	45905985	45906461	0	2	311,53,	0,423	-5.57	-4.46	10.5	lncRNA
chr10	124617178	124617526	AC068896.1	0.029	-	124617178	124617526	0	1	348,	0	-1.54	-1.16	10	mRNA
chr10	124681726	124682322	AC068896.1	0.00044	-	124681726	124682322	0	1	596,	0	-3.36	-2.88	6.5	mRNA
chr7	2234682	2235482	AC069288.1	0.00024	-	2234682	2235482	0	1	800,	0	-3.62	-3.1	21	mRNA
chr15	64841931	64854969	AC069368.1	2.00E-11	+	64841931	64854969	0	3	97,150,49,	0,6661,12989	-10.7	-8.63	2.92	mRNA
chr3	108543458	108543875	AC069499.1	6.30E-14	-	108543458	108543875	0	1	417,	0	-13.2	-10.9	5.67	pseudogene
chr7	39949655	39949755	AC072061.1	9.30E-06	-	39949655	39949755	0	1	100,	0	-5.03	-3.45	4	lncRNA
chr2	224474161	224474403	AC073052.2	8.30E-08	+	224474161	224474403	0	1	242,	0	-7.08	-5.64	4.2	lncRNA
chr7	150388447	150410597	AC073111.3	1.10E-06	+	150388447	150410597	0	2	54,438,	0,21712	-5.97	-4.76	11	lncRNA
chr15	63677999	63713565	AC073167.1	2.00E-11	+	63677999	63713565	0	3	45,97,100,	0,223,35466	-10.7	-8.65	3.8	lncRNA
chr2	232580997	232581196	AC073254.1	5.80E-06	-	232580997	232581196	0	1	199,	0	-5.24	-4.24	5.25	lncRNA
chr7	143286584	143287161	AC073342.1	1.90E-06	-	143286584	143287161	0	2	79,119,	0,458	-5.73	-4.58	5.8	lncRNA
chr7	143287602	143287751	AC073342.1	1.90E-06	-	143287602	143287751	0	1	149,	0	-5.73	-3.99	4	lncRNA
chr10	73626144	73626492	AC073389.1	5.80E-09	+	73626144	73626492	0	1	348,	0	-8.24	-6.58	8	lncRNA
chr10	73626590	73626790	AC073389.1	5.80E-09	+	73626590	73626790	0	1	200,	0	-8.24	-6.58	17	lncRNA
chr10	73674705	73675053	AC073389.2	5.40E-05	+	73674705	73675053	0	1	348,	0	-4.27	-3.6	15	lncRNA
chr17	40628903	40630923	AC073508.2	8.50E-06	-	40628903	40630923	0	2	90,210,	0,1810	-5.07	-4.13	1.74	mRNA
chr17	40648113	40648213	AC073508.2	8.50E-06	-	40648113	40648213	0	1	100,	0	-5.07	-3.48	4	mRNA
chr17	40648512	40656365	AC073508.2	8.50E-06	-	40648512	40656365	0	2	956,44,	0,7809	-5.07	-4.13	30	mRNA
chr17	40648397	40649620	AC073508.3	2.60E-05	+	40648397	40649620	0	1	1223,	0	-4.59	-3.82	29	lncRNA
chr10	122884839	122888504	AC073585.1	0.00048	+	122884839	122888504	0	2	13,236,	0,3429	-3.32	-2.84	17	pseudogene
chr10	122888602	122898069	AC073585.1	0.00048	+	122888602	122898069	0	2	121,277,	0,9190	-3.32	-2.84	18	pseudogene
chr2	131520284	131521127	AC073869.1	1.10E-05	+	131520284	131521127	0	1	843,	0	-4.97	-4.07	10	pseudogene
chr7	1058236	1058334	AC073957.2	1.50E-09	-	1058236	1058334	0	1	98,	0	-8.82	-6.38	8	lncRNA
chr7	1058431	1058578	AC073957.2	1.50E-09	-	1058431	1058578	0	1	147,	0	-8.82	-7.09	6	lncRNA
chr7	1058870	1059115	AC073957.2	1.50E-09	-	1058870	1059115	0	1	245,	0	-8.82	-7.09	6.5	lncRNA
chr2	27357171	27357884	AC074117.1	3.40E-06	+	27357171	27357884	0	2	121,77,	0,636	-5.47	-4.39	9.5	lncRNA
chr2	27358724	27358923	AC074117.1	1.90E-06	+	27358724	27358923	0	1	199,	0	-5.72	-3.98	4	lncRNA
chr2	27359762	27359911	AC074117.1	1.90E-06	+	27359762	27359911	0	1	149,	0	-5.72	-4.57	12	lncRNA
chr19	51862037	51862138	AC074141.1	2.20E-07	-	51862037	51862138	0	1	101,	0	-6.66	-4.72	4	pseudogene
chr19	51862586	51862687	AC074141.1	2.20E-07	-	51862586	51862687	0	1	101,	0	-6.66	-4.72	3	pseudogene
chr19	51862886	51862987	AC074141.1	2.20E-07	-	51862886	51862987	0	1	101,	0	-6.66	-4.72	4	pseudogene
chr16	67163629	67164188	AC074143.2	0.017	+	67163629	67164188	0	2	223,170,	0,389	-1.78	-1.4	15	mRNA
chr16	67165003	67165347	AC074143.2	0.017	+	67165003	67165347	0	1	344,	0	-1.78	-1.4	12	mRNA
chr19	45765026	45765123	AC074212.1	0	+	45765026	45765123	0	1	97,	0	#NAME?	#NAME?	2.4	lncRNA
chr19	45765460	45768908	AC074212.1	0	+	45765460	45768908	0	2	504,77,	0,3371	#NAME?	#NAME?	13	lncRNA
chr19	45768729	45769317	AC074212.1	0.0062	+	45768729	45769317	0	1	588,	0	-2.21	-1.81	8.67	lncRNA
chr3	169778837	169779436	AC078795.1	1.40E-07	-	169778837	169779436	0	1	599,	0	-6.84	-5.45	9	lncRNA
chr4	177598810	177599259	AC078881.1	1.50E-07	+	177598810	177599259	0	1	449,	0	-6.82	-5.44	10	lncRNA
chr4	177599357	177599557	AC078881.1	1.50E-07	+	177599357	177599557	0	1	200,	0	-6.82	-4.84	9	lncRNA
chr2	172427866	172428232	AC078883.2	5.90E-06	-	172427866	172428232	0	2	81,13,	0,353	-5.23	-4.23	1.19	lncRNA
chrX	7928937	7929384	AC079142.1	0.00062	+	7928937	7929384	0	1	447,	0	-3.21	-2.75	5.5	lncRNA
chr19	28612541	28612990	AC079466.1	0.0016	+	28612541	28612990	0	1	449,	0	-2.8	-2.37	19	lncRNA
chr3	160438380	160439023	AC079594.2	8.70E-09	-	160438380	160439023	0	1	643,	0	-8.06	-6.42	9	mRNA
chr12	42459415	42460063	AC079601.1	1.10E-07	+	42459415	42460063	0	1	648,	0	-6.96	-5.55	14	lncRNA
chr12	42460162	42464733	AC079601.1	1.10E-07	+	42460162	42464733	0	2	566,33,	0,4538	-6.96	-5.55	25	lncRNA
chr12	42464832	42465082	AC079601.1	1.10E-07	+	42464832	42465082	0	1	250,	0	-6.96	-5.55	3.67	lncRNA
chr2	221572955	221573055	AC079834.2	9.10E-08	+	221572955	221573055	0	1	100,	0	-7.04	-4.99	3	lncRNA
chr2	221573654	221574104	AC079834.2	9.10E-08	+	221573654	221574104	0	1	450,	0	-7.04	-5.61	8	lncRNA
chr4	67720523	67720773	AC079880.1	3.30E-07	-	67720523	67720773	0	1	250,	0	-6.48	-5.16	4	pseudogene
chr2	112644132	112644232	AC079922.2	1.20E-08	-	112644132	112644232	0	1	100,	0	-7.92	-6.31	20	lncRNA
chr2	112644479	112644580	AC079922.2	1.20E-08	-	112644479	112644580	0	1	101,	0	-7.92	-5.64	4	lncRNA
chr2	112645025	112645125	AC079922.2	1.20E-08	-	112645025	112645125	0	1	100,	0	-7.92	-6.31	4	lncRNA
chr2	112645223	112645323	AC079922.2	1.20E-08	-	112645223	112645323	0	1	100,	0	-7.92	-6.31	6	lncRNA
chr2	112645421	112645621	AC079922.2	1.20E-08	-	112645421	112645621	0	1	200,	0	-7.92	-5.64	10	lncRNA
chr3	113885590	113885689	AC079944.2	1.00E-07	+	113885590	113885689	0	1	99,	0	-6.99	-5.57	5.5	pseudogene
chr12	127145772	127145979	AC079949.1	0.00011	-	127145772	127145979	0	2	62,38,	0,169	-3.95	-2.65	10	lncRNA
chr12	127146078	127146532	AC079949.1	0.00011	-	127146078	127146532	0	2	2,197,	0,257	-3.95	-3.37	6	lncRNA
chr17	40363297	40364444	AC080112.1	0	+	40363297	40364444	0	1	1147,	0	#NAME?	#NAME?	9	lncRNA
chr17	40318091	40318294	AC080112.4	7.10E-07	-	40318091	40318294	0	2	20,76,	0,127	-6.15	-4.33	2	lncRNA
chr17	40318436	40318533	AC080112.4	7.10E-07	-	40318436	40318533	0	1	97,	0	-6.15	-4.9	3	lncRNA
chr3	129847430	129847957	AC083799.1	0	-	129847430	129847957	0	1	527,	0	#NAME?	#NAME?	18	lncRNA
chr3	11193588	11193789	AC083855.2	2.30E-06	-	11193588	11193789	0	1	201,	0	-5.64	-4.51	9	lncRNA
chr7	135168452	135168602	AC083862.2	1.20E-07	+	135168452	135168602	0	1	150,	0	-6.91	-5.5	14	lncRNA
chr7	135168800	135169298	AC083862.2	1.20E-07	+	135168800	135169298	0	1	498,	0	-6.91	-5.5	5.25	lncRNA
chr11	6482122	6497614	AC084337.2	0.00013	+	6482122	6497614	0	2	167,30,	0,15462	-3.89	-3.33	3.83	mRNA
chr11	6498168	6502780	AC084337.2	0.00013	+	6498168	6502780	0	2	71,28,	0,4584	-3.89	-2.61	8	mRNA
chr17	18184455	18184654	AC087164.1	1.70E-06	-	18184455	18184654	0	1	199,	0	-5.77	-4.6	2.71	lncRNA
chr7	47253506	47253752	AC087175.1	2.80E-07	-	47253506	47253752	0	1	246,	0	-6.56	-5.23	6	lncRNA
chr15	85579093	85579712	AC087286.3	9.80E-07	-	85579093	85579712	0	1	619,	0	-6.01	-4.79	4.67	lncRNA
chr15	85579807	85580178	AC087286.3	9.80E-07	-	85579807	85580178	0	2	32,159,	0,212	-6.01	-4.79	2.31	lncRNA
chr17	75874312	75874461	AC087289.1	0	-	75874312	75874461	0	1	149,	0	#NAME?	#NAME?	2.33	mRNA
chr17	75874559	75874892	AC087289.1	0	-	75874559	75874892	0	2	17,182,	0,151	#NAME?	#NAME?	8	mRNA
chr17	75874562	75874913	AC087289.1	0.0089	-	75874562	75874913	0	1	351,	0	-2.05	-1.66	8	mRNA
chr17	75875011	75875112	AC087289.1	0.0089	-	75875011	75875112	0	1	101,	0	-2.05	-1.66	4	mRNA
chr17	4164141	4164235	AC087292.1	3.00E-10	+	4164141	4164235	0	1	94,	0	-9.52	-7.66	3.5	lncRNA
chr17	4164327	4164713	AC087292.1	3.00E-10	+	4164327	4164713	0	2	46,48,	0,338	-9.52	-6.92	6	lncRNA
chr15	67064024	67064125	AC087482.1	6.90E-08	-	67064024	67064125	0	1	101,	0	-7.16	-5.07	3	lncRNA
chr15	67064720	67064970	AC087482.1	6.90E-08	-	67064720	67064970	0	1	250,	0	-7.16	-5.7	7	lncRNA
chr8	38382961	38383361	AC087623.2	7.10E-07	+	38382961	38383361	0	1	400,	0	-6.15	-4.9	4.71	lncRNA
chr8	38408245	38408494	AC087623.3	5.00E-12	-	38408245	38408494	0	1	249,	0	-11.3	-9.21	5	lncRNA
chr8	38408592	38408692	AC087623.3	5.00E-12	-	38408592	38408692	0	1	100,	0	-11.3	-9.21	4	lncRNA
chr15	64213984	64214134	AC087632.1	0.01	-	64213984	64214134	0	1	150,	0	-1.99	-1.6	3	mRNA
chr15	64300436	64335846	AC087632.1	0.0015	-	64300436	64335846	0	2	287,62,	0,35348	-2.83	-2.4	7.8	mRNA
chr15	100784253	100784353	AC087762.2	1.10E-07	-	100784253	100784353	0	1	100,	0	-6.94	-4.92	4	others
chr15	100784646	100784892	AC087762.2	1.10E-07	-	100784646	100784892	0	1	246,	0	-6.94	-5.53	12	others
chr3	14141825	14141925	AC090004.1	0.042	+	14141825	14141925	0	1	100,	0	-1.38	-1.01	2.5	mRNA
chr7	128525654	128525903	AC090114.2	8.10E-07	-	128525654	128525903	0	1	249,	0	-6.09	-4.28	3	lncRNA
chr7	128529777	128530572	AC090114.2	6.80E-07	-	128529777	128530572	0	1	795,	0	-6.17	-4.91	8	lncRNA
chr7	128530671	128530771	AC090114.2	6.80E-07	-	128530671	128530771	0	1	100,	0	-6.17	-4.91	5.5	lncRNA
chr7	128530869	128531019	AC090114.2	6.80E-07	-	128530869	128531019	0	1	150,	0	-6.17	-4.35	4	lncRNA
chr8	59119985	59120796	AC090152.1	1.50E-06	+	59119985	59120796	0	2	86,461,	0,350	-5.82	-4.64	13	lncRNA
chr8	33044549	33044848	AC090204.1	7.20E-09	+	33044549	33044848	0	1	299,	0	-8.14	-6.49	5	lncRNA
chr8	33044947	33045047	AC090204.1	7.20E-09	+	33044947	33045047	0	1	100,	0	-8.14	-6.49	4	lncRNA
chr8	33045146	33045445	AC090204.1	7.20E-09	+	33045146	33045445	0	1	299,	0	-8.14	-6.49	10	lncRNA
chr18	80046008	80048177	AC090360.1	1.00E-06	+	80046008	80048177	0	2	36,64,	0,2105	-5.99	-4.78	3.64	mRNA
chr15	58768669	58770426	AC090515.2	2.80E-09	-	58768669	58770426	0	2	210,40,	0,1717	-8.56	-6.87	14	lncRNA
chr11	3855207	3855399	AC090587.2	0.012	+	3855207	3855399	0	1	192,	0	-1.93	-1.54	6	lncRNA
chr17	2043097	2043425	AC090617.3	6.30E-12	-	2043097	2043425	0	1	328,	0	-11.2	-9.14	5.56	lncRNA
chr15	99883087	99883237	AC090825.1	0.00022	+	99883087	99883237	0	1	150,	0	-3.66	-2.42	10	lncRNA
chr15	99883834	99901453	AC090825.1	0.00022	+	99883834	99901453	0	2	92,58,	0,17561	-3.66	-2.42	6	lncRNA
chr15	52017550	52017696	AC090970.2	1.00E-07	-	52017550	52017696	0	1	146,	0	-6.99	-4.95	3	lncRNA
chr18	26017900	26035070	AC091021.1	9.80E-06	-	26017900	26035070	0	4	480,20,134,66,	0,5712,14498,17104	-5.01	-4.1	6.83	mRNA
chr15	30625481	30625725	AC091057.2	0.00017	-	30625481	30625725	0	1	244,	0	-3.77	-3.23	12	lncRNA
chr15	30625488	30625887	AC091057.6	0.00025	+	30625488	30625887	0	1	399,	0	-3.6	-3.09	17	mRNA
chr15	30626036	30626634	AC091057.6	0.00025	+	30626036	30626634	0	1	598,	0	-3.6	-3.09	4	mRNA
chr17	44690951	44691102	AC091152.4	0.0011	+	44690951	44691102	0	1	151,	0	-2.96	-2.52	11	others
chr15	90271210	90272009	AC091167.2	2.30E-09	+	90271210	90272009	0	1	799,	0	-8.64	-6.95	5.17	mRNA
chr8	61759443	61759744	AC091173.1	1.20E-08	-	61759443	61759744	0	1	301,	0	-7.93	-6.32	6	lncRNA
chr8	61760343	61760593	AC091173.1	1.20E-08	-	61760343	61760593	0	1	250,	0	-7.93	-6.32	17	lncRNA
chr17	49404224	49404860	AC091180.3	0.0031	+	49404224	49404860	0	2	398,84,	0,552	-2.51	-2.1	5.5	lncRNA
chr18	22200714	22204845	AC091588.3	8.50E-06	-	22200714	22204845	0	2	262,28,	0,4103	-5.07	-4.14	3.5	lncRNA
chr7	1164166	1165309	AC091729.3	2.60E-05	+	1164166	1165309	0	1	1143,	0	-4.58	-3.81	21	lncRNA
chr3	104502746	104503266	AC091804.1	1.50E-06	+	104502746	104503266	0	1	520,	0	-5.82	-4.65	20	pseudogene
chr5	151770338	151770484	AC091982.3	1.60E-06	-	151770338	151770484	0	1	146,	0	-5.79	-4.62	4.4	lncRNA
chr3	64099009	64100003	AC092040.1	2.10E-05	+	64099009	64100003	0	1	994,	0	-4.68	-3.88	25	lncRNA
chr19	53211112	53211261	AC092070.2	0.00072	+	53211112	53211261	0	1	149,	0	-3.14	-2.69	14	pseudogene
chr19	53211557	53211706	AC092070.2	0.00072	+	53211557	53211706	0	1	149,	0	-3.14	-1.97	8	pseudogene
chr19	53211853	53212002	AC092070.2	0.00072	+	53211853	53212002	0	1	149,	0	-3.14	-1.97	3	pseudogene
chr19	53212644	53212941	AC092070.2	0.00072	+	53212644	53212941	0	1	297,	0	-3.14	-2.69	7	pseudogene
chr19	53213138	53213583	AC092070.2	0.00072	+	53213138	53213583	0	1	445,	0	-3.14	-2.69	11	pseudogene
chr19	44066418	44066666	AC092072.1	9.50E-08	+	44066418	44066666	0	1	248,	0	-7.02	-5.59	4	mRNA
chr19	44066763	44067159	AC092072.1	9.50E-08	+	44066763	44067159	0	1	396,	0	-7.02	-5.59	24	mRNA
chr16	69742168	69742563	AC092115.3	6.80E-09	+	69742168	69742563	0	1	395,	0	-8.17	-6.52	5.67	lncRNA
chr16	81520416	81520617	AC092139.3	9.30E-06	+	81520416	81520617	0	1	201,	0	-5.03	-4.11	2	others
chr16	89919214	89919512	AC092143.1	9.30E-05	+	89919214	89919512	0	1	298,	0	-4.03	-3.43	8	mRNA
chr16	89919610	89919809	AC092143.1	9.30E-05	+	89919610	89919809	0	1	199,	0	-4.03	-3.43	4	mRNA
chr16	89919907	89920735	AC092143.1	9.30E-05	+	89919907	89920735	0	2	301,146,	0,682	-4.03	-3.43	8	mRNA
chr16	89934803	89935002	AC092143.1	9.30E-05	+	89934803	89935002	0	1	199,	0	-4.03	-3.43	1.91	mRNA
chr16	89935447	89935745	AC092143.1	9.30E-05	+	89935447	89935745	0	1	298,	0	-4.03	-3.43	2.67	mRNA
chr16	89919924	89920614	AC092143.2	2.70E-06	-	89919924	89920614	0	1	690,	0	-5.57	-4.45	16	lncRNA
chr16	89918093	89918233	AC092143.3	8.70E-07	+	89918093	89918233	0	1	140,	0	-6.06	-4.83	7	lncRNA
chr7	64918225	64923418	AC092161.1	0.0051	+	64918225	64923418	0	2	67,33,	0,5160	-2.29	-1.89	2.4	mRNA
chr7	64927733	64927883	AC092161.1	2.30E-05	+	64927733	64927883	0	1	150,	0	-4.64	-3.85	18	mRNA
chr7	64928479	64928580	AC092161.1	2.30E-05	+	64928479	64928580	0	1	101,	0	-4.64	-3.16	2	mRNA
chr7	64928678	64929077	AC092161.1	2.30E-05	+	64928678	64929077	0	1	399,	0	-4.64	-3.85	15	mRNA
chr19	36489747	36489947	AC092295.2	2.10E-07	+	36489747	36489947	0	1	200,	0	-6.68	-5.33	10	lncRNA
chr19	36490045	36490295	AC092295.2	2.10E-07	+	36490045	36490295	0	1	250,	0	-6.68	-5.33	11	lncRNA
chr19	36490393	36490494	AC092295.2	2.10E-07	+	36490393	36490494	0	1	101,	0	-6.68	-4.74	3	lncRNA
chr19	23222949	23223145	AC092329.3	5.50E-05	-	23222949	23223145	0	1	196,	0	-4.26	-3.6	6	mRNA
chr19	23223242	23223438	AC092329.3	5.50E-05	-	23223242	23223438	0	1	196,	0	-4.26	-3.6	11	mRNA
chr19	23223535	23223633	AC092329.3	5.50E-05	-	23223535	23223633	0	1	98,	0	-4.26	-3.6	3.33	mRNA
chr19	23223730	23231271	AC092329.3	5.50E-05	-	23223730	23231271	0	2	288,6,	0,7535	-4.26	-3.6	9	mRNA
chr16	22346285	22346536	AC092338.1	4.20E-05	-	22346285	22346536	0	1	251,	0	-4.38	-2.98	4	mRNA
chr16	22346635	22346886	AC092338.1	4.20E-05	-	22346635	22346886	0	1	251,	0	-4.38	-3.68	5	mRNA
chr16	22346985	22349218	AC092338.1	4.20E-05	-	22346985	22349218	0	2	838,63,	0,2170	-4.38	-3.68	17.5	mRNA
chr16	22374291	22374442	AC092338.1	4.20E-05	-	22374291	22374442	0	1	151,	0	-4.38	-3.68	2	mRNA
chr16	22332081	22332231	AC092338.4	1.80E-06	-	22332081	22332231	0	1	150,	0	-5.74	-4.58	3	lncRNA
chr7	3337934	3338027	AC092427.1	0.014	+	3337934	3338027	0	1	93,	0	-1.84	-0.754	4	pseudogene
chr7	55911826	55912672	AC092647.5	1.80E-07	+	55911826	55912672	0	2	242,6,	0,840	-6.74	-5.38	12	mRNA
chr7	55954941	55955239	AC092647.5	1.80E-07	+	55954941	55955239	0	1	298,	0	-6.74	-5.38	2.62	mRNA
chr16	81060534	81060882	AC092718.3	0.00041	-	81060534	81060882	0	1	348,	0	-3.39	-2.91	12	mRNA
chr16	81061179	81061379	AC092718.3	0.00041	-	81061179	81061379	0	1	200,	0	-3.39	-2.91	3.5	mRNA
chr16	81061477	81062123	AC092718.3	0.00041	-	81061477	81062123	0	1	646,	0	-3.39	-2.91	8	mRNA
chr8	37067538	37069320	AC092818.1	1.90E-07	-	37067538	37069320	0	2	424,19,	0,1763	-6.72	-5.36	8	lncRNA
chr2	95214390	95214685	AC092835.1	0.00035	+	95214390	95214685	0	1	295,	0	-3.45	-2.96	22	mRNA
chr2	95215125	95215469	AC092835.1	0.00035	+	95215125	95215469	0	1	344,	0	-3.45	-2.96	15	mRNA
chr15	59407056	59408154	AC092868.1	0	-	59407056	59408154	0	2	202,506,	0,592	#NAME?	#NAME?	24	pseudogene
chr3	120095419	120095569	AC092910.3	5.60E-07	+	120095419	120095569	0	1	150,	0	-6.25	-4.4	4	lncRNA
chr3	171460960	171461309	AC092919.2	3.10E-08	+	171460960	171461309	0	1	349,	0	-7.51	-5.96	6	others
chr3	171461408	171461608	AC092919.2	3.10E-08	+	171461408	171461608	0	1	200,	0	-7.51	-5.3	3	others
chr4	6674105	6674256	AC093323.1	2.00E-07	+	6674105	6674256	0	1	151,	0	-6.69	-5.34	5	mRNA
chr4	6674355	6674456	AC093323.1	2.00E-07	+	6674355	6674456	0	1	101,	0	-6.69	-5.34	1.6	mRNA
chr4	6675205	6675506	AC093323.1	2.00E-07	+	6675205	6675506	0	1	301,	0	-6.69	-5.34	7	mRNA
chr4	6675605	6675955	AC093323.1	2.00E-07	+	6675605	6675955	0	1	350,	0	-6.69	-5.34	8	mRNA
chr18	77044043	77044242	AC093330.3	0.00016	+	77044043	77044242	0	1	199,	0	-3.8	-3.25	5.5	lncRNA
chr1	89933109	89933250	AC093423.3	6.50E-05	+	89933109	89933250	0	1	141,	0	-4.19	-3.55	3	mRNA
chr16	2496081	2496431	AC093525.2	0.013	+	2496081	2496431	0	1	350,	0	-1.9	-1.52	11	mRNA
chr16	2496579	2496729	AC093525.2	0.013	+	2496579	2496729	0	1	150,	0	-1.9	-1.52	10	mRNA
chr16	2519569	2519919	AC093525.2	0.012	+	2519569	2519919	0	1	350,	0	-1.91	-1.52	1.42	mRNA
chr7	153865	154216	AC093627.4	3.50E-05	+	153865	154216	0	1	351,	0	-4.45	-3.73	11	lncRNA
chr7	154315	154566	AC093627.4	3.50E-05	+	154315	154566	0	1	251,	0	-4.45	-3.73	11	lncRNA
chr7	143379840	143380395	AC093673.1	2.00E-16	-	143379840	143380395	0	2	269,130,	0,425	-15.7	-13.2	7	lncRNA
chr2	131723594	131723986	AC093724.1	1.40E-07	-	131723594	131723986	0	1	392,	0	-6.86	-5.47	12	pseudogene
chr2	131724083	131724230	AC093724.1	1.40E-07	-	131724083	131724230	0	1	147,	0	-6.86	-4.86	4	pseudogene
chr2	131697169	131697366	AC093838.2	0.0078	+	131697169	131697366	0	1	197,	0	-2.11	-1.72	11	pseudogene
chr4	40167493	40167638	AC095057.3	1.30E-06	+	40167493	40167638	0	1	145,	0	-5.89	-4.69	7	lncRNA
chr1	224615759	224616220	AC096537.1	3.40E-09	-	224615759	224616220	0	2	100,200,	0,261	-8.47	-6.8	4.6	lncRNA
chr1	47818820	47818919	AC096541.1	4.10E-07	+	47818820	47818919	0	1	99,	0	-6.39	-4.52	7	lncRNA
chr3	53046263	53046557	AC096887.2	6.80E-08	+	53046263	53046557	0	1	294,	0	-7.17	-5.71	13	others
chr3	53046850	53047193	AC096887.2	6.80E-08	+	53046850	53047193	0	1	343,	0	-7.17	-5.71	10	others
chr3	37242982	37243530	AC097359.2	1.60E-07	-	37242982	37243530	0	1	548,	0	-6.79	-5.42	11	lncRNA
chr4	6986118	6986312	AC097382.3	0.0015	-	6986118	6986312	0	1	194,	0	-2.83	-2.41	3	lncRNA
chr4	6986408	6986650	AC097382.3	0.0015	-	6986408	6986650	0	1	242,	0	-2.83	-2.41	3.5	lncRNA
chr1	42774793	42775529	AC098484.3	1.30E-05	+	42774793	42775529	0	2	75,321,	0,415	-4.87	-4	4.57	mRNA
chr4	30720373	30721820	AC098595.1	5.20E-05	-	30720373	30721820	0	1	1447,	0	-4.28	-3.61	5.17	lncRNA
chr3	27633025	27633720	AC098614.3	3.30E-05	+	27633025	27633720	0	1	695,	0	-4.48	-3.75	14	pseudogene
chr3	27633480	27633772	AC098614.3	6.80E-07	+	27633480	27633772	0	1	292,	0	-6.17	-4.91	25	pseudogene
chr3	27638479	27638625	AC098614.3	6.80E-07	+	27638479	27638625	0	1	146,	0	-6.17	-4.35	3.5	pseudogene
chr17	16798419	16800339	AC098850.4	4.70E-08	+	16798419	16800339	0	2	111,389,	0,1531	-7.33	-5.82	8.33	lncRNA
chr1	202852320	202852419	AC098934.1	1.40E-07	-	202852320	202852419	0	1	99,	0	-6.86	-4.86	4	pseudogene
chr1	202852517	202852666	AC098934.1	1.40E-07	-	202852517	202852666	0	1	149,	0	-6.86	-4.86	7	pseudogene
chr1	202853010	202855578	AC098934.1	1.40E-07	-	202853010	202855578	0	2	270,27,	0,2541	-6.86	-5.47	12	pseudogene
chr1	202857756	202858037	AC098934.1	1.90E-06	-	202857756	202858037	0	2	39,110,	0,171	-5.72	-4.57	9	pseudogene
chr1	202438541	202438689	AC099336.1	0.00039	+	202438541	202438689	0	1	148,	0	-3.41	-2.21	7	pseudogene
chr1	202438785	202439127	AC099336.1	0.00039	+	202438785	202439127	0	1	342,	0	-3.41	-2.93	6	pseudogene
chr4	184475193	184475489	AC099343.3	1.10E-07	+	184475193	184475489	0	1	296,	0	-6.95	-5.54	7	lncRNA
chr16	75109481	75109727	AC099508.1	0.0036	-	75109481	75109727	0	1	246,	0	-2.44	-2.03	36	lncRNA
chr16	19097886	19098134	AC099518.1	0.0017	+	19097886	19098134	0	1	248,	0	-2.76	-2.33	10	lncRNA
chr16	19114049	19120119	AC099518.3	0.00018	+	19114049	19120119	0	3	75,295,13,	0,591,6057	-3.75	-3.21	15	lncRNA
chr7	155223102	155223302	AC099552.4	7.90E-06	+	155223102	155223302	0	1	200,	0	-5.1	-3.5	9	others
chr7	155213969	155214169	AC099552.5	0.00029	+	155213969	155214169	0	1	200,	0	-3.54	-3.03	6.5	lncRNA
chr7	155216137	155216337	AC099552.5	0.00029	+	155216137	155216337	0	1	200,	0	-3.54	-2.32	7	lncRNA
chr3	185500228	185500474	AC099661.1	6.50E-07	+	185500228	185500474	0	1	246,	0	-6.19	-4.36	9	lncRNA
chr17	42680060	42681417	AC100793.2	5.80E-07	+	42680060	42681417	0	2	341,54,	0,1303	-6.24	-4.96	19	lncRNA
chr8	1759202	1759999	AC100810.3	3.20E-05	-	1759202	1759999	0	1	797,	0	-4.49	-3.75	7	lncRNA
chr8	23225369	23225518	AC100861.1	2.10E-07	+	23225369	23225518	0	1	149,	0	-6.67	-5.32	6	lncRNA
chr8	23225863	23226013	AC100861.1	2.10E-07	+	23225863	23226013	0	1	150,	0	-6.67	-5.32	4.67	lncRNA
chr15	64951057	64951293	AC103691.1	2.00E-13	-	64951057	64951293	0	1	236,	0	-12.7	-10.5	12	lncRNA
chr17	48636022	48636914	AC103702.2	0.00023	-	48636022	48636914	0	2	751,47,	0,845	-3.63	-3.12	15	lncRNA
chr15	62898808	62899347	AC103740.2	4.30E-08	+	62898808	62899347	0	1	539,	0	-7.37	-5.85	13	lncRNA
chr17	64909646	64909744	AC103810.2	2.70E-05	+	64909646	64909744	0	1	98,	0	-4.57	-3.81	7	lncRNA
chr17	17013253	17013402	AC104024.2	1.60E-07	-	17013253	17013402	0	1	149,	0	-6.79	-5.42	11	lncRNA
chr17	17013550	17013650	AC104024.2	1.60E-07	-	17013550	17013650	0	1	100,	0	-6.79	-4.82	10	lncRNA
chr17	17013947	17014444	AC104024.2	1.60E-07	-	17013947	17014444	0	1	497,	0	-6.79	-5.42	6	lncRNA
chr15	85415272	85415588	AC104046.1	7.40E-06	+	85415272	85415588	0	1	316,	0	-5.13	-4.17	9.33	pseudogene
chr5	134225925	134226023	AC104109.3	0.0018	-	134225925	134226023	0	1	98,	0	-2.75	-2.33	1.58	mRNA
chr2	88574711	88575361	AC104134.1	7.40E-07	+	88574711	88575361	0	1	650,	0	-6.13	-4.88	10	lncRNA
chr3	155763491	155767532	AC104472.3	0.00011	-	155763491	155767532	0	2	427,24,	0,4017	-3.94	-3.36	9	mRNA
chr3	155853342	155854292	AC104472.3	6.60E-05	-	155853342	155854292	0	1	950,	0	-4.18	-3.54	9	mRNA
chr8	23458648	23458795	AC104561.1	0.015	+	23458648	23458795	0	1	147,	0	-1.82	-1.44	14	lncRNA
chr17	7859391	7859742	AC104581.4	6.60E-05	+	7859391	7859742	0	1	351,	0	-4.18	-3.54	7.6	others
chr18	58670588	58671539	AC104971.1	0.0017	-	58670588	58671539	0	2	220,71,	0,880	-2.77	-2.34	6	lncRNA
chr15	75598405	75600660	AC105036.3	0.0059	-	75598405	75600660	0	2	276,24,	0,2231	-2.23	-1.84	4	lncRNA
chr7	102755442	102755642	AC105052.2	4.60E-07	+	102755442	102755642	0	1	200,	0	-6.34	-5.05	13	pseudogene
chr7	102700018	102700167	AC105052.5	3.30E-06	-	102700018	102700167	0	1	149,	0	-5.48	-3.79	10	lncRNA
chr18	58535512	58536245	AC105105.1	3.70E-08	+	58535512	58536245	0	2	56,92,	0,641	-7.43	-5.91	8.67	lncRNA
chr18	58536490	58536638	AC105105.1	3.70E-08	+	58536490	58536638	0	1	148,	0	-7.43	-5.91	4.5	lncRNA
chr18	58536735	58538061	AC105105.1	3.70E-08	+	58536735	58538061	0	1	1326,	0	-7.43	-5.91	10	lncRNA
chr3	49916597	49916840	AC105935.1	4.60E-06	+	49916597	49916840	0	1	243,	0	-5.34	-4.3	15	lncRNA
chr1	94927459	94927558	AC105942.1	2.20E-06	+	94927459	94927558	0	1	99,	0	-5.65	-4.52	3	lncRNA
chr3	101960406	101960652	AC106712.1	1.40E-06	+	101960406	101960652	0	1	246,	0	-5.84	-4.66	17	lncRNA
chr3	101996553	101996701	AC106712.1	1.40E-06	+	101996553	101996701	0	1	148,	0	-5.84	-4.08	8	lncRNA
chr3	101997239	101997338	AC106712.1	1.40E-06	+	101997239	101997338	0	1	99,	0	-5.84	-4.08	8	lncRNA
chr16	27313624	27313815	AC106739.1	7.60E-10	-	27313624	27313815	0	1	191,	0	-9.12	-7.35	7.5	lncRNA
chr16	27313910	27314053	AC106739.1	7.60E-10	-	27313910	27314053	0	1	143,	0	-9.12	-7.35	2.33	lncRNA
chr5	10652260	10652561	AC106760.1	1.20E-07	-	10652260	10652561	0	1	301,	0	-6.92	-5.51	3	pseudogene
chr5	10652709	10655925	AC106760.1	1.20E-07	-	10652709	10655925	0	2	177,124,	0,3092	-6.92	-5.51	18	pseudogene
chr16	30356360	30357104	AC106782.2	0	+	30356360	30357104	0	1	744,	0	#NAME?	#NAME?	10	lncRNA
chr5	123036317	123036598	AC106786.2	1.00E-05	+	123036317	123036598	0	1	281,	0	-4.99	-4.08	4	lncRNA
chr5	137758316	137758514	AC106791.3	0.00076	-	137758316	137758514	0	1	198,	0	-3.12	-1.95	7	pseudogene
chr5	137758662	137758762	AC106791.3	0.00076	-	137758662	137758762	0	1	100,	0	-3.12	-1.95	2	pseudogene
chr16	2456840	2458880	AC106820.5	2.60E-06	-	2456840	2458880	0	2	126,71,	0,1969	-5.58	-4.47	4.18	lncRNA
chr16	30773972	30774219	AC106886.4	2.90E-08	-	30773972	30774219	0	1	247,	0	-7.54	-5.99	4.29	others
chr16	30774414	30774709	AC106886.4	2.90E-08	-	30774414	30774709	0	1	295,	0	-7.54	-5.99	4.5	others
chr16	30774806	30775052	AC106886.4	2.90E-08	-	30774806	30775052	0	1	246,	0	-7.54	-5.99	7.33	others
chr16	30775542	30776033	AC106886.4	2.90E-08	-	30775542	30776033	0	1	491,	0	-7.54	-5.99	40	others
chr16	30723198	30725052	AC106886.5	0.00012	+	30723198	30725052	0	2	31,1469,	0,385	-3.92	-3.34	7	mRNA
chr16	30736346	30737567	AC106886.5	0.00056	+	30736346	30737567	0	3	48,84,519,	0,194,702	-3.25	-2.78	8.17	mRNA
chr16	30737815	30739465	AC106886.5	3.80E-05	+	30737815	30739465	0	1	1650,	0	-4.42	-3.71	9.67	mRNA
chr4	76756534	76756935	AC107072.2	2.00E-06	-	76756534	76756935	0	1	401,	0	-5.7	-4.56	3.67	lncRNA
chr15	68184380	68184580	AC107871.1	0.0013	-	68184380	68184580	0	1	200,	0	-2.87	-2.44	4.8	mRNA
chr15	68184679	68184829	AC107871.1	0.0013	-	68184679	68184829	0	1	150,	0	-2.87	-2.44	8	mRNA
chr15	68193422	68193672	AC107871.1	0.00065	-	68193422	68193672	0	1	250,	0	-3.19	-2.73	11	mRNA
chr15	68193970	68197497	AC107871.1	0.00065	-	68193970	68197497	0	2	142,58,	0,3469	-3.19	-2.73	3.17	mRNA
chr15	68205370	68205570	AC107871.1	0.00065	-	68205370	68205570	0	1	200,	0	-3.19	-2.01	3	mRNA
chr15	68205719	68206318	AC107871.1	0.00065	-	68205719	68206318	0	1	599,	0	-3.19	-2.73	12.5	mRNA
chr15	68207313	68207414	AC107871.1	0.0019	-	68207313	68207414	0	1	101,	0	-2.72	-2.3	2.67	mRNA
chr8	23006782	23007529	AC107959.1	6.30E-10	-	23006782	23007529	0	1	747,	0	-9.2	-7.42	18	lncRNA
chr8	23007827	23008027	AC107959.1	6.30E-10	-	23007827	23008027	0	1	200,	0	-9.2	-6.68	6	lncRNA
chr8	23102763	23103409	AC107959.4	0.00048	+	23102763	23103409	0	1	646,	0	-3.32	-2.84	21	lncRNA
chr2	190568737	190568985	AC108047.1	7.60E-05	+	190568737	190568985	0	1	248,	0	-4.12	-3.5	7	lncRNA
chr2	3568604	3568705	AC108488.3	3.50E-07	-	3568604	3568705	0	1	101,	0	-6.46	-5.14	2.67	lncRNA
chr2	3569054	3569205	AC108488.3	3.50E-07	-	3569054	3569205	0	1	151,	0	-6.46	-5.14	3.29	lncRNA
chr2	3569954	3570205	AC108488.3	1.60E-07	-	3569954	3570205	0	1	251,	0	-6.79	-4.82	7	lncRNA
chr2	3570453	3570754	AC108488.3	1.60E-07	-	3570453	3570754	0	1	301,	0	-6.79	-5.42	12	lncRNA
chr2	3574299	3574700	AC108488.3	1.50E-07	-	3574299	3574700	0	1	401,	0	-6.83	-5.45	10	lncRNA
chr2	3574949	3575050	AC108488.3	1.50E-07	-	3574949	3575050	0	1	101,	0	-6.83	-4.84	7	lncRNA
chr18	67511514	67511614	AC110597.3	1.10E-06	+	67511514	67511614	0	1	100,	0	-5.94	-4.73	8	lncRNA
chr18	67511761	67511910	AC110597.3	1.10E-06	+	67511761	67511910	0	1	149,	0	-5.94	-4.73	6	lncRNA
chr18	67512944	67513438	AC110597.3	1.10E-06	+	67512944	67513438	0	1	494,	0	-5.94	-4.73	17	lncRNA
chr3	113453482	113453833	AC112128.1	0.0036	-	113453482	113453833	0	1	351,	0	-2.44	-2.03	5.25	mRNA
chr3	33797321	33797421	AC112220.2	4.10E-06	-	33797321	33797421	0	1	100,	0	-5.39	-4.33	5	lncRNA
chr3	33797768	33798489	AC112220.2	4.10E-06	-	33797768	33798489	0	2	254,95,	0,626	-5.39	-4.33	6	lncRNA
chrX	15702650	15702949	AC112497.1	2.50E-07	-	15702650	15702949	0	2	77,219,	0,80	-6.6	-5.26	5	pseudogene
chr1	34976442	34976692	AC114490.1	7.80E-06	-	34976442	34976692	0	1	250,	0	-5.11	-4.15	11	pseudogene
chr1	34976430	34976678	AC114490.3	7.10E-05	-	34976430	34976678	0	1	248,	0	-4.15	-2.81	9	mRNA
chr5	132470082	132470382	AC116366.1	3.20E-07	-	132470082	132470382	0	1	300,	0	-6.5	-5.18	19	lncRNA
chr5	132470480	132470580	AC116366.1	3.20E-07	-	132470480	132470580	0	1	100,	0	-6.5	-4.6	3.5	lncRNA
chr17	32160033	32160275	AC116407.4	1.60E-07	+	32160033	32160275	0	1	242,	0	-6.8	-5.42	4	others
chr15	92162846	92172045	AC116903.1	0.014	-	92162846	92172045	0	2	73,26,	0,9173	-1.85	-1.46	9	lncRNA
chr15	66489839	66490086	AC116913.1	3.90E-09	-	66489839	66490086	0	1	247,	0	-8.41	-6.75	5.25	lncRNA
chr15	66490184	66490529	AC116913.1	3.90E-09	-	66490184	66490529	0	1	345,	0	-8.41	-6.75	10	lncRNA
chr3	136736596	136736889	AC117382.1	4.00E-12	-	136736596	136736889	0	1	293,	0	-11.4	-9.25	6.33	pseudogene
chr3	136736985	136737132	AC117382.1	4.00E-12	-	136736985	136737132	0	1	147,	0	-11.4	-9.25	3	pseudogene
chr1	77565600	77568445	AC118549.1	8.10E-05	-	77565600	77568445	0	3	184,101,114,	0,480,2731	-4.09	-3.47	5.5	mRNA
chr1	77631927	77633371	AC118549.1	1.20E-05	-	77631927	77633371	0	1	1444,	0	-4.92	-4.04	22	mRNA
chr1	99969536	99969817	AC118553.1	0	-	99969536	99969817	0	1	281,	0	#NAME?	#NAME?	16	lncRNA
chr1	100080635	100082377	AC118553.2	5.00E-05	+	100080635	100082377	0	2	24,375,	0,1367	-4.3	-3.63	3.8	mRNA
chr19	2917071	2917713	AC119403.1	7.20E-08	-	2917071	2917713	0	1	642,	0	-7.14	-5.69	25	lncRNA
chr18	44679618	44679717	AC120049.1	1.40E-05	-	44679618	44679717	0	1	99,	0	-4.84	-3.32	2	lncRNA
chr16	29927520	29927668	AC120114.1	3.40E-06	+	29927520	29927668	0	1	148,	0	-5.47	-3.78	4	lncRNA
chr16	29914240	29914490	AC120114.3	8.50E-05	-	29914240	29914490	0	1	250,	0	-4.07	-2.75	8	others
chr16	29915186	29915337	AC120114.3	8.50E-05	-	29915186	29915337	0	1	151,	0	-4.07	-3.46	4.33	others
chr16	29817284	29819778	AC120114.4	3.70E-07	+	29817284	29819778	0	2	8,224,	0,2270	-6.43	-5.12	3.6	mRNA
chr12	47906117	47906516	AC121338.2	9.30E-07	+	47906117	47906516	0	1	399,	0	-6.03	-4.81	9	lncRNA
chr12	47906615	47906716	AC121338.2	9.30E-07	+	47906615	47906716	0	1	101,	0	-6.03	-4.23	8	lncRNA
chr5	61375458	61375756	AC122718.1	1.90E-06	+	61375458	61375756	0	1	298,	0	-5.71	-4.57	6.5	pseudogene
chr5	61347272	61347618	AC122718.2	4.00E-04	+	61347272	61347618	0	1	346,	0	-3.4	-2.92	6.5	pseudogene
chr15	32614866	32614965	AC123768.2	6.90E-06	+	32614866	32614965	0	1	99,	0	-5.16	-4.19	13	lncRNA
chr15	32637047	32637394	AC123768.5	1.70E-05	-	32637047	32637394	0	1	347,	0	-4.78	-3.94	4.44	lncRNA
chr8	37597628	37597777	AC124067.4	1.30E-09	-	37597628	37597777	0	1	149,	0	-8.88	-7.15	4	lncRNA
chr8	37597875	37598124	AC124067.4	1.30E-09	-	37597875	37598124	0	1	249,	0	-8.88	-6.43	9	lncRNA
chr8	37598222	37598619	AC124067.4	1.30E-09	-	37598222	37598619	0	1	397,	0	-8.88	-7.15	10	lncRNA
chr8	37599114	37599462	AC124067.4	1.30E-09	-	37599114	37599462	0	1	348,	0	-8.88	-7.15	6	lncRNA
chr17	82603038	82603237	AC124283.1	0.032	-	82603038	82603237	0	1	199,	0	-1.49	-1.11	35	lncRNA
chr17	82603483	82603782	AC124283.1	0.032	-	82603483	82603782	0	1	299,	0	-1.49	-1.11	6.5	lncRNA
chr17	80278856	80288161	AC124319.1	0.00014	+	80278856	80288161	0	2	54,347,	0,8958	-3.85	-3.29	2.57	mRNA
chr17	80288260	80288361	AC124319.1	0.00014	+	80288260	80288361	0	1	101,	0	-3.85	-3.29	1.5	mRNA
chr17	80294874	80295677	AC124319.1	0.0017	+	80294874	80295677	0	2	129,121,	0,682	-2.77	-2.34	3.44	mRNA
chr17	80317243	80319955	AC124319.1	0.00013	+	80317243	80319955	0	2	34,766,	0,1946	-3.89	-3.32	9.67	mRNA
chr17	80328423	80332551	AC124319.1	4.80E-05	+	80328423	80332551	0	2	54,546,	0,3582	-4.32	-3.64	3.78	mRNA
chr17	80337981	80339535	AC124319.1	2.00E-04	+	80337981	80339535	0	2	16,335,	0,1219	-3.7	-3.17	5.5	mRNA
chr17	80339634	80339784	AC124319.1	2.00E-04	+	80339634	80339784	0	1	150,	0	-3.7	-3.17	3.33	mRNA
chr17	80344700	80344951	AC124319.1	0.00025	+	80344700	80344951	0	1	251,	0	-3.6	-3.09	2.5	mRNA
chr17	80345300	80345800	AC124319.1	0.00025	+	80345300	80345800	0	1	500,	0	-3.6	-3.09	3.75	mRNA
chr17	80345999	80346150	AC124319.1	0.00025	+	80345999	80346150	0	1	151,	0	-3.6	-3.09	5.5	mRNA
chr17	80347198	80347548	AC124319.1	0.00022	+	80347198	80347548	0	1	350,	0	-3.66	-3.14	6	mRNA
chr17	80347997	80348247	AC124319.1	0.00022	+	80347997	80348247	0	1	250,	0	-3.66	-3.14	5.6	mRNA
chr17	80393441	80394740	AC124319.1	6.00E-05	+	80393441	80394740	0	1	1299,	0	-4.22	-3.57	8	mRNA
chr17	80394839	80394940	AC124319.1	6.00E-05	+	80394839	80394940	0	1	101,	0	-4.22	-3.57	2.6	mRNA
chr17	80395539	80395739	AC124319.1	0.03	+	80395539	80395739	0	1	200,	0	-1.53	-1.15	10	mRNA
chr11	17381046	17381543	AC124798.1	5.20E-05	+	17381046	17381543	0	1	497,	0	-4.28	-3.61	15	lncRNA
chr12	93315153	93315449	AC124947.2	1.90E-07	+	93315153	93315449	0	1	296,	0	-6.72	-5.36	18	pseudogene
chr12	6666864	6667114	AC125494.1	0.0015	+	6666864	6667114	0	1	250,	0	-2.82	-2.39	7	lncRNA
chr12	6667363	6667614	AC125494.1	0.0015	+	6667363	6667614	0	1	251,	0	-2.82	-2.39	4.5	lncRNA
chr12	6667863	6667964	AC125494.1	0.0015	+	6667863	6667964	0	1	101,	0	-2.82	-2.39	4	lncRNA
chr12	6671918	6672019	AC125494.1	0.031	+	6671918	6672019	0	1	101,	0	-1.51	-0.437	4	lncRNA
chr12	49389565	49390112	AC125611.2	2.20E-06	+	49389565	49390112	0	1	547,	0	-5.65	-4.52	15	pseudogene
chr12	49295343	49295493	AC125611.4	2.20E-09	-	49295343	49295493	0	1	150,	0	-8.65	-6.95	7	lncRNA
chr12	49295938	49296814	AC125611.4	2.20E-09	-	49295938	49296814	0	2	646,99,	0,777	-8.65	-6.95	11	lncRNA
chr17	80999599	81000130	AC127496.6	2.50E-14	-	80999599	81000130	0	2	60,304,	0,227	-13.6	-11.2	10.7	lncRNA
chr15	30489382	30489872	AC127502.2	6.60E-08	+	30489382	30489872	0	1	490,	0	-7.18	-5.71	6.6	lncRNA
chr17	8140719	8140869	AC129492.1	3.00E-04	-	8140719	8140869	0	1	150,	0	-3.53	-3.03	4	mRNA
chr17	8140968	8141830	AC129492.1	3.00E-04	-	8140968	8141830	0	2	372,26,	0,836	-3.53	-3.03	6.5	mRNA
chr17	8079810	8080103	AC129492.2	3.40E-05	+	8079810	8080103	0	1	293,	0	-4.47	-3.74	17	lncRNA
chr17	8189074	8189358	AC129492.8	7.90E-16	+	8189074	8189358	0	1	284,	0	-15.1	-12.6	11	others
chr17	8189498	8189641	AC129492.8	7.90E-16	+	8189498	8189641	0	1	143,	0	-15.1	-12.6	6.33	others
chr17	357132	357432	AC129507.2	1.90E-07	+	357132	357432	0	1	300,	0	-6.72	-5.36	4	lncRNA
chr17	82153568	82154815	AC129510.1	0	+	82153568	82154815	0	2	338,78,	0,1169	#NAME?	#NAME?	11	lncRNA
chr8	37859196	37859297	AC130304.1	7.20E-05	+	37859196	37859297	0	1	101,	0	-4.14	-3.51	6	others
chr8	37859395	37859495	AC130304.1	7.20E-05	+	37859395	37859495	0	1	100,	0	-4.14	-3.51	2.57	others
chr8	37859693	37859843	AC130304.1	7.20E-05	+	37859693	37859843	0	1	150,	0	-4.14	-3.51	2.67	others
chr8	37859941	37860240	AC130304.1	7.20E-05	+	37859941	37860240	0	1	299,	0	-4.14	-3.51	5.67	others
chr17	30899355	30899602	AC130324.3	5.60E-07	+	30899355	30899602	0	1	247,	0	-6.25	-4.97	4	lncRNA
chr17	1725793	1738356	AC130343.1	3.00E-06	-	1725793	1738356	0	2	118,66,	0,12497	-5.52	-4.42	9.5	lncRNA
chr16	68122071	68122171	AC130462.1	5.20E-07	+	68122071	68122171	0	1	100,	0	-6.28	-5	7	lncRNA
chr12	132551572	132551672	AC131212.3	8.70E-09	+	132551572	132551672	0	1	100,	0	-8.06	-6.43	8	others
chr12	132552217	132552863	AC131212.3	8.70E-09	+	132552217	132552863	0	1	646,	0	-8.06	-6.43	15.5	others
chr12	132553259	132553458	AC131212.3	8.70E-09	+	132553259	132553458	0	1	199,	0	-8.06	-5.74	4	others
chr12	132553656	132553756	AC131212.3	8.70E-09	+	132553656	132553756	0	1	100,	0	-8.06	-5.74	4	others
chr4	40750671	40750865	AC131953.2	0.023	-	40750671	40750865	0	1	194,	0	-1.64	-1.27	4.5	lncRNA
chr3	197614053	197614202	AC132008.2	0.01	-	197614053	197614202	0	1	149,	0	-2	-0.907	4	pseudogene
chr3	197614299	197615054	AC132008.2	0.01	-	197614299	197615054	0	2	323,73,	0,682	-2	-1.61	11	pseudogene
chr11	2131653	2132153	AC132217.2	0.00035	-	2131653	2132153	0	1	500,	0	-3.46	-2.96	8.33	mRNA
chr17	64750518	64750767	AC132812.1	3.80E-07	+	64750518	64750767	0	1	249,	0	-6.42	-5.12	14	pseudogene
chr17	82293765	82294064	AC132872.1	5.20E-06	+	82293765	82294064	0	1	299,	0	-5.28	-4.26	8	lncRNA
chr17	82244817	82245591	AC132872.3	1.40E-07	+	82244817	82245591	0	2	161,420,	0,354	-6.84	-5.45	6.2	lncRNA
chr17	82249115	82249264	AC132872.4	0.034	+	82249115	82249264	0	1	149,	0	-1.47	-1.1	7.33	others
chr17	82249116	82249265	AC132872.4	0.0011	+	82249116	82249265	0	1	149,	0	-2.94	-2.51	7	others
chr17	82249656	82250690	AC132872.4	0.0041	+	82249656	82250690	0	1	1034,	0	-2.39	-1.99	12	others
chr17	82249661	82250703	AC132872.4	0.0011	+	82249661	82250703	0	1	1042,	0	-2.94	-2.51	12	others
chr17	82250788	82250887	AC132872.4	0.0041	+	82250788	82250887	0	1	99,	0	-2.39	-1.99	2.25	others
chr17	82250985	82251335	AC132872.4	0.0041	+	82250985	82251335	0	2	247,98,	0,252	-2.39	-1.99	9	others
chr17	82251000	82251299	AC132872.4	0.0011	+	82251000	82251299	0	1	299,	0	-2.94	-2.51	17	others
chr17	82251744	82251844	AC132872.4	0.036	+	82251744	82251844	0	1	100,	0	-1.44	-1.07	2.2	others
chr17	82362846	82362947	AC132938.4	1.10E-06	-	82362846	82362947	0	1	101,	0	-5.94	-4.15	7	others
chr16	25031939	25032331	AC133552.2	0.00045	+	25031939	25032331	0	1	392,	0	-3.35	-2.16	9	pseudogene
chr2	87583287	87606634	AC133644.3	4.50E-07	+	87583287	87606634	0	2	59,42,	0,23305	-6.35	-5.06	4	lncRNA
chr2	130832861	130833060	AC133785.1	1.90E-07	-	130832861	130833060	0	1	199,	0	-6.71	-4.76	8	lncRNA
chr16	31061156	31061256	AC135050.1	7.20E-08	+	31061156	31061256	0	1	100,	0	-7.14	-5.68	2	lncRNA
chr16	31061405	31061506	AC135050.1	7.20E-08	+	31061405	31061506	0	1	101,	0	-7.14	-5.68	2	lncRNA
chr16	31061605	31062105	AC135050.1	7.20E-08	+	31061605	31062105	0	1	500,	0	-7.14	-5.68	14	lncRNA
chr17	8369085	8369733	AC135178.2	0.00029	-	8369085	8369733	0	1	648,	0	-3.54	-3.03	14	mRNA
chr17	8369832	8370181	AC135178.2	0.00029	-	8369832	8370181	0	1	349,	0	-3.54	-3.03	31	mRNA
chr19	8444911	8445206	AC136469.2	1.80E-06	-	8444911	8445206	0	1	295,	0	-5.75	-4.59	2	others
chr11	324687	324837	AC136475.1	7.90E-07	+	324687	324837	0	1	150,	0	-6.1	-4.29	7	lncRNA
chr11	325084	325184	AC136475.1	7.90E-07	+	325084	325184	0	1	100,	0	-6.1	-4.29	4	lncRNA
chr3	48989694	48989842	AC137630.1	0.023	-	48989694	48989842	0	1	148,	0	-1.63	-1.25	11	lncRNA
chr16	89324332	89324528	AC137932.2	5.10E-08	+	89324332	89324528	0	1	196,	0	-7.29	-5.79	12	lncRNA
chr16	89324624	89324867	AC137932.2	5.10E-08	+	89324624	89324867	0	1	243,	0	-7.29	-5.15	7	lncRNA
chr17	45169146	45169891	AC138150.2	0.00015	-	45169146	45169891	0	1	745,	0	-3.82	-3.27	15.7	lncRNA
chr8	37747432	37747766	AC138356.2	5.80E-07	-	37747432	37747766	0	1	334,	0	-6.24	-4.96	7	pseudogene
chr8	37747860	37747956	AC138356.2	5.80E-07	-	37747860	37747956	0	1	96,	0	-6.24	-4.96	3	pseudogene
chr8	143249748	143250897	AC138696.1	0.00074	+	143249748	143250897	0	1	1149,	0	-3.13	-2.68	8	mRNA
chr8	143250996	143274710	AC138696.1	0.00074	+	143250996	143274710	0	2	344,7,	0,23707	-3.13	-2.68	11	mRNA
chr8	143276102	143276253	AC138696.1	0.00074	+	143276102	143276253	0	1	151,	0	-3.13	-2.68	2.33	mRNA
chr18	80162034	80162271	AC139100.2	8.90E-07	+	80162034	80162271	0	1	237,	0	-6.05	-4.82	12	lncRNA
chr16	15094510	15094761	AC139256.1	0.00022	+	15094510	15094761	0	1	251,	0	-3.66	-3.14	8	pseudogene
chr17	81702163	81702361	AC139530.2	6.20E-07	-	81702163	81702361	0	1	198,	0	-6.21	-4.38	6	lncRNA
chr17	81702459	81702757	AC139530.2	6.20E-07	-	81702459	81702757	0	1	298,	0	-6.21	-4.94	11	lncRNA
chr4	760449	760798	AC139887.2	0.0087	-	760449	760798	0	1	349,	0	-2.06	-1.67	7	lncRNA
chr4	761145	761245	AC139887.2	0.0087	-	761145	761245	0	1	100,	0	-2.06	-0.961	3	lncRNA
chr4	761344	761494	AC139887.2	0.0087	-	761344	761494	0	1	150,	0	-2.06	-1.67	4	lncRNA
chr4	761691	761891	AC139887.2	0.0087	-	761691	761891	0	1	200,	0	-2.06	-1.67	7	lncRNA
chr4	761990	762189	AC139887.2	0.0087	-	761990	762189	0	1	199,	0	-2.06	-1.67	11	lncRNA
chr4	762586	762785	AC139887.2	0.0087	-	762586	762785	0	1	199,	0	-2.06	-1.67	13	lncRNA
chr16	2603545	2603645	AC141586.1	3.60E-07	+	2603545	2603645	0	1	100,	0	-6.44	-4.56	1.5	pseudogene
chr16	2610623	2611017	AC141586.1	3.60E-07	+	2610623	2611017	0	1	394,	0	-6.44	-5.13	5.64	pseudogene
chr16	2614021	2628873	AC141586.1	3.60E-07	+	2614021	2628873	0	2	50,49,	0,14803	-6.44	-5.13	6	pseudogene
chr17	45147723	45148122	AC142472.1	3.50E-10	-	45147723	45148122	0	1	399,	0	-9.45	-7.61	4	lncRNA
chr7	607994	608336	AC147651.4	6.50E-08	+	607994	608336	0	1	342,	0	-7.19	-5.72	10	lncRNA
chr12	132424738	132425208	AC148476.1	7.90E-11	-	132424738	132425208	0	1	470,	0	-10.1	-8.12	9	lncRNA
chr12	132329944	132331527	AC148477.1	6.20E-09	+	132329944	132331527	0	2	264,69,	0,1514	-8.21	-6.56	3.25	lncRNA
chr12	132279405	132280153	AC148477.2	0.00017	+	132279405	132280153	0	1	748,	0	-3.76	-3.22	24	lncRNA
chr12	132275685	132276276	AC148477.3	0.019	+	132275685	132276276	0	2	151,46,	0,545	-1.72	-1.34	4.25	lncRNA
chr12	132277345	132277592	AC148477.3	0.012	+	132277345	132277592	0	1	247,	0	-1.92	-1.54	9	lncRNA
chr12	132277689	132277789	AC148477.3	0.012	+	132277689	132277789	0	1	100,	0	-1.92	-0.832	3	lncRNA
chr12	132279404	132280153	AC148477.5	9.80E-05	-	132279404	132280153	0	1	749,	0	-4.01	-3.42	24	others
chr12	132332051	132332337	AC148477.7	2.20E-05	+	132332051	132332337	0	1	286,	0	-4.65	-3.86	15	others
chr12	122068122	122068567	AC156455.1	7.20E-06	+	122068122	122068567	0	2	69,279,	0,166	-5.14	-4.17	6	lncRNA
chr22	49373222	49373372	AC207130.1	3.20E-14	+	49373222	49373372	0	1	150,	0	-13.5	-11.2	3.17	lncRNA
chr22	49373470	49373621	AC207130.1	3.20E-14	+	49373470	49373621	0	1	151,	0	-13.5	-10.4	7	lncRNA
chr22	49373719	49373969	AC207130.1	3.20E-14	+	49373719	49373969	0	1	250,	0	-13.5	-11.2	12	lncRNA
chrX	48700148	48700635	AC231533.1	0.0022	-	48700148	48700635	0	1	487,	0	-2.65	-2.23	17	lncRNA
chrX	49071617	49071914	AC231657.3	7.60E-05	-	49071617	49071914	0	1	297,	0	-4.12	-3.5	4.5	mRNA
chr17	36943159	36943456	AC243773.1	1.80E-10	-	36943159	36943456	0	1	297,	0	-9.75	-7.86	15	lncRNA
chr15	82433605	82434235	AC243919.2	4.50E-08	+	82433605	82434235	0	2	44,202,	0,428	-7.35	-5.84	3.67	lncRNA
chr19	44665613	44666158	AC243964.3	1.20E-07	+	44665613	44666158	0	1	545,	0	-6.92	-5.51	9.67	others
chr17	38451823	38452394	AC244153.1	0.0078	-	38451823	38452394	0	2	123,77,	0,494	-2.11	-1.71	2.75	lncRNA
chrX	149525889	149526030	AC244197.2	7.60E-09	-	149525889	149526030	0	1	141,	0	-8.12	-6.48	11	lncRNA
chrX	149526123	149526217	AC244197.2	7.60E-09	-	149526123	149526217	0	1	94,	0	-8.12	-5.79	4	lncRNA
chr5	141094665	141095112	AC244517.5	0	-	141094665	141095112	0	1	447,	0	#NAME?	#NAME?	23	lncRNA
chr5	141095310	141096253	AC244517.5	0	-	141095310	141096253	0	1	943,	0	#NAME?	#NAME?	26	lncRNA
chr22	22284974	22285474	AC245060.5	1.20E-09	-	22284974	22285474	0	1	500,	0	-8.91	-7.18	10	lncRNA
chr22	22285573	22285923	AC245060.5	1.20E-09	-	22285573	22285923	0	1	350,	0	-8.91	-7.18	7.8	lncRNA
chr22	22286172	22286272	AC245060.5	1.20E-09	-	22286172	22286272	0	1	100,	0	-8.91	-7.18	3.67	lncRNA
chr22	22286371	22286821	AC245060.5	1.20E-09	-	22286371	22286821	0	1	450,	0	-8.91	-7.18	12.5	lncRNA
chr22	22286920	22287220	AC245060.5	1.20E-09	-	22286920	22287220	0	1	300,	0	-8.91	-7.18	4.75	lncRNA
chr22	22318927	22321376	AC245060.7	0.00015	+	22318927	22321376	0	2	324,26,	0,2423	-3.82	-3.26	10	lncRNA
chr22	22321524	22322766	AC245060.7	0.00015	+	22321524	22322766	0	2	347,104,	0,1138	-3.82	-3.26	13	lncRNA
chr22	22323014	22323761	AC245060.7	0.00015	+	22323014	22323761	0	2	16,85,	0,662	-3.82	-2.55	4	lncRNA
chr12	111744989	111745090	ACAD10	0.0058	+	111744989	111745090	0	1	101,	0	-2.24	-1.85	3	mRNA
chr12	111756607	111757057	ACAD10	0.00019	+	111756607	111757057	0	1	450,	0	-3.71	-3.18	6	mRNA
chr3	128910811	128912953	ACAD9	3.60E-05	+	128910811	128912953	0	2	2,447,	0,1695	-4.44	-3.72	4.29	mRNA
chr12	120739367	120739614	ACADS	2.80E-05	+	120739367	120739614	0	1	247,	0	-4.55	-3.79	4.67	mRNA
chr10	123055084	123055283	ACADSB	0.0011	+	123055084	123055283	0	1	199,	0	-2.94	-2.5	3	mRNA
chr10	123055382	123055482	ACADSB	0.0011	+	123055382	123055482	0	1	100,	0	-2.94	-1.79	6	mRNA
chr10	123056176	123056574	ACADSB	0.0011	+	123056176	123056574	0	1	398,	0	-2.94	-2.5	10	mRNA
chr10	123056970	123057120	ACADSB	0.0011	+	123056970	123057120	0	1	150,	0	-2.94	-2.5	26	mRNA
chr1	226146422	226146523	ACBD3	2.30E-08	-	226146422	226146523	0	1	101,	0	-7.63	-6.06	3	mRNA
chr1	226146721	226154656	ACBD3	2.30E-08	-	226146721	226154656	0	3	100,285,15,	0,5613,7920	-7.63	-6.06	4.25	mRNA
chr1	226161625	226164925	ACBD3	2.30E-08	-	226161625	226164925	0	2	64,137,	0,3163	-7.63	-6.06	1.23	mRNA
chr1	180502157	180502556	ACBD6	0.00042	-	180502157	180502556	0	1	399,	0	-3.38	-2.9	3	mRNA
chr1	180502655	180502755	ACBD6	0.00042	-	180502655	180502755	0	1	100,	0	-3.38	-2.9	2.17	mRNA
chr11	44083773	44083923	ACCS	0.00087	+	44083773	44083923	0	1	150,	0	-3.06	-2.61	3	mRNA
chr11	44084022	44084122	ACCS	0.00087	+	44084022	44084122	0	1	100,	0	-3.06	-1.9	7	mRNA
chr9	19451069	19451614	ACER2	1.80E-06	+	19451069	19451614	0	1	545,	0	-5.74	-4.58	13	mRNA
chr22	41528538	41528989	ACO2	3.20E-11	+	41528538	41528989	0	1	451,	0	-10.5	-8.48	12.4	mRNA
chr14	73537241	73537391	ACOT1	1.20E-05	+	73537241	73537391	0	1	150,	0	-4.93	-4.04	5	mRNA
chr14	73543101	73543251	ACOT1	1.20E-05	+	73543101	73543251	0	1	150,	0	-4.93	-4.04	4.8	mRNA
chr14	73569146	73569645	ACOT2	4.30E-07	+	73569146	73569645	0	1	499,	0	-6.37	-5.08	10.2	mRNA
chr14	73574959	73575110	ACOT2	4.30E-07	+	73574959	73575110	0	1	151,	0	-6.37	-5.08	11	mRNA
chr14	73595216	73595365	ACOT4	1.00E-07	+	73595216	73595365	0	1	149,	0	-6.98	-4.95	7	mRNA
chr20	45842231	45842628	ACOT8	0.0028	-	45842231	45842628	0	1	397,	0	-2.55	-2.14	6.33	mRNA
chr20	45848783	45848982	ACOT8	0.0013	-	45848783	45848982	0	1	199,	0	-2.9	-2.47	4	mRNA
chrX	23703551	23703902	ACOT9	6.00E-04	-	23703551	23703902	0	1	351,	0	-3.22	-2.76	6.33	mRNA
chrX	23765625	23765976	ACOT9	0.0016	-	23765625	23765976	0	1	351,	0	-2.8	-2.37	14	mRNA
chr11	47239403	47240246	ACP2	1.50E-05	-	47239403	47240246	0	1	843,	0	-4.83	-3.97	6.83	mRNA
chr3	132367899	132367999	ACPP	4.40E-06	+	132367899	132367999	0	1	100,	0	-5.36	-4.32	10	mRNA
chr16	89100749	89100900	ACSF3	0.002	+	89100749	89100900	0	1	151,	0	-2.7	-2.28	6.5	mRNA
chr16	89101198	89102353	ACSF3	0.002	+	89101198	89102353	0	2	149,2,	0,1153	-2.7	-2.28	5	mRNA
chr16	89114428	89117031	ACSF3	0.002	+	89114428	89117031	0	2	59,42,	0,2561	-2.7	-2.28	2.2	mRNA
chr16	89150143	89150294	ACSF3	2.00E-04	+	89150143	89150294	0	1	151,	0	-3.7	-2.45	6	mRNA
chr16	89150442	89150543	ACSF3	2.00E-04	+	89150442	89150543	0	1	101,	0	-3.7	-2.45	4	mRNA
chr16	89150642	89150942	ACSF3	2.00E-04	+	89150642	89150942	0	1	300,	0	-3.7	-3.17	22	mRNA
chr16	89151041	89151391	ACSF3	2.00E-04	+	89151041	89151391	0	1	350,	0	-3.7	-3.17	26	mRNA
chr16	89152887	89153088	ACSF3	0.0023	+	89152887	89153088	0	1	201,	0	-2.63	-2.22	12	mRNA
chr16	89154234	89154684	ACSF3	0.0023	+	89154234	89154684	0	1	450,	0	-2.63	-2.22	6.5	mRNA
chr16	89154833	89154933	ACSF3	0.0023	+	89154833	89154933	0	1	100,	0	-2.63	-2.22	3.33	mRNA
chr16	89155182	89155283	ACSF3	0.0023	+	89155182	89155283	0	1	101,	0	-2.63	-2.22	10	mRNA
chr16	89155381	89155632	ACSF3	0.0023	+	89155381	89155632	0	1	251,	0	-2.63	-2.22	8	mRNA
chr16	89155930	89156131	ACSF3	0.0023	+	89155930	89156131	0	1	201,	0	-2.63	-2.22	4	mRNA
chrX	109644054	109644155	ACSL4	0.0026	-	109644054	109644155	0	1	101,	0	-2.58	-2.17	3.4	mRNA
chr3	139493857	139493956	ACTG1P1	1.30E-06	+	139493857	139493956	0	1	99,	0	-5.9	-4.13	4	pseudogene
chr3	139494200	139494496	ACTG1P1	1.30E-06	+	139494200	139494496	0	1	296,	0	-5.9	-4.71	12	pseudogene
chr3	139494593	139494790	ACTG1P1	1.30E-06	+	139494593	139494790	0	1	197,	0	-5.9	-4.71	10	pseudogene
chrX	53142880	53143225	ACTG1P10	0.016	-	53142880	53143225	0	1	345,	0	-1.79	-1.41	8	pseudogene
chr20	1160922	1161068	ACTG1P3	0.048	+	1160922	1161068	0	1	146,	0	-1.32	-0.946	4	pseudogene
chr1	103569649	103569748	ACTG1P4	7.80E-07	+	103569649	103569748	0	1	99,	0	-6.11	-4.3	8	pseudogene
chr1	103570039	103570138	ACTG1P4	7.80E-07	+	103570039	103570138	0	1	99,	0	-6.11	-4.3	4	pseudogene
chr20	38771720	38772021	ACTR5	0.00076	+	38771720	38772021	0	1	301,	0	-3.12	-2.67	38	mRNA
chr3	169767362	169767658	ACTRT3	9.30E-09	-	169767362	169767658	0	1	296,	0	-8.03	-6.41	6	mRNA
chr3	169767804	169768149	ACTRT3	9.30E-09	-	169767804	169768149	0	1	345,	0	-8.03	-6.41	4	mRNA
chr3	169768295	169769365	ACTRT3	9.30E-09	-	169768295	169769365	0	2	55,45,	0,1025	-8.03	-5.72	3	mRNA
chr2	157737241	157737641	ACVR1	4.70E-05	-	157737241	157737641	0	1	400,	0	-4.33	-3.65	17	mRNA
chr12	51994050	51994597	ACVR1B	4.20E-05	+	51994050	51994597	0	1	547,	0	-4.38	-3.68	9.67	mRNA
chr12	51994894	51995192	ACVR1B	0.012	+	51994894	51995192	0	1	298,	0	-1.93	-1.55	2.4	mRNA
chr2	147926059	147927528	ACVR2A	7.80E-07	+	147926059	147927528	0	2	102,449,	0,1020	-6.11	-4.87	24	mRNA
chr14	75053480	75059863	ACYP1	0.0013	-	75053480	75059863	0	2	179,16,	0,6367	-2.89	-2.46	2.75	mRNA
chr12	111899311	111899461	ADAM1A	5.90E-08	+	111899311	111899461	0	1	150,	0	-7.23	-5.11	6	pseudogene
chr12	111899757	111900154	ADAM1A	5.90E-08	+	111899757	111900154	0	1	397,	0	-7.23	-5.75	12	pseudogene
chr12	111900450	111900649	ADAM1A	5.90E-08	+	111900450	111900649	0	1	199,	0	-7.23	-5.75	26	pseudogene
chr12	111901044	111901391	ADAM1A	5.90E-08	+	111901044	111901391	0	1	347,	0	-7.23	-5.75	9	pseudogene
chr10	70760552	70760950	ADAMTS14	0.0011	+	70760552	70760950	0	1	398,	0	-2.94	-2.5	26	mRNA
chr10	70761148	70761348	ADAMTS14	0.0011	+	70761148	70761348	0	1	200,	0	-2.94	-2.5	7	mRNA
chr10	70761595	70761845	ADAMTS14	0.0011	+	70761595	70761845	0	1	250,	0	-2.94	-2.5	13	mRNA
chr11	130449023	130449173	ADAMTS15	0.025	+	130449023	130449173	0	1	150,	0	-1.6	-1.23	9.5	mRNA
chr11	130449272	130449571	ADAMTS15	0.025	+	130449272	130449571	0	1	299,	0	-1.6	-1.23	3.25	mRNA
chr11	130471245	130474352	ADAMTS15	0.00037	+	130471245	130474352	0	2	138,1306,	0,1801	-3.43	-2.94	21	mRNA
chr11	130475993	130476442	ADAMTS15	0.00016	+	130475993	130476442	0	1	449,	0	-3.79	-3.24	20	mRNA
chr4	72283055	72283155	ADAMTS3	9.10E-05	-	72283055	72283155	0	1	100,	0	-4.04	-2.73	4	mRNA
chr4	72283254	72283503	ADAMTS3	9.10E-05	-	72283254	72283503	0	1	249,	0	-4.04	-3.44	11	mRNA
chr4	72414960	72441764	ADAMTS3	0.0066	-	72414960	72441764	0	2	11,89,	0,26715	-2.18	-1.78	2.8	mRNA
chr4	72548571	72548721	ADAMTS3	0.011	-	72548571	72548721	0	1	150,	0	-1.95	-1.57	11	mRNA
chr15	78766068	78766965	ADAMTS7	2.00E-04	-	78766068	78766965	0	1	897,	0	-3.7	-3.17	19	mRNA
chr15	78768228	78770695	ADAMTS7	2.00E-04	-	78768228	78770695	0	2	31,70,	0,2397	-3.7	-3.17	2	mRNA
chr3	64516052	64516203	ADAMTS9	0.00019	-	64516052	64516203	0	1	151,	0	-3.73	-3.2	12	mRNA
chr3	64516302	64516552	ADAMTS9	0.00019	-	64516302	64516552	0	1	250,	0	-3.73	-2.48	8	mRNA
chr3	64658714	64681274	ADAMTS9	0.00027	-	64658714	64681274	0	2	77,74,	0,22486	-3.57	-3.06	3.12	mRNA
chr19	1505765	1505964	ADAMTSL5	0.023	-	1505765	1505964	0	1	199,	0	-1.64	-1.26	6	mRNA
chr7	905340	919990	ADAP1	0.0014	-	905340	919990	0	2	276,23,	0,14627	-2.85	-2.42	10.5	mRNA
chr17	30958022	30958423	ADAP2	4.20E-05	+	30958022	30958423	0	1	401,	0	-4.38	-3.68	11	mRNA
chr17	30958521	30958622	ADAP2	4.20E-05	+	30958521	30958622	0	1	101,	0	-4.38	-3.68	3.5	mRNA
chr17	30959121	30959222	ADAP2	4.20E-05	+	30959121	30959222	0	1	101,	0	-4.38	-2.98	3	mRNA
chr1	154584800	154585000	ADAR	1.50E-05	-	154584800	154585000	0	1	200,	0	-4.82	-3.97	1.94	mRNA
chr1	154601180	154601830	ADAR	6.90E-06	-	154601180	154601830	0	1	650,	0	-5.16	-4.19	4.17	mRNA
chr1	154601929	154602329	ADAR	6.90E-06	-	154601929	154602329	0	1	400,	0	-5.16	-4.19	2.07	mRNA
chr1	154602428	154602578	ADAR	6.90E-06	-	154602428	154602578	0	1	150,	0	-5.16	-4.19	2.29	mRNA
chr16	75599587	75599887	ADAT1	0.0043	-	75599587	75599887	0	1	300,	0	-2.37	-1.96	7.67	mRNA
chr16	75599986	75600286	ADAT1	0.0043	-	75599986	75600286	0	1	300,	0	-2.37	-1.96	8	mRNA
chr16	75612421	75612821	ADAT1	0.00074	-	75612421	75612821	0	1	400,	0	-3.13	-2.68	7.8	mRNA
chr19	1912117	1912413	ADAT3	6.50E-05	+	1912117	1912413	0	1	296,	0	-4.19	-3.55	4	mRNA
chr19	1912609	1913349	ADAT3	6.50E-05	+	1912609	1913349	0	1	740,	0	-4.19	-3.55	19	mRNA
chr7	140673586	140674031	ADCK2	0.0014	+	140673586	140674031	0	1	445,	0	-2.84	-2.41	29	mRNA
chr2	24819516	24820392	ADCY3	6.60E-05	-	24819516	24820392	0	2	598,147,	0,729	-4.18	-3.54	6.12	mRNA
chr2	24820590	24820789	ADCY3	6.60E-05	-	24820590	24820789	0	1	199,	0	-4.18	-3.54	4.8	mRNA
chr2	24824465	24827588	ADCY3	0.0032	-	24824465	24827588	0	3	71,85,43,	0,1579,3080	-2.49	-2.08	3.75	mRNA
chr2	24830775	24831711	ADCY3	0.0032	-	24830775	24831711	0	2	50,50,	0,886	-2.49	-2.08	2.67	mRNA
chr2	24918498	24918945	ADCY3	0.0012	-	24918498	24918945	0	1	447,	0	-2.93	-2.49	15	mRNA
chr12	48768482	48769051	ADCY6	0.00018	-	48768482	48769051	0	2	234,115,	0,454	-3.74	-3.21	11.5	mRNA
chr16	50314364	50315940	ADCY7	0.0016	+	50314364	50315940	0	3	42,125,582,	0,649,994	-2.8	-2.37	18	mRNA
chr16	50316588	50316888	ADCY7	0.0016	+	50316588	50316888	0	1	300,	0	-2.8	-2.37	8.25	mRNA
chr16	3965362	3966409	ADCY9	3.90E-05	-	3965362	3966409	0	1	1047,	0	-4.41	-3.7	12	mRNA
chr16	3966508	3966758	ADCY9	3.90E-05	-	3966508	3966758	0	1	250,	0	-4.41	-3.7	5.5	mRNA
chr16	3982706	3982807	ADCY9	0.021	-	3982706	3982807	0	1	101,	0	-1.68	-0.601	4	mRNA
chr16	4113846	4114743	ADCY9	0.00017	-	4113846	4114743	0	1	897,	0	-3.77	-3.23	8	mRNA
chr16	4114842	4115042	ADCY9	0.00017	-	4114842	4115042	0	1	200,	0	-3.77	-3.23	2.5	mRNA
chr16	4115390	4115894	ADCY9	0.00017	-	4115390	4115894	0	2	95,205,	0,299	-3.77	-3.23	10	mRNA
chr8	37841216	37841316	ADGRA2	2.30E-06	+	37841216	37841316	0	1	100,	0	-5.64	-3.91	10	mRNA
chr8	37841564	37841664	ADGRA2	2.30E-06	+	37841564	37841664	0	1	100,	0	-5.64	-3.91	9	mRNA
chr8	37841763	37842758	ADGRA2	2.30E-06	+	37841763	37842758	0	1	995,	0	-5.64	-4.51	30	mRNA
chr8	37843602	37843802	ADGRA2	2.30E-06	+	37843602	37843802	0	1	200,	0	-5.64	-4.51	3.5	mRNA
chr8	37844646	37844747	ADGRA2	2.30E-06	+	37844646	37844747	0	1	101,	0	-5.64	-4.51	1.75	mRNA
chr4	22387656	22392602	ADGRA3	9.10E-07	-	22387656	22392602	0	3	1291,96,58,	0,1431,4888	-6.04	-4.82	13	mRNA
chr8	142542189	142542389	ADGRB1	6.60E-07	+	142542189	142542389	0	1	200,	0	-6.18	-4.92	9	mRNA
chr8	142544312	142544761	ADGRB1	6.60E-07	+	142544312	142544761	0	1	449,	0	-6.18	-4.92	11	mRNA
chr1	31727215	31727664	ADGRB2	0.021	-	31727215	31727664	0	1	449,	0	-1.68	-1.3	11	mRNA
chr1	31731091	31731340	ADGRB2	0.021	-	31731091	31731340	0	1	249,	0	-1.68	-1.3	6.5	mRNA
chr1	31756453	31757386	ADGRB2	0.00098	-	31756453	31757386	0	3	362,81,5,	0,747,928	-3.01	-2.57	13	mRNA
chr19	6940162	6940360	ADGRE1	2.20E-08	+	6940162	6940360	0	1	198,	0	-7.65	-6.08	7	mRNA
chr16	57663489	57663838	ADGRG1	0.00043	+	57663489	57663838	0	1	349,	0	-3.37	-2.89	14	mRNA
chr16	57664285	57664585	ADGRG1	0.00043	+	57664285	57664585	0	1	300,	0	-3.37	-2.89	6.33	mRNA
chr16	57664683	57664784	ADGRG1	0.00043	+	57664683	57664784	0	1	101,	0	-3.37	-2.89	1.67	mRNA
chr19	14149789	14150139	ADGRL1	0.0012	-	14149789	14150139	0	1	350,	0	-2.93	-2.49	4.6	mRNA
chr19	14150238	14150389	ADGRL1	0.0012	-	14150238	14150389	0	1	151,	0	-2.93	-2.49	3.33	mRNA
chr19	14150687	14150988	ADGRL1	0.0012	-	14150687	14150988	0	1	301,	0	-2.93	-2.49	9.2	mRNA
chr19	14151086	14152154	ADGRL1	0.0012	-	14151086	14152154	0	2	529,22,	0,1046	-2.93	-2.49	31	mRNA
chr19	14161515	14163394	ADGRL1	9.10E-05	-	14161515	14163394	0	2	111,789,	0,1090	-4.04	-3.44	7.67	mRNA
chr1	81942968	81943615	ADGRL2	1.50E-06	+	81942968	81943615	0	1	647,	0	-5.83	-4.66	5.13	mRNA
chr1	81985287	81985387	ADGRL2	4.40E-06	+	81985287	81985387	0	1	100,	0	-5.36	-4.31	3	mRNA
chr1	81990447	81991591	ADGRL2	4.40E-06	+	81990447	81991591	0	1	1144,	0	-5.36	-4.31	8.86	mRNA
chr8	66439282	66439531	ADHFE1	2.50E-06	+	66439282	66439531	0	1	249,	0	-5.61	-4.49	17	mRNA
chr12	1784062	1786382	ADIPOR2	2.10E-05	+	1784062	1786382	0	2	11,439,	0,1881	-4.67	-3.87	10	mRNA
chr12	1787776	1788076	ADIPOR2	0.00026	+	1787776	1788076	0	1	300,	0	-3.59	-3.08	6.33	mRNA
chr10	86970646	86983934	ADIRF	8.10E-06	+	86970646	86983934	0	2	269,81,	0,13207	-5.09	-4.14	5	mRNA
chr10	86965894	86966195	ADIRF-AS1	3.00E-04	-	86965894	86966195	0	1	301,	0	-3.53	-3.02	7.33	lncRNA
chr10	86969111	86969512	ADIRF-AS1	0.00029	-	86969111	86969512	0	1	401,	0	-3.54	-3.04	10.2	lncRNA
chr10	86969611	86970062	ADIRF-AS1	0.00029	-	86969611	86970062	0	1	451,	0	-3.54	-3.04	11	lncRNA
chr10	86970660	86970961	ADIRF-AS1	0.0012	-	86970660	86970961	0	1	301,	0	-2.92	-2.48	4.75	lncRNA
chr11	10306457	10307051	ADM	1.00E-04	+	10306457	10307051	0	1	594,	0	-3.98	-3.39	9	mRNA
chr22	50482699	50483748	ADM2	0.0019	+	50482699	50483748	0	1	1049,	0	-2.72	-2.3	11.5	mRNA
chr22	50484843	50485393	ADM2	0.011	+	50484843	50485393	0	1	550,	0	-1.95	-1.56	7	mRNA
chr22	50485990	50486241	ADM2	0.026	+	50485990	50486241	0	1	251,	0	-1.59	-1.21	6	mRNA
chr20	50891112	50892211	ADNP	1.40E-05	-	50891112	50892211	0	1	1099,	0	-4.86	-3.99	11.3	mRNA
chr20	50893009	50893210	ADNP	1.40E-05	-	50893009	50893210	0	1	201,	0	-4.86	-3.99	2.79	mRNA
chr20	50893309	50893460	ADNP	1.40E-05	-	50893309	50893460	0	1	151,	0	-4.86	-3.99	2.67	mRNA
chr20	50893908	50894508	ADNP	1.40E-05	-	50893908	50894508	0	1	600,	0	-4.86	-3.99	4	mRNA
chr20	50933770	50944549	ADNP-AS1	0.00026	+	50933770	50944549	0	2	57,193,	0,10586	-3.59	-3.08	8.5	lncRNA
chr18	80135671	80138847	ADNP2	1.20E-05	+	80135671	80138847	0	1	3176,	0	-4.91	-4.02	17	mRNA
chr10	62805055	62806148	ADO	5.20E-10	+	62805055	62806148	0	1	1093,	0	-9.28	-7.46	9.67	mRNA
chr1	203129113	203129664	ADORA1	1.10E-08	+	203129113	203129664	0	2	69,31,	0,520	-7.95	-6.34	3.33	mRNA
chr1	203165209	203165958	ADORA1	1.10E-08	+	203165209	203165958	0	1	749,	0	-7.95	-6.34	12.5	mRNA
chr1	203166157	203166507	ADORA1	1.10E-08	+	203166157	203166507	0	1	350,	0	-7.95	-6.34	12.5	mRNA
chr1	203166706	203166956	ADORA1	1.10E-08	+	203166706	203166956	0	1	250,	0	-7.95	-6.34	5	mRNA
chr1	203167254	203167405	ADORA1	1.10E-08	+	203167254	203167405	0	1	151,	0	-7.95	-6.34	6.33	mRNA
chr22	24440660	24440811	ADORA2A	0.00028	+	24440660	24440811	0	1	151,	0	-3.55	-3.05	11	mRNA
chr22	24440910	24441060	ADORA2A	0.00028	+	24440910	24441060	0	1	150,	0	-3.55	-3.05	5.5	mRNA
chr22	24441259	24441908	ADORA2A	0.00028	+	24441259	24441908	0	1	649,	0	-3.55	-3.05	15	mRNA
chr17	15945504	15973883	ADORA2B	0.0014	+	15945504	15973883	0	2	79,21,	0,28358	-2.86	-2.43	6.5	mRNA
chr17	15974715	15975697	ADORA2B	1.40E-05	+	15974715	15975697	0	1	982,	0	-4.84	-3.98	13	mRNA
chr15	72751617	72752864	ADPGK	4.40E-06	-	72751617	72752864	0	1	1247,	0	-5.36	-4.32	7	mRNA
chr13	113402153	113402403	ADPRHL1	0.00024	-	113402153	113402403	0	1	250,	0	-3.62	-2.39	9	mRNA
chr13	113402651	113403151	ADPRHL1	0.00024	-	113402651	113403151	0	1	500,	0	-3.62	-3.1	11	mRNA
chr13	113403599	113403700	ADPRHL1	0.00024	-	113403599	113403700	0	1	101,	0	-3.62	-3.1	3	mRNA
chr13	113405046	113405246	ADPRHL1	0.00024	-	113405046	113405246	0	1	200,	0	-3.62	-2.39	7	mRNA
chr13	113405644	113406094	ADPRHL1	0.00024	-	113405644	113406094	0	1	450,	0	-3.62	-3.1	6	mRNA
chr13	113406392	113406742	ADPRHL1	0.00024	-	113406392	113406742	0	1	350,	0	-3.62	-3.1	10	mRNA
chr13	113406891	113407092	ADPRHL1	0.00024	-	113406891	113407092	0	1	201,	0	-3.62	-3.1	4	mRNA
chr13	113407290	113407391	ADPRHL1	0.00024	-	113407290	113407391	0	1	101,	0	-3.62	-2.39	2	mRNA
chr13	113407839	113407939	ADPRHL1	0.00024	-	113407839	113407939	0	1	100,	0	-3.62	-2.39	8	mRNA
chr1	36093203	36093301	ADPRHL2	6.00E-04	+	36093203	36093301	0	1	98,	0	-3.22	-2.76	7.33	mRNA
chr1	36093397	36093738	ADPRHL2	6.00E-04	+	36093397	36093738	0	1	341,	0	-3.22	-2.76	6.12	mRNA
chr17	10705217	10705513	ADPRM	0.00051	+	10705217	10705513	0	1	296,	0	-3.29	-2.81	6	mRNA
chr5	159916776	159916924	ADRA1B	0.013	+	159916776	159916924	0	1	148,	0	-1.89	-1.51	4	mRNA
chr20	4221028	4221627	ADRA1D	1.20E-07	-	4221028	4221627	0	1	599,	0	-6.91	-5.5	11	mRNA
chr20	4221875	4222026	ADRA1D	1.20E-07	-	4221875	4222026	0	1	151,	0	-6.91	-5.5	4	mRNA
chr20	4248326	4249074	ADRA1D	1.20E-07	-	4248326	4249074	0	1	748,	0	-6.91	-5.5	14	mRNA
chr10	114045383	114045630	ADRB1	4.90E-07	+	114045383	114045630	0	1	247,	0	-6.31	-5.02	19	mRNA
chr5	148826641	148826742	ADRB2	6.00E-06	+	148826641	148826742	0	1	101,	0	-5.22	-4.22	2.33	mRNA
chr5	148827040	148828188	ADRB2	6.00E-06	+	148827040	148828188	0	1	1148,	0	-5.22	-4.22	7.5	mRNA
chr5	148828437	148828537	ADRB2	6.00E-06	+	148828437	148828537	0	1	100,	0	-5.22	-4.22	4.33	mRNA
chr1	244409540	244411339	ADSS	0.023	-	244409540	244411339	0	2	98,53,	0,1746	-1.63	-1.25	2.3	mRNA
chr1	244451758	244451909	ADSS	0.00022	-	244451758	244451909	0	1	151,	0	-3.65	-3.13	5.67	mRNA
chr12	19439617	19440622	AEBP2	4.20E-06	+	19439617	19440622	0	2	753,42,	0,963	-5.38	-4.33	4.67	mRNA
chr15	88626371	88626770	AEN	0.00013	+	88626371	88626770	0	1	399,	0	-3.89	-3.33	9.5	mRNA
chr15	88629309	88630588	AEN	4.50E-05	+	88629309	88630588	0	2	117,531,	0,748	-4.35	-3.66	11	mRNA
chr16	15726722	15726870	AF001548.2	3.00E-06	+	15726722	15726870	0	1	148,	0	-5.52	-4.42	8	lncRNA
chr21	39729539	39729837	AF064860.2	0.00078	+	39729539	39729837	0	1	298,	0	-3.11	-2.66	14	lncRNA
chr14	76774474	76774665	AF111169.3	5.50E-08	-	76774474	76774665	0	1	191,	0	-7.26	-5.77	5.5	lncRNA
chr14	76774760	76780745	AF111169.3	5.50E-08	-	76774760	76780745	0	2	153,38,	0,5947	-7.26	-5.13	6	lncRNA
chr8	89585971	89587566	AF117829.1	4.60E-06	-	89585971	89587566	0	1	1595,	0	-5.34	-4.31	14.5	lncRNA
chr8	89596930	89597878	AF117829.1	2.20E-05	-	89596930	89597878	0	1	948,	0	-4.65	-3.86	9.5	lncRNA
chr8	89717563	89718062	AF117829.1	0.00022	-	89717563	89718062	0	1	499,	0	-3.66	-3.13	4.67	lncRNA
chr8	89718759	89719009	AF117829.1	0.0043	-	89718759	89719009	0	1	250,	0	-2.37	-1.97	3.88	lncRNA
chr8	89719307	89719607	AF117829.1	0.0043	-	89719307	89719607	0	1	300,	0	-2.37	-1.97	3.75	lncRNA
chr8	89724501	89724651	AF117829.1	0.0014	-	89724501	89724651	0	1	150,	0	-2.86	-2.43	1.71	lncRNA
chr8	89724750	89724851	AF117829.1	0.0014	-	89724750	89724851	0	1	101,	0	-2.86	-2.43	1.65	lncRNA
chr8	89757163	89757413	AF117829.1	0.0035	-	89757163	89757413	0	1	250,	0	-2.45	-2.04	6	lncRNA
chr8	89757662	89757762	AF117829.1	0.0035	-	89757662	89757762	0	1	100,	0	-2.45	-2.04	1.38	lncRNA
chr8	11107886	11108136	AF131215.5	2.20E-07	-	11107886	11108136	0	1	250,	0	-6.66	-5.31	9	lncRNA
chr8	11108681	11108782	AF131215.5	2.20E-07	-	11108681	11108782	0	1	101,	0	-6.66	-4.73	2	lncRNA
chr8	132842567	132842865	AF230666.1	3.70E-06	-	132842567	132842865	0	1	298,	0	-5.43	-4.36	6.5	lncRNA
chr4	7761509	7761660	AFAP1	0.00022	-	7761509	7761660	0	1	151,	0	-3.65	-3.13	2.14	mRNA
chr4	7761758	7761959	AFAP1	0.00022	-	7761758	7761959	0	1	201,	0	-3.65	-3.13	2	mRNA
chr4	7762058	7762359	AFAP1	0.00022	-	7762058	7762359	0	1	301,	0	-3.65	-3.13	3.67	mRNA
chr4	7762857	7762958	AFAP1	5.00E-05	-	7762857	7762958	0	1	101,	0	-4.3	-3.62	1.14	mRNA
chr4	7763156	7772969	AFAP1	5.00E-05	-	7763156	7772969	0	3	635,165,150,	0,5687,9663	-4.3	-3.62	9.5	mRNA
chr4	7772283	7772833	AFAP1-AS1	0.015	+	7772283	7772833	0	1	550,	0	-1.81	-1.43	13	lncRNA
chr4	7773082	7773683	AFAP1-AS1	0.015	+	7773082	7773683	0	1	601,	0	-1.81	-1.43	9	lncRNA
chr4	7774181	7774282	AFAP1-AS1	0.015	+	7774181	7774282	0	1	101,	0	-1.81	-1.43	2	lncRNA
chr4	7774381	7774482	AFAP1-AS1	0.015	+	7774381	7774482	0	1	101,	0	-1.81	-1.43	4.5	lncRNA
chr4	7775030	7775181	AFAP1-AS1	0.015	+	7775030	7775181	0	1	151,	0	-1.81	-1.43	6	lncRNA
chr4	7775830	7775981	AFAP1-AS1	0.048	+	7775830	7775981	0	1	151,	0	-1.32	-0.945	11	lncRNA
chr4	7776080	7776280	AFAP1-AS1	0.048	+	7776080	7776280	0	1	200,	0	-1.32	-0.945	3.8	lncRNA
chr4	7776729	7776930	AFAP1-AS1	0.048	+	7776729	7776930	0	1	201,	0	-1.32	-0.945	8	lncRNA
chr4	7777228	7777379	AFAP1-AS1	0.048	+	7777228	7777379	0	1	151,	0	-1.32	-0.247	7	lncRNA
chr4	7777628	7777979	AFAP1-AS1	0.048	+	7777628	7777979	0	1	351,	0	-1.32	-0.945	6.67	lncRNA
chr10	114295721	114296171	AFAP1L2	0.00042	-	114295721	114296171	0	1	450,	0	-3.38	-2.9	12	mRNA
chr6	167826971	167827122	AFDN	0.031	+	167826971	167827122	0	1	151,	0	-1.51	-1.14	7.5	mRNA
chr6	167951222	167951523	AFDN	4.00E-05	+	167951222	167951523	0	1	301,	0	-4.4	-3.7	3.88	mRNA
chr6	167951621	167952221	AFDN	4.00E-05	+	167951621	167952221	0	1	600,	0	-4.4	-3.7	3.55	mRNA
chr6	167962504	167962704	AFDN	4.00E-05	+	167962504	167962704	0	1	200,	0	-4.4	-3.7	20	mRNA
chr6	167962803	167963004	AFDN	4.00E-05	+	167962803	167963004	0	1	201,	0	-4.4	-3.7	4	mRNA
chr6	167965825	167966125	AFDN	0.00059	+	167965825	167966125	0	1	300,	0	-3.23	-2.76	3.67	mRNA
chr6	167969144	167969978	AFDN	0.00076	+	167969144	167969978	0	2	54,197,	0,637	-3.12	-2.67	4.33	mRNA
chr6	167970226	167970427	AFDN	0.00076	+	167970226	167970427	0	1	201,	0	-3.12	-2.67	12.5	mRNA
chr6	167970675	167970826	AFDN	0.00076	+	167970675	167970826	0	1	151,	0	-3.12	-2.67	3.5	mRNA
chr4	87046760	87047609	AFF1	1.90E-06	+	87046760	87047609	0	1	849,	0	-5.71	-4.56	7.83	mRNA
chr4	87114489	87115238	AFF1	4.70E-06	+	87114489	87115238	0	1	749,	0	-5.33	-4.29	7.67	mRNA
chr4	87125074	87125175	AFF1	4.70E-06	+	87125074	87125175	0	1	101,	0	-5.33	-4.29	3.67	mRNA
chr4	87135612	87136112	AFF1	4.70E-06	+	87135612	87136112	0	1	500,	0	-5.33	-4.29	8.8	mRNA
chr4	87136361	87136512	AFF1	4.70E-06	+	87136361	87136512	0	1	151,	0	-5.33	-4.29	8	mRNA
chr5	132881034	132881185	AFF4	0.00074	-	132881034	132881185	0	1	151,	0	-3.13	-2.68	3	mRNA
chr5	132896363	132897213	AFF4	4.70E-06	-	132896363	132897213	0	1	850,	0	-5.33	-4.29	5	mRNA
chr5	132934337	132937112	AFF4	1.10E-05	-	132934337	132937112	0	2	604,46,	0,2729	-4.96	-4.06	2.82	mRNA
chr16	89993824	89996320	AFG3L1P	3.00E-06	+	89993824	89996320	0	2	69,1628,	0,868	-5.52	-4.42	20	pseudogene
chr2	64524503	64553322	AFTPH	6.00E-06	+	64524503	64553322	0	2	109,1880,	0,26939	-5.22	-4.22	14.5	mRNA
chr2	235669975	235670774	AGAP1	2.50E-05	+	235669975	235670774	0	1	799,	0	-4.6	-3.83	10	mRNA
chr2	235908824	235930783	AGAP1	0.00029	+	235908824	235930783	0	2	82,19,	0,21940	-3.54	-3.04	2.71	mRNA
chr2	235930881	235968620	AGAP1	0.00029	+	235930881	235968620	0	2	42,159,	0,37580	-3.54	-3.04	2.8	mRNA
chr2	236120254	236124175	AGAP1	5.60E-05	+	236120254	236124175	0	2	193,257,	0,3664	-4.25	-3.59	8.33	mRNA
chr2	236124273	236124573	AGAP1	5.60E-05	+	236124273	236124573	0	1	300,	0	-4.25	-3.59	11	mRNA
chr2	236125220	236125720	AGAP1	5.60E-05	+	236125220	236125720	0	1	500,	0	-4.25	-3.59	20	mRNA
chr2	236125818	236125969	AGAP1	5.60E-05	+	236125818	236125969	0	1	151,	0	-4.25	-3.59	3	mRNA
chr12	57726052	57726153	AGAP2	2.80E-06	-	57726052	57726153	0	1	101,	0	-5.56	-3.85	7	mRNA
chr12	57726351	57726751	AGAP2	2.80E-06	-	57726351	57726751	0	1	400,	0	-5.56	-4.45	10	mRNA
chr12	57727078	57727409	AGAP2	2.80E-06	-	57727078	57727409	0	2	151,50,	0,281	-5.56	-4.45	6.5	mRNA
chr12	57727970	57728352	AGAP2	2.80E-06	-	57727970	57728352	0	2	115,35,	0,347	-5.56	-4.45	10.3	mRNA
chr12	57726370	57727057	AGAP2-AS1	4.40E-07	+	57726370	57727057	0	2	8,93,	0,594	-6.36	-5.07	3	lncRNA
chr12	57727156	57727407	AGAP2-AS1	4.40E-07	+	57727156	57727407	0	1	251,	0	-6.36	-5.07	4.5	lncRNA
chr12	57727805	57728306	AGAP2-AS1	4.40E-07	+	57727805	57728306	0	1	501,	0	-6.36	-5.07	28	lncRNA
chr7	151122820	151122971	AGAP3	0.0013	+	151122820	151122971	0	1	151,	0	-2.89	-2.46	6	mRNA
chr7	151143545	151144336	AGAP3	0.00032	+	151143545	151144336	0	2	51,600,	0,191	-3.5	-3	7	mRNA
chr10	73674679	73674928	AGAP5	1.80E-07	-	73674679	73674928	0	1	249,	0	-6.74	-5.37	17	mRNA
chr10	73675421	73675669	AGAP5	1.80E-07	-	73675421	73675669	0	1	248,	0	-6.74	-5.37	13	mRNA
chr10	50009063	50009410	AGAP6	0.00019	+	50009063	50009410	0	1	347,	0	-3.71	-3.17	9	mRNA
chr10	50009558	50009757	AGAP6	0.00019	+	50009558	50009757	0	1	199,	0	-3.71	-3.17	10	mRNA
chr10	50009855	50010004	AGAP6	0.00019	+	50009855	50010004	0	1	149,	0	-3.71	-3.17	8.5	mRNA
chr10	50010201	50010301	AGAP6	0.00019	+	50010201	50010301	0	1	100,	0	-3.71	-3.17	13	mRNA
chr10	47502151	47502500	AGAP9	0.00016	-	47502151	47502500	0	1	349,	0	-3.8	-3.25	17	mRNA
chr10	47502698	47502848	AGAP9	0.00016	-	47502698	47502848	0	1	150,	0	-3.8	-3.25	3	mRNA
chr10	47502947	47503146	AGAP9	0.00016	-	47502947	47503146	0	1	199,	0	-3.8	-3.25	5.25	mRNA
chr9	136673241	136673341	AGPAT2	6.00E-05	-	136673241	136673341	0	1	100,	0	-4.22	-3.57	2.4	mRNA
chr9	136673439	136673638	AGPAT2	6.00E-05	-	136673439	136673638	0	1	199,	0	-4.22	-3.57	4.33	mRNA
chr9	136673736	136674791	AGPAT2	6.00E-05	-	136673736	136674791	0	2	191,57,	0,998	-4.22	-3.57	2.67	mRNA
chr8	6755125	6757662	AGPAT5	4.00E-05	+	6755125	6757662	0	2	49,500,	0,2037	-4.4	-3.7	7.75	mRNA
chr8	6758459	6758610	AGPAT5	0.00047	+	6758459	6758610	0	1	151,	0	-3.33	-2.85	3.29	mRNA
chr8	6758808	6758959	AGPAT5	0.00047	+	6758808	6758959	0	1	151,	0	-3.33	-2.85	2.2	mRNA
chr1	230710102	230710497	AGT	0.001	-	230710102	230710497	0	1	395,	0	-3	-2.56	10	mRNA
chr1	230710594	230710693	AGT	0.001	-	230710594	230710693	0	1	99,	0	-3	-2.56	3	mRNA
chr9	85633117	85633268	AGTPBP1	5.00E-04	-	85633117	85633268	0	1	151,	0	-3.3	-2.83	13	mRNA
chr1	246840896	246840997	AHCTF1	4.80E-06	-	246840896	246840997	0	1	101,	0	-5.32	-4.29	2.22	mRNA
chr1	246849695	246850396	AHCTF1	4.80E-06	-	246849695	246850396	0	1	701,	0	-5.32	-4.29	7.33	mRNA
chr1	246850645	246851396	AHCTF1	4.80E-06	-	246850645	246851396	0	1	751,	0	-5.32	-4.29	7	mRNA
chr1	246861036	246861187	AHCTF1	0.001	-	246861036	246861187	0	1	151,	0	-2.98	-2.54	1.58	mRNA
chr1	27534634	27548628	AHDC1	7.60E-05	-	27534634	27548628	0	2	282,1368,	0,12626	-4.12	-3.5	17	mRNA
chr1	27548727	27550377	AHDC1	7.60E-05	-	27548727	27550377	0	1	1650,	0	-4.12	-3.5	11	mRNA
chr1	27550476	27550677	AHDC1	7.60E-05	-	27550476	27550677	0	1	201,	0	-4.12	-3.5	3.33	mRNA
chr1	27550776	27552532	AHDC1	7.60E-05	-	27550776	27552532	0	2	1413,37,	0,1719	-4.12	-3.5	18	mRNA
chr1	27603486	27603587	AHDC1	0.025	-	27603486	27603587	0	1	101,	0	-1.6	-1.22	7	mRNA
chr1	27603830	27604131	AHDC1	0.025	-	27603830	27604131	0	1	301,	0	-1.6	-1.22	9.33	mRNA
chr6	135285529	135286481	AHI1	0.0059	-	135285529	135286481	0	2	118,83,	0,869	-2.23	-1.84	3	mRNA
chr6	135463198	135463299	AHI1	0.00011	-	135463198	135463299	0	1	101,	0	-3.95	-3.37	1.5	mRNA
chr6	135465905	135466305	AHI1	0.00011	-	135465905	135466305	0	1	400,	0	-3.95	-3.37	14	mRNA
chr11	62516699	62516800	AHNAK	9.30E-05	-	62516699	62516800	0	1	101,	0	-4.03	-3.43	2.25	mRNA
chr11	62517048	62517199	AHNAK	9.30E-05	-	62517048	62517199	0	1	151,	0	-4.03	-3.43	2.07	mRNA
chr11	62517398	62519694	AHNAK	9.30E-05	-	62517398	62519694	0	1	2296,	0	-4.03	-3.43	3	mRNA
chr11	62520192	62521541	AHNAK	9.50E-05	-	62520192	62521541	0	1	1349,	0	-4.02	-3.42	3.23	mRNA
chr11	62521840	62522390	AHNAK	9.50E-05	-	62521840	62522390	0	1	550,	0	-4.02	-3.42	2	mRNA
chr11	62522688	62522789	AHNAK	9.50E-05	-	62522688	62522789	0	1	101,	0	-4.02	-3.42	1.38	mRNA
chr11	62522888	62523488	AHNAK	9.50E-05	-	62522888	62523488	0	1	600,	0	-4.02	-3.42	2.65	mRNA
chr11	62523586	62524037	AHNAK	9.50E-05	-	62523586	62524037	0	1	451,	0	-4.02	-3.42	2.73	mRNA
chr11	62524435	62524985	AHNAK	9.50E-05	-	62524435	62524985	0	1	550,	0	-4.02	-3.42	3.16	mRNA
chr11	62525084	62527381	AHNAK	9.50E-05	-	62525084	62527381	0	1	2297,	0	-4.02	-3.42	3.45	mRNA
chr11	62527729	62528129	AHNAK	9.50E-05	-	62527729	62528129	0	1	400,	0	-4.02	-3.42	1.5	mRNA
chr11	62528278	62528429	AHNAK	9.50E-05	-	62528278	62528429	0	1	151,	0	-4.02	-3.42	1.74	mRNA
chr11	62528927	62529926	AHNAK	9.50E-05	-	62528927	62529926	0	1	999,	0	-4.02	-3.42	3.12	mRNA
chr11	62530324	62530625	AHNAK	1.00E-04	-	62530324	62530625	0	1	301,	0	-3.99	-3.4	2.59	mRNA
chr11	62530823	62531723	AHNAK	1.00E-04	-	62530823	62531723	0	1	900,	0	-3.99	-3.4	2.36	mRNA
chr11	62531822	62532571	AHNAK	1.00E-04	-	62531822	62532571	0	1	749,	0	-3.99	-3.4	2.6	mRNA
chr11	62532670	62533270	AHNAK	1.00E-04	-	62532670	62533270	0	1	600,	0	-3.99	-3.4	3.4	mRNA
chr11	62533618	62534069	AHNAK	5.00E-04	-	62533618	62534069	0	1	451,	0	-3.3	-2.83	3.57	mRNA
chr11	62535095	62535950	AHNAK	5.00E-04	-	62535095	62535950	0	2	95,6,	0,849	-3.3	-2.83	1.27	mRNA
chr14	104937743	104938543	AHNAK2	2.80E-05	-	104937743	104938543	0	1	800,	0	-4.56	-3.8	4.09	mRNA
chr14	104937750	104939095	AHNAK2	0.00071	-	104937750	104939095	0	1	1345,	0	-3.15	-2.69	10.5	mRNA
chr14	104938642	104939093	AHNAK2	2.80E-05	-	104938642	104939093	0	1	451,	0	-4.56	-3.8	7.67	mRNA
chr14	104939192	104939642	AHNAK2	2.80E-05	-	104939192	104939642	0	1	450,	0	-4.56	-3.8	4.17	mRNA
chr14	104939194	104939643	AHNAK2	0.00071	-	104939194	104939643	0	1	449,	0	-3.15	-2.69	4.17	mRNA
chr14	104940241	104940642	AHNAK2	2.80E-05	-	104940241	104940642	0	1	401,	0	-4.56	-3.8	4.88	mRNA
chr14	104940289	104940952	AHNAK2	0.0013	-	104940289	104940952	0	2	270,79,	0,584	-2.89	-2.46	5.14	mRNA
chr14	104940940	104941041	AHNAK2	2.80E-05	-	104940940	104941041	0	1	101,	0	-4.56	-3.8	4	mRNA
chr14	104941140	104941241	AHNAK2	2.80E-05	-	104941140	104941241	0	1	101,	0	-4.56	-3.8	3	mRNA
chr14	104941340	104942390	AHNAK2	2.80E-05	-	104941340	104942390	0	1	1050,	0	-4.56	-3.8	4.33	mRNA
chr14	104942589	104942840	AHNAK2	2.80E-05	-	104942589	104942840	0	1	251,	0	-4.56	-3.8	3.75	mRNA
chr14	104942989	104943740	AHNAK2	2.80E-05	-	104942989	104943740	0	1	751,	0	-4.56	-3.8	4.33	mRNA
chr14	104943838	104943939	AHNAK2	2.80E-05	-	104943838	104943939	0	1	101,	0	-4.56	-3.8	2	mRNA
chr14	104944038	104944239	AHNAK2	2.80E-05	-	104944038	104944239	0	1	201,	0	-4.56	-3.8	2.4	mRNA
chr14	104944338	104945438	AHNAK2	2.80E-05	-	104944338	104945438	0	1	1100,	0	-4.56	-3.8	14	mRNA
chr14	104945537	104947387	AHNAK2	2.80E-05	-	104945537	104947387	0	1	1850,	0	-4.56	-3.8	6	mRNA
chr14	104947686	104947837	AHNAK2	2.80E-05	-	104947686	104947837	0	1	151,	0	-4.56	-3.8	2.33	mRNA
chr14	104948085	104948986	AHNAK2	2.80E-05	-	104948085	104948986	0	1	901,	0	-4.56	-3.8	6	mRNA
chr14	104949485	104949585	AHNAK2	0.00023	-	104949485	104949585	0	1	100,	0	-3.64	-3.12	3	mRNA
chr14	104949684	104950235	AHNAK2	0.00023	-	104949684	104950235	0	1	551,	0	-3.64	-3.12	8	mRNA
chr14	104950484	104950935	AHNAK2	0.00023	-	104950484	104950935	0	1	451,	0	-3.64	-3.12	3.12	mRNA
chr14	104951483	104951884	AHNAK2	9.30E-06	-	104951483	104951884	0	1	401,	0	-5.03	-4.11	7	mRNA
chr14	104951983	104953233	AHNAK2	9.30E-06	-	104951983	104953233	0	1	1250,	0	-5.03	-4.11	4.33	mRNA
chr14	104953482	104954882	AHNAK2	9.30E-06	-	104953482	104954882	0	1	1400,	0	-5.03	-4.11	9	mRNA
chr7	17339036	17343171	AHR	4.90E-06	+	17339036	17343171	0	2	1192,251,	0,3884	-5.31	-4.29	5.33	mRNA
chr5	427969	435006	AHRR	0.00012	+	427969	435006	0	4	37,62,142,1154,	0,4493,4836,5883	-3.93	-3.35	12.7	mRNA
chr5	427969	435006	AHRR	0.00012	+	427969	435006	0	4	37,62,142,1154,	0,4493,4836,5883	-3.93	-3.35	12.7	mRNA
chr5	432668	435011	AHRR	1.50E-05	+	432668	435011	0	2	279,1159,	0,1184	-4.83	-3.97	20.5	mRNA
chr5	432668	435011	AHRR	1.50E-05	+	432668	435011	0	2	279,1159,	0,1184	-4.83	-3.97	20.5	mRNA
chr5	435253	435902	AHRR	2.00E-04	+	435253	435902	0	1	649,	0	-3.69	-3.17	21	mRNA
chr5	435253	435902	AHRR	2.00E-04	+	435253	435902	0	1	649,	0	-3.69	-3.17	21	mRNA
chr5	436149	437047	AHRR	0.0014	+	436149	437047	0	1	898,	0	-2.86	-2.43	7.67	mRNA
chr5	436149	437047	AHRR	0.0014	+	436149	437047	0	1	898,	0	-2.86	-2.43	7.67	mRNA
chr5	437245	437843	AHRR	0.00024	+	437245	437843	0	1	598,	0	-3.62	-3.1	11.5	mRNA
chr5	437245	437843	AHRR	0.00024	+	437245	437843	0	1	598,	0	-3.62	-3.1	11.5	mRNA
chr7	6023339	6023538	AIMP2	8.50E-06	+	6023339	6023538	0	1	199,	0	-5.07	-4.13	2.6	mRNA
chr9	136844912	136845212	AJM1	4.00E-09	+	136844912	136845212	0	1	300,	0	-8.4	-6.73	10	mRNA
chr9	136845411	136845611	AJM1	4.00E-09	+	136845411	136845611	0	1	200,	0	-8.4	-6.04	6	mRNA
chr9	136846258	136846409	AJM1	4.00E-09	+	136846258	136846409	0	1	151,	0	-8.4	-6.73	6	mRNA
chr9	136846657	136846758	AJM1	4.00E-09	+	136846657	136846758	0	1	101,	0	-8.4	-6.04	8	mRNA
chr9	136846856	136847156	AJM1	4.00E-09	+	136846856	136847156	0	1	300,	0	-8.4	-6.04	8	mRNA
chr14	22973220	22974687	AJUBA	2.40E-05	-	22973220	22974687	0	3	348,69,33,	0,826,1434	-4.62	-3.84	4.2	mRNA
chr14	22978880	22979031	AJUBA	5.20E-05	-	22978880	22979031	0	1	151,	0	-4.28	-2.91	3	mRNA
chr14	22981353	22981753	AJUBA	5.20E-05	-	22981353	22981753	0	1	400,	0	-4.28	-3.61	6	mRNA
chr14	22981852	22982551	AJUBA	5.20E-05	-	22981852	22982551	0	1	699,	0	-4.28	-3.61	10.5	mRNA
chr1	33008138	33008786	AK2	0.00019	-	33008138	33008786	0	1	648,	0	-3.72	-3.18	8.25	mRNA
chr17	57105558	57107972	AKAP1	1.30E-05	+	57105558	57107972	0	2	1620,27,	0,2387	-4.88	-4	3.67	mRNA
chr15	85575319	85579719	AKAP13	6.80E-06	+	85575319	85579719	0	2	10,790,	0,3610	-5.17	-4.19	5.11	mRNA
chr15	85579818	85582017	AKAP13	6.80E-06	+	85579818	85582017	0	1	2199,	0	-5.17	-4.19	5.33	mRNA
chr15	85655547	85655748	AKAP13	0.0087	+	85655547	85655748	0	1	201,	0	-2.06	-1.67	1.5	mRNA
chr15	85741215	85745462	AKAP13	5.20E-06	+	85741215	85745462	0	3	280,334,835,	0,2276,3412	-5.28	-4.26	7.83	mRNA
chr15	85746760	85747160	AKAP13	8.90E-05	+	85746760	85747160	0	1	400,	0	-4.05	-3.45	9	mRNA
chr15	85747259	85747460	AKAP13	8.90E-05	+	85747259	85747460	0	1	201,	0	-4.05	-3.45	9.5	mRNA
chr9	110136230	110148557	AKAP2	1.00E-05	+	110136230	110148557	0	2	2309,30,	0,12297	-4.98	-4.07	6.67	mRNA
chr9	110156370	110168880	AKAP2	0.0015	+	110156370	110168880	0	3	127,39,482,	0,5723,12028	-2.82	-2.39	7.83	mRNA
chr9	110169028	110169129	AKAP2	0.0015	+	110169028	110169129	0	1	101,	0	-2.82	-2.39	1.5	mRNA
chr9	110169426	110169626	AKAP2	0.0015	+	110169426	110169626	0	1	200,	0	-2.82	-2.39	1.32	mRNA
chr14	64468235	64468335	AKAP5	6.90E-08	+	64468235	64468335	0	1	100,	0	-7.16	-5.7	3.5	mRNA
chr14	64468632	64468882	AKAP5	6.90E-08	+	64468632	64468882	0	1	250,	0	-7.16	-5.7	7.5	mRNA
chr14	64468981	64469380	AKAP5	6.90E-08	+	64468981	64469380	0	1	399,	0	-7.16	-5.7	9.33	mRNA
chr14	64469478	64469579	AKAP5	6.90E-08	+	64469478	64469579	0	1	101,	0	-7.16	-5.07	4	mRNA
chr14	64469677	64469927	AKAP5	6.90E-08	+	64469677	64469927	0	1	250,	0	-7.16	-5.7	10	mRNA
chr19	15354333	15354484	AKAP8	0.00044	-	15354333	15354484	0	1	151,	0	-3.36	-2.88	5.75	mRNA
chr19	15354583	15359029	AKAP8	0.00044	-	15354583	15359029	0	2	787,63,	0,4383	-3.36	-2.88	7	mRNA
chr19	15372983	15373234	AKAP8	0.018	-	15372983	15373234	0	1	251,	0	-1.75	-1.37	4	mRNA
chr19	15380198	15380349	AKAP8L	0.01	-	15380198	15380349	0	1	151,	0	-1.98	-1.6	1.8	mRNA
chr19	15398026	15398326	AKAP8L	0.00066	-	15398026	15398326	0	1	300,	0	-3.18	-2.72	3.33	mRNA
chr19	15398583	15398833	AKAP8L	0.00066	-	15398583	15398833	0	1	250,	0	-3.18	-2.72	9.5	mRNA
chr19	15398932	15399132	AKAP8L	0.00066	-	15398932	15399132	0	1	200,	0	-3.18	-2.72	6	mRNA
chr19	15399380	15400004	AKAP8L	0.00066	-	15399380	15400004	0	2	30,70,	0,554	-3.18	-2.72	2.57	mRNA
chr19	15400841	15401179	AKAP8L	0.0011	-	15400841	15401179	0	3	23,97,30,	0,105,308	-2.95	-2.51	3	mRNA
chr7	91995765	91995866	AKAP9	0.00023	+	91995765	91995866	0	1	101,	0	-3.63	-3.11	2	mRNA
chr7	92000910	92001459	AKAP9	3.00E-05	+	92000910	92001459	0	1	549,	0	-4.53	-3.78	5.6	mRNA
chr7	92001758	92002257	AKAP9	3.00E-05	+	92001758	92002257	0	1	499,	0	-4.53	-3.78	4	mRNA
chr7	92002606	92003056	AKAP9	3.00E-05	+	92002606	92003056	0	1	450,	0	-4.53	-3.78	5.5	mRNA
chr7	92038615	92038715	AKAP9	0.00013	+	92038615	92038715	0	1	100,	0	-3.87	-3.3	1.8	mRNA
chr7	92040715	92040916	AKAP9	0.00013	+	92040715	92040916	0	1	201,	0	-3.87	-3.3	1.88	mRNA
chr7	92077711	92079164	AKAP9	0.00015	+	92077711	92079164	0	2	164,86,	0,1367	-3.83	-3.28	2.19	mRNA
chr7	92079363	92079713	AKAP9	0.00015	+	92079363	92079713	0	1	350,	0	-3.83	-3.28	5	mRNA
chr7	92082630	92083387	AKAP9	0.00015	+	92082630	92083387	0	2	32,218,	0,539	-3.83	-3.28	5.67	mRNA
chr7	92083486	92083587	AKAP9	0.00015	+	92083486	92083587	0	1	101,	0	-3.83	-3.28	2	mRNA
chr7	92096768	92097268	AKAP9	0.00023	+	92096768	92097268	0	1	500,	0	-3.63	-3.11	6.33	mRNA
chr11	8911238	8911439	AKIP1	4.00E-06	+	8911238	8911439	0	1	201,	0	-5.4	-4.34	5.5	mRNA
chr9	114376650	114377596	AKNA	1.00E-05	-	114376650	114377596	0	1	946,	0	-4.99	-4.08	7.25	mRNA
chr9	114381169	114387931	AKNA	1.00E-05	-	114381169	114387931	0	2	277,72,	0,6690	-4.99	-4.08	15	mRNA
chr10	4982236	4982934	AKR1C1	6.80E-06	+	4982236	4982934	0	1	698,	0	-5.17	-4.19	5.5	mRNA
chr10	4983033	4983283	AKR1C1	6.80E-06	+	4983033	4983283	0	1	250,	0	-5.17	-4.19	5.5	mRNA
chr22	25478242	25478539	AL008721.2	0.00035	+	25478242	25478539	0	1	297,	0	-3.46	-2.97	8	lncRNA
chr6	167824758	167824856	AL009178.3	0.0044	+	167824758	167824856	0	1	98,	0	-2.36	-1.26	9	lncRNA
chr22	46546896	46547746	AL021392.1	0.00039	+	46546896	46547746	0	1	850,	0	-3.41	-2.93	14	lncRNA
chr22	38670837	38671037	AL021707.2	8.30E-05	-	38670837	38671037	0	1	200,	0	-4.08	-3.46	7	lncRNA
chr22	38671136	38671287	AL021707.2	8.30E-05	-	38671136	38671287	0	1	151,	0	-4.08	-3.46	7	lncRNA
chr22	38675911	38676012	AL021707.2	8.30E-05	-	38675911	38676012	0	1	101,	0	-4.08	-2.75	9	lncRNA
chr22	38676111	38681797	AL021707.2	8.30E-05	-	38676111	38681797	0	2	378,72,	0,5614	-4.08	-3.46	9	lncRNA
chr22	38742673	38742919	AL021707.6	2.60E-06	+	38742673	38742919	0	1	246,	0	-5.58	-4.46	15	lncRNA
chr6	27473293	27492538	AL021918.5	0.00043	+	27473293	27492538	0	3	16,149,36,	0,1800,19209	-3.37	-2.89	12	lncRNA
chr6	28271899	28281348	AL021997.3	2.20E-07	+	28271899	28281348	0	3	35,118,33,	0,770,9416	-6.65	-5.3	4.33	mRNA
chr22	50199137	50200170	AL022328.4	4.20E-07	-	50199137	50200170	0	2	191,95,	0,938	-6.38	-5.08	6	lncRNA
chr6	145735669	145735920	AL023806.1	0.0068	+	145735669	145735920	0	1	251,	0	-2.17	-1.07	7	lncRNA
chr6	10743666	10743863	AL024498.1	6.90E-10	-	10743666	10743863	0	1	197,	0	-9.16	-6.65	4	lncRNA
chr6	10743960	10746991	AL024498.1	6.90E-10	-	10743960	10746991	0	2	354,39,	0,2992	-9.16	-7.38	6	lncRNA
chr6	107957461	107957561	AL024507.2	8.50E-08	+	107957461	107957561	0	1	100,	0	-7.07	-5	4.5	lncRNA
chr6	107959243	107959739	AL024507.2	8.50E-08	+	107959243	107959739	0	1	496,	0	-7.07	-5.63	8.5	lncRNA
chr1	21177584	21177681	AL031005.2	3.70E-07	+	21177584	21177681	0	1	97,	0	-6.43	-4.55	8	lncRNA
chr1	171339581	171339865	AL031274.1	5.80E-07	+	171339581	171339865	0	1	284,	0	-6.24	-4.4	9	pseudogene
chr1	22030325	22030672	AL031281.2	0.00028	-	22030325	22030672	0	1	347,	0	-3.55	-3.04	9	lncRNA
chr1	1709613	1719359	AL031282.2	0.0041	-	1709613	1719359	0	4	27,137,133,2,	0,2650,6732,9744	-2.39	-1.98	3	lncRNA
chr1	1735447	1735597	AL031282.2	0.0041	-	1735447	1735597	0	1	150,	0	-2.39	-1.98	14	lncRNA
chr16	1445684	1446275	AL031600.3	0	+	1445684	1446275	0	2	172,366,	0,225	#NAME?	#NAME?	6	lncRNA
chr16	1446372	1446519	AL031600.3	0	+	1446372	1446519	0	1	147,	0	#NAME?	#NAME?	2.67	lncRNA
chr16	1655253	1656741	AL031708.1	0.0046	+	1655253	1656741	0	3	47,60,93,	0,623,1395	-2.34	-1.23	9	mRNA
chr16	1673920	1674269	AL031708.1	0.00068	+	1673920	1674269	0	1	349,	0	-3.17	-2.72	11	mRNA
chr16	1674417	1674717	AL031708.1	0.00068	+	1674417	1674717	0	1	300,	0	-3.17	-2.72	7	mRNA
chr6	139166343	139167314	AL031772.1	3.20E-06	-	139166343	139167314	0	2	127,424,	0,547	-5.5	-4.41	9.5	lncRNA
chr6	24701497	24701744	AL031775.1	4.30E-07	-	24701497	24701744	0	1	247,	0	-6.37	-5.08	8	lncRNA
chr6	26202255	26202455	AL031777.1	0.049	+	26202255	26202455	0	1	200,	0	-1.31	-0.94	7	pseudogene
chr6	3152565	3152814	AL031963.1	0.019	-	3152565	3152814	0	1	249,	0	-1.73	-1.35	4	lncRNA
chr1	25862970	25863121	AL033528.2	2.00E-09	+	25862970	25863121	0	1	151,	0	-8.7	-7	3.75	lncRNA
chr1	25863219	25863420	AL033528.2	2.00E-09	+	25863219	25863420	0	1	201,	0	-8.7	-7	6	lncRNA
chr1	32471383	32471484	AL033529.1	5.60E-07	+	32471383	32471484	0	1	101,	0	-6.25	-4.4	7	mRNA
chr1	32485188	32536119	AL033529.1	5.60E-07	+	32485188	32536119	0	2	144,7,	0,50924	-6.25	-4.97	12	mRNA
chr1	32600142	32600392	AL033529.1	2.00E-07	+	32600142	32600392	0	1	250,	0	-6.7	-5.34	16	mRNA
chr1	8026837	8027137	AL034417.2	0.0081	+	8026837	8027137	0	1	300,	0	-2.09	-1.7	12	lncRNA
chr11	32103381	32104665	AL035078.4	5.10E-06	+	32103381	32104665	0	2	99,301,	0,983	-5.29	-4.27	3.43	mRNA
chr6	42928379	42929178	AL035587.2	2.40E-08	-	42928379	42929178	0	2	267,14,	0,785	-7.62	-6.05	5	lncRNA
chr22	41208988	41209088	AL035681.1	0.0014	-	41208988	41209088	0	1	100,	0	-2.86	-1.72	2	lncRNA
chr22	41209187	41209288	AL035681.1	0.0014	-	41209187	41209288	0	1	101,	0	-2.86	-1.72	2.33	lncRNA
chr22	41209387	41209487	AL035681.1	0.0014	-	41209387	41209487	0	1	100,	0	-2.86	-1.72	7	lncRNA
chr22	41209586	41209687	AL035681.1	0.0014	-	41209586	41209687	0	1	101,	0	-2.86	-1.72	4	lncRNA
chr22	41214162	41214313	AL035681.1	0.0014	-	41214162	41214313	0	1	151,	0	-2.86	-1.72	10	lncRNA
chr22	41217238	41217638	AL035681.1	0.0014	-	41217238	41217638	0	1	400,	0	-2.86	-2.43	12	lncRNA
chr1	86703693	86704222	AL049597.2	6.60E-09	-	86703693	86704222	0	1	529,	0	-8.18	-6.53	12	lncRNA
chr1	32170780	32176425	AL049795.2	4.50E-07	+	32170780	32176425	0	2	426,50,	0,5595	-6.35	-5.06	13.7	lncRNA
chr14	30885524	30885673	AL049830.3	0.00039	-	30885524	30885673	0	1	149,	0	-3.41	-2.93	3	lncRNA
chr14	30885820	30886167	AL049830.3	0.00039	-	30885820	30886167	0	1	347,	0	-3.41	-2.93	6.33	lncRNA
chr14	88426455	88426606	AL049834.1	0.00034	+	88426455	88426606	0	1	151,	0	-3.47	-2.97	4.5	mRNA
chr14	88437843	88437943	AL049834.1	0.00013	+	88437843	88437943	0	1	100,	0	-3.9	-3.33	3	mRNA
chr14	88438042	88438292	AL049834.1	0.00013	+	88438042	88438292	0	1	250,	0	-3.9	-3.33	7	mRNA
chr6	143823679	143823917	AL049844.1	2.60E-06	+	143823679	143823917	0	1	238,	0	-5.58	-4.47	8	mRNA
chr1	40257519	40257868	AL050341.2	0.00095	-	40257519	40257868	0	1	349,	0	-3.02	-2.58	29	lncRNA
chr14	24240135	24240629	AL096870.1	0.00029	-	24240135	24240629	0	1	494,	0	-3.54	-3.04	5	mRNA
chr14	24240776	24240875	AL096870.1	0.00029	-	24240776	24240875	0	1	99,	0	-3.54	-3.04	1.5	mRNA
chr14	24211709	24212818	AL096870.3	0.0024	-	24211709	24212818	0	2	120,80,	0,1029	-2.62	-2.21	1.75	lncRNA
chr14	24213017	24213367	AL096870.3	0.0024	-	24213017	24213367	0	1	350,	0	-2.62	-2.21	3.5	lncRNA
chr14	24213466	24213567	AL096870.3	0.0024	-	24213466	24213567	0	1	101,	0	-2.62	-2.21	6	lncRNA
chr20	3811476	3822118	AL109804.1	7.60E-07	+	3811476	3822118	0	2	265,17,	0,10625	-6.12	-4.88	4.5	lncRNA
chr20	35655281	35659013	AL109827.1	5.80E-05	-	35655281	35659013	0	2	63,84,	0,3648	-4.24	-3.58	4	mRNA
chr1	1892181	1892277	AL109917.1	4.70E-07	+	1892181	1892277	0	1	96,	0	-6.33	-4.47	7	lncRNA
chr1	1892371	1892467	AL109917.1	4.70E-07	+	1892371	1892467	0	1	96,	0	-6.33	-4.47	3	lncRNA
chr6	52664514	52664763	AL109918.1	0.0017	+	52664514	52664763	0	1	249,	0	-2.77	-2.34	10	pseudogene
chr6	52665060	52666575	AL109918.1	0.0017	+	52665060	52666575	0	2	359,187,	0,1328	-2.77	-2.34	14	pseudogene
chr6	52667418	52667518	AL109918.1	0.027	+	52667418	52667518	0	1	100,	0	-1.57	-1.2	11	pseudogene
chr20	53256026	53487274	AL109930.1	1.40E-08	-	53256026	53487274	0	3	537,6,133,	0,17349,231115	-7.86	-6.26	7.29	lncRNA
chr14	93185020	93186442	AL110118.2	0.0049	+	93185020	93186442	0	2	12,183,	0,1239	-2.31	-1.91	4.67	mRNA
chr14	102933670	102933915	AL117209.1	0.00069	+	102933670	102933915	0	1	245,	0	-3.16	-2.71	2.38	lncRNA
chr20	63861410	63862454	AL118506.1	0.0039	-	63861410	63862454	0	1	1044,	0	-2.41	-2.01	8	lncRNA
chr20	63863099	63863448	AL118506.1	0.016	-	63863099	63863448	0	1	349,	0	-1.79	-1.41	3.14	lncRNA
chr22	46762084	46762467	AL118516.1	2.00E-06	-	46762084	46762467	0	1	383,	0	-5.7	-4.56	11	lncRNA
chr14	101948395	101949131	AL118558.3	4.50E-06	+	101948395	101949131	0	1	736,	0	-5.35	-4.31	21	lncRNA
chr20	64098498	64099145	AL121581.2	4.70E-08	-	64098498	64099145	0	1	647,	0	-7.33	-5.83	11	lncRNA
chr20	64100087	64100237	AL121581.2	4.70E-08	-	64100087	64100237	0	1	150,	0	-7.33	-5.83	6	lncRNA
chr14	34874391	34874491	AL121603.2	4.20E-08	+	34874391	34874491	0	1	100,	0	-7.38	-5.86	3	lncRNA
chr14	34875277	34875622	AL121603.2	4.20E-08	+	34875277	34875622	0	1	345,	0	-7.38	-5.86	14.5	lncRNA
chr14	34875720	34875819	AL121603.2	4.20E-08	+	34875720	34875819	0	1	99,	0	-7.38	-5.21	4	lncRNA
chr10	33213462	33213707	AL121748.1	0	+	33213462	33213707	0	1	245,	0	#NAME?	#NAME?	2.11	lncRNA
chr10	35641346	35644528	AL121749.2	8.90E-07	+	35641346	35644528	0	2	68,33,	0,3149	-6.05	-4.82	2	lncRNA
chr20	647809	654307	AL121758.1	0.00034	-	647809	654307	0	2	1108,77,	0,6421	-3.47	-2.97	7.25	mRNA
chr20	19757188	19757438	AL121761.1	1.60E-07	-	19757188	19757438	0	1	250,	0	-6.79	-5.42	7	lncRNA
chr20	25239453	25239603	AL121772.1	7.80E-07	-	25239453	25239603	0	1	150,	0	-6.11	-4.87	6	lncRNA
chr20	25239701	25239851	AL121772.1	7.80E-07	-	25239701	25239851	0	1	150,	0	-6.11	-4.3	4	lncRNA
chr20	25240893	25241192	AL121772.1	2.30E-07	-	25240893	25241192	0	1	299,	0	-6.64	-5.3	10	lncRNA
chr20	63256872	63257921	AL121827.2	1.20E-05	+	63256872	63257921	0	1	1049,	0	-4.93	-4.04	33	lncRNA
chr20	63745581	63745817	AL121845.1	2.50E-05	+	63745581	63745817	0	1	236,	0	-4.6	-3.82	6.2	lncRNA
chr20	63738611	63738904	AL121845.2	3.30E-07	+	63738611	63738904	0	1	293,	0	-6.48	-5.16	7	mRNA
chr20	63735211	63736275	AL121845.3	0.00015	+	63735211	63736275	0	2	353,495,	0,569	-3.81	-3.26	7.6	mRNA
chr20	63736374	63736524	AL121845.3	0.00015	+	63736374	63736524	0	1	150,	0	-3.81	-3.26	2.67	mRNA
chr20	63736673	63737594	AL121845.3	0.00015	+	63736673	63737594	0	2	39,62,	0,859	-3.81	-2.54	7	mRNA
chr20	63738604	63739053	AL121845.3	0.0012	+	63738604	63739053	0	1	449,	0	-2.92	-2.49	4.5	mRNA
chr20	58884707	58884806	AL121917.1	2.40E-06	-	58884707	58884806	0	1	99,	0	-5.62	-3.9	9	lncRNA
chr14	64448406	64448557	AL122035.1	0.00087	-	64448406	64448557	0	1	151,	0	-3.06	-2.61	12	lncRNA
chr10	79684640	79684983	AL132656.1	1.40E-10	-	79684640	79684983	0	1	343,	0	-9.86	-7.95	13	pseudogene
chr10	79683501	79684094	AL132656.4	0	-	79683501	79684094	0	1	593,	0	#NAME?	#NAME?	11	others
chr14	60780214	60780405	AL132777.1	1.20E-06	+	60780214	60780405	0	1	191,	0	-5.92	-4.72	13	pseudogene
chr14	22982746	22989814	AL132780.2	0.0022	+	22982746	22989814	0	3	335,87,66,	0,760,7002	-2.66	-2.24	10.6	lncRNA
chr14	22998155	22998400	AL132780.2	0.026	+	22998155	22998400	0	1	245,	0	-1.58	-1.2	12	lncRNA
chr10	101060516	101060859	AL133215.2	9.30E-10	-	101060516	101060859	0	1	343,	0	-9.03	-6.55	8	lncRNA
chr10	38447682	38448174	AL133216.2	8.10E-08	+	38447682	38448174	0	2	39,360,	0,132	-7.09	-5.65	9	pseudogene
chr10	38451456	38451805	AL133216.2	4.20E-06	+	38451456	38451805	0	1	349,	0	-5.38	-4.33	17	pseudogene
chr20	50577542	50577941	AL133230.1	1.40E-07	-	50577542	50577941	0	1	399,	0	-6.84	-5.45	21	lncRNA
chr6	100882106	100882449	AL133338.1	2.10E-06	+	100882106	100882449	0	1	343,	0	-5.68	-4.54	13	lncRNA
chr6	100882546	100882694	AL133338.1	2.10E-06	+	100882546	100882694	0	1	148,	0	-5.68	-3.95	6	lncRNA
chr14	20873358	20873457	AL133371.3	0.0063	-	20873358	20873457	0	1	99,	0	-2.2	-1.1	3.5	lncRNA
chr6	92388333	92388531	AL133457.1	1.90E-08	-	92388333	92388531	0	1	198,	0	-7.73	-6.15	7	lncRNA
chr14	91250770	91251268	AL135818.1	0.0058	+	91250770	91251268	0	1	498,	0	-2.24	-1.84	19	lncRNA
chr6	63571826	63572214	AL135905.1	5.00E-12	-	63571826	63572214	0	1	388,	0	-11.3	-9.18	8	lncRNA
chr6	63572111	63572211	AL135905.2	1.90E-05	+	63572111	63572211	0	1	100,	0	-4.72	-3.23	6	mRNA
chr6	63572310	63572411	AL135905.2	1.90E-05	+	63572310	63572411	0	1	101,	0	-4.72	-3.9	3	mRNA
chr6	63572510	63576725	AL135905.2	1.90E-05	+	63572510	63576725	0	2	209,290,	0,3925	-4.72	-3.9	2	mRNA
chr10	79826144	79826776	AL135925.1	4.20E-07	+	79826144	79826776	0	1	632,	0	-6.38	-5.08	13	lncRNA
chr10	79827212	79827311	AL135925.1	4.20E-07	+	79827212	79827311	0	1	99,	0	-6.38	-4.51	9	lncRNA
chr14	81221266	81221871	AL136040.1	4.50E-06	+	81221266	81221871	0	2	259,233,	0,372	-5.35	-3.69	8	lncRNA
chr14	81222115	81222215	AL136040.1	4.50E-06	+	81222115	81222215	0	1	100,	0	-5.35	-4.31	11	lncRNA
chr14	24192780	24194784	AL136295.1	0.00011	-	24192780	24194784	0	2	489,110,	0,1894	-3.96	-3.38	6.33	mRNA
chr14	24194882	24194983	AL136295.1	0.00011	-	24194882	24194983	0	1	101,	0	-3.96	-3.38	1.53	mRNA
chr14	24211694	24213473	AL136295.1	0.00098	-	24211694	24213473	0	2	135,65,	0,1714	-3.01	-2.57	1.81	mRNA
chr14	24192764	24193106	AL136295.17	1.10E-06	+	24192764	24193106	0	1	342,	0	-5.96	-4.75	4.67	lncRNA
chr13	113149530	113149730	AL137002.2	5.80E-07	-	113149530	113149730	0	1	200,	0	-6.24	-4.4	2	lncRNA
chr13	113150276	113150575	AL137002.2	5.80E-07	-	113150276	113150575	0	1	299,	0	-6.24	-4.96	15	lncRNA
chr6	16762402	16762652	AL137003.1	1.30E-06	+	16762402	16762652	0	1	250,	0	-5.87	-4.68	6.5	lncRNA
chr20	62067024	62067463	AL137077.2	5.10E-08	+	62067024	62067463	0	1	439,	0	-7.29	-5.79	9	lncRNA
chr13	106491246	106491497	AL138689.2	7.10E-06	+	106491246	106491497	0	1	251,	0	-5.15	-4.18	2.82	lncRNA
chr13	106492487	106493423	AL138689.2	7.10E-06	+	106492487	106493423	0	2	17,684,	0,252	-5.15	-4.18	8.33	lncRNA
chr6	17706404	17706850	AL138724.1	3.40E-09	+	17706404	17706850	0	1	446,	0	-8.47	-6.79	3.75	lncRNA
chr6	17706948	17707245	AL138724.1	3.40E-09	+	17706948	17707245	0	1	297,	0	-8.47	-6.79	14	lncRNA
chr9	37588761	37693220	AL138752.2	0.0083	-	37588761	37693220	0	2	171,79,	0,104380	-2.08	-1.69	3.9	mRNA
chr9	38067939	38068687	AL138752.2	0.00036	-	38067939	38068687	0	1	748,	0	-3.44	-2.95	5.75	mRNA
chr1	160262224	160262445	AL139011.1	1.70E-07	+	160262224	160262445	0	2	54,45,	0,176	-6.78	-5.41	2.33	lncRNA
chr1	160217382	160218343	AL139011.2	9.80E-06	-	160217382	160218343	0	2	326,20,	0,941	-5.01	-4.1	3.89	mRNA
chr1	160239844	160244025	AL139011.2	8.90E-06	-	160239844	160244025	0	2	526,66,	0,4115	-5.05	-4.12	5.8	mRNA
chr13	99500733	99501203	AL139035.1	0.00015	+	99500733	99501203	0	2	51,185,	0,285	-3.83	-3.27	31	lncRNA
chr14	49620863	49622641	AL139099.1	5.20E-06	-	49620863	49622641	0	2	185,1396,	0,382	-5.28	-4.26	9.5	lncRNA
chr1	2547015	2547115	AL139246.5	2.30E-07	+	2547015	2547115	0	1	100,	0	-6.63	-5.29	2	lncRNA
chr10	103450289	103450758	AL139339.2	0.00018	+	103450289	103450758	0	1	469,	0	-3.74	-3.2	18	lncRNA
chr6	160991452	160991651	AL139393.3	2.80E-05	-	160991452	160991651	0	1	199,	0	-4.56	-3.8	10	lncRNA
chr6	160992144	160992293	AL139393.3	2.80E-05	-	160992144	160992293	0	1	149,	0	-4.56	-3.11	6	lncRNA
chr14	100291264	100294458	AL157871.1	0.00023	+	100291264	100294458	0	3	256,25,66,	0,661,3128	-3.64	-3.12	6	lncRNA
chr9	127937986	127938283	AL157935.1	0.00027	+	127937986	127938283	0	1	297,	0	-3.57	-3.06	5	lncRNA
chr9	127938381	127938914	AL157935.1	0.00027	+	127938381	127938914	0	2	281,165,	0,368	-3.57	-3.06	9	lncRNA
chr9	129176869	129201395	AL158151.1	6.30E-10	+	129176869	129201395	0	2	268,81,	0,24445	-9.2	-7.41	8.6	lncRNA
chr9	129176634	129177575	AL158151.3	1.80E-08	+	129176634	129177575	0	2	106,143,	0,798	-7.74	-6.16	11	lncRNA
chr1	234607106	234609483	AL160408.2	1.00E-12	+	234607106	234609483	0	2	531,63,	0,2314	-12	-9.79	7.33	lncRNA
chr13	48975205	48975828	AL161421.1	1.80E-09	-	48975205	48975828	0	1	623,	0	-8.74	-7.03	15	lncRNA
chr9	135503612	135505913	AL161452.1	3.90E-05	-	135503612	135505913	0	3	89,84,70,	0,623,2231	-4.41	-3.7	4.33	lncRNA
chr14	32154668	32154968	AL161665.1	1.20E-05	-	32154668	32154968	0	1	300,	0	-4.91	-4.03	3.17	lncRNA
chr9	95506524	95506863	AL161729.1	0.0019	+	95506524	95506863	0	1	339,	0	-2.72	-2.3	7	lncRNA
chr9	19200666	19200762	AL161909.1	2.50E-13	-	19200666	19200762	0	1	96,	0	-12.6	-10.4	5	pseudogene
chr9	29215056	29215302	AL162388.2	9.80E-07	+	29215056	29215302	0	1	246,	0	-6.01	-4.79	15	lncRNA
chr9	133098219	133100367	AL162417.1	1.00E-04	-	133098219	133100367	0	2	543,100,	0,2048	-3.98	-3.39	19	mRNA
chr1	229257541	229257642	AL162595.1	7.80E-05	-	229257541	229257642	0	1	101,	0	-4.11	-2.78	6	lncRNA
chr1	229264262	229264363	AL162595.1	0.00011	-	229264262	229264363	0	1	101,	0	-3.96	-2.66	3	lncRNA
chr1	229268160	229268361	AL162595.1	1.90E-05	-	229268160	229268361	0	1	201,	0	-4.73	-3.91	4	lncRNA
chr1	229268510	229268761	AL162595.1	1.90E-05	-	229268510	229268761	0	1	251,	0	-4.73	-3.91	6	lncRNA
chr1	229269259	229269410	AL162595.1	1.90E-05	-	229269259	229269410	0	1	151,	0	-4.73	-3.91	6	lncRNA
chr1	229269509	229271042	AL162595.1	1.90E-05	-	229269509	229271042	0	2	118,83,	0,1450	-4.73	-3.91	4	lncRNA
chr20	49830550	49830891	AL162615.1	1.90E-07	+	49830550	49830891	0	1	341,	0	-6.72	-4.77	9	pseudogene
chr14	96501833	96501980	AL163051.1	1.20E-05	-	96501833	96501980	0	1	147,	0	-4.91	-4.02	13	lncRNA
chr14	20693575	20699055	AL163636.1	7.80E-06	-	20693575	20699055	0	2	174,20,	0,5460	-5.11	-4.15	6	lncRNA
chr14	20699438	20706783	AL163636.1	7.80E-06	-	20699438	20706783	0	2	60,37,	0,7308	-5.11	-4.15	1.83	lncRNA
chr14	52952122	52952222	AL352979.4	2.30E-07	+	52952122	52952222	0	1	100,	0	-6.63	-4.7	9	lncRNA
chr6	160093528	160094026	AL353625.1	2.80E-06	+	160093528	160094026	0	1	498,	0	-5.55	-4.44	17	pseudogene
chr6	160093565	160093993	AL353625.1	0.0046	+	160093565	160093993	0	1	428,	0	-2.34	-1.94	17	pseudogene
chr9	88387981	88389174	AL353748.3	3.80E-05	-	88387981	88389174	0	2	136,63,	0,1130	-4.42	-3.71	10	lncRNA
chr6	26172160	26172457	AL353759.1	0.016	-	26172160	26172457	0	1	297,	0	-1.8	-1.42	6.5	lncRNA
chr1	155659753	155660245	AL353807.3	1.70E-06	-	155659753	155660245	0	1	492,	0	-5.78	-4.61	5.5	pseudogene
chr9	41480253	41480450	AL354718.1	2.10E-06	+	41480253	41480450	0	1	197,	0	-5.67	-4.53	7.6	pseudogene
chr6	34279474	34279872	AL354740.1	0.0012	+	34279474	34279872	0	1	398,	0	-2.93	-2.5	25	lncRNA
chr6	34280069	34280318	AL354740.1	0.0012	+	34280069	34280318	0	1	249,	0	-2.93	-2.5	2.86	lncRNA
chr20	62305577	62306082	AL354836.1	0.0089	-	62305577	62306082	0	2	249,43,	0,462	-2.05	-1.66	6.44	lncRNA
chr13	19864204	19864453	AL355001.2	2.60E-07	+	19864204	19864453	0	1	249,	0	-6.58	-5.25	7	lncRNA
chr13	19864799	19864899	AL355001.2	2.60E-07	+	19864799	19864899	0	1	100,	0	-6.58	-5.25	3	lncRNA
chr14	96242201	96262695	AL355102.2	3.00E-04	+	96242201	96262695	0	2	194,44,	0,20450	-3.52	-3.02	18	mRNA
chr6	156778321	156778422	AL355297.4	3.20E-11	-	156778321	156778422	0	1	101,	0	-10.5	-8.48	8.33	lncRNA
chr6	149863638	149864026	AL355312.3	0.016	+	149863638	149864026	0	1	388,	0	-1.8	-1.42	17	lncRNA
chr10	97673709	97673810	AL355315.1	7.20E-05	+	97673709	97673810	0	1	101,	0	-4.14	-3.51	3.8	mRNA
chr13	100086154	100086600	AL355338.1	1.20E-08	-	100086154	100086600	0	1	446,	0	-7.92	-6.32	12	lncRNA
chr9	135908596	135913459	AL355574.1	5.90E-07	+	135908596	135913459	0	2	192,56,	0,4807	-6.23	-4.96	5.5	lncRNA
chr9	135915879	135916077	AL355574.1	5.90E-07	+	135915879	135916077	0	1	198,	0	-6.23	-4.96	8	lncRNA
chr14	61570651	61647458	AL355916.1	0.003	+	61570651	61647458	0	2	109,39,	0,76768	-2.53	-2.12	3.33	lncRNA
chr14	61657610	61658449	AL355916.1	3.20E-05	+	61657610	61658449	0	1	839,	0	-4.5	-3.76	22	lncRNA
chr14	61547856	61657964	AL355916.3	3.60E-10	+	61547856	61657964	0	2	30,360,	0,109748	-9.44	-7.6	17	mRNA
chr1	109089264	109089813	AL356488.3	5.00E-12	-	109089264	109089813	0	1	549,	0	-11.3	-9.23	9	lncRNA
chr20	62732663	62733058	AL357033.2	0.0023	-	62732663	62733058	0	1	395,	0	-2.63	-2.22	13	lncRNA
chr6	154521629	154521727	AL357075.4	0.0051	+	154521629	154521727	0	1	98,	0	-2.29	-1.19	2	lncRNA
chr1	153977791	153978036	AL358472.2	3.20E-09	+	153977791	153978036	0	1	245,	0	-8.49	-6.11	4	lncRNA
chr1	153964455	153965023	AL358472.4	3.90E-07	+	153964455	153965023	0	1	568,	0	-6.41	-5.11	12	lncRNA
chr9	131497774	131497873	AL358781.1	0.003	-	131497774	131497873	0	1	99,	0	-2.52	-2.11	1.5	lncRNA
chr9	131499435	131499635	AL358781.1	0.00015	-	131499435	131499635	0	2	120,75,	0,125	-3.83	-3.27	6.25	lncRNA
chr9	131499450	131499649	AL358781.1	0.0087	-	131499450	131499649	0	1	199,	0	-2.06	-1.67	12	lncRNA
chr9	131499731	131499878	AL358781.1	0.00015	-	131499731	131499878	0	1	147,	0	-3.83	-3.27	5.67	lncRNA
chr9	131499746	131499895	AL358781.1	0.0087	-	131499746	131499895	0	1	149,	0	-2.06	-1.67	3.75	lncRNA
chr1	108200414	108200660	AL359258.2	3.20E-07	+	108200414	108200660	0	1	246,	0	-6.49	-4.59	7	lncRNA
chr1	108200756	108201100	AL359258.2	3.20E-07	+	108200756	108201100	0	1	344,	0	-6.49	-5.17	9	lncRNA
chr1	108200462	108200661	AL359258.3	7.60E-08	+	108200462	108200661	0	1	199,	0	-7.12	-5.04	6	others
chr1	108200759	108201008	AL359258.3	7.60E-08	+	108200759	108201008	0	1	249,	0	-7.12	-5.67	9	others
chr13	24223390	24251763	AL359736.1	0.00025	+	24223390	24251763	0	2	1192,46,	0,28327	-3.61	-3.09	17	mRNA
chr13	24294860	24316021	AL359736.1	0.0043	+	24294860	24316021	0	4	8,373,75,40,	0,2502,5540,21121	-2.37	-1.97	9.67	mRNA
chr9	21892383	21892532	AL359922.3	5.40E-06	+	21892383	21892532	0	1	149,	0	-5.27	-3.63	6	others
chr9	21892629	21892875	AL359922.3	5.40E-06	+	21892629	21892875	0	1	246,	0	-5.27	-4.26	9	others
chr9	21893120	21893612	AL359922.3	5.40E-06	+	21893120	21893612	0	1	492,	0	-5.27	-4.26	14	others
chr10	133295736	133295977	AL360181.2	1.10E-10	-	133295736	133295977	0	1	241,	0	-9.97	-8.04	9	lncRNA
chr1	110963550	110963701	AL360270.3	7.10E-09	+	110963550	110963701	0	1	151,	0	-8.15	-6.51	3	lncRNA
chr1	156638030	156638378	AL365181.2	5.80E-09	-	156638030	156638378	0	1	348,	0	-8.24	-6.59	11	lncRNA
chr1	156638773	156639071	AL365181.2	5.80E-09	-	156638773	156639071	0	1	298,	0	-8.24	-6.59	4	lncRNA
chr1	156639219	156639418	AL365181.2	5.80E-09	-	156639219	156639418	0	1	199,	0	-8.24	-6.59	6	lncRNA
chr1	156639665	156639914	AL365181.2	5.80E-09	-	156639665	156639914	0	1	249,	0	-8.24	-6.59	7	lncRNA
chr1	156640309	156640558	AL365181.2	5.80E-09	-	156640309	156640558	0	1	249,	0	-8.24	-6.59	10	lncRNA
chr1	156640854	156640954	AL365181.2	5.80E-09	-	156640854	156640954	0	1	100,	0	-8.24	-6.59	1.5	lncRNA
chr1	156641764	156643004	AL365181.3	1.40E-05	-	156641764	156643004	0	1	1240,	0	-4.84	-3.98	9	lncRNA
chr10	32887597	32887696	AL365203.2	0.0011	-	32887597	32887696	0	1	99,	0	-2.97	-2.53	5.5	lncRNA
chr10	32887890	32888332	AL365203.2	0.0011	-	32887890	32888332	0	1	442,	0	-2.97	-2.53	9	lncRNA
chr10	32888723	32888968	AL365203.2	0.0011	-	32888723	32888968	0	1	245,	0	-2.97	-2.53	2.67	lncRNA
chr6	41786194	41786451	AL365205.1	0.00019	+	41786194	41786451	0	2	138,12,	0,245	-3.73	-3.2	10	mRNA
chr6	41786649	41787695	AL365205.1	0.00019	+	41786649	41787695	0	1	1046,	0	-3.73	-3.2	12	mRNA
chr1	151557544	151557693	AL365436.1	1.60E-11	+	151557544	151557693	0	1	149,	0	-10.8	-8.71	7	pseudogene
chr1	1059756	1063541	AL390719.1	0.00016	+	1059756	1063541	0	5	90,117,98,123,62,	0,520,1263,3322,3723	-3.79	-3.24	5.67	pseudogene
chr1	1064330	1066171	AL390719.1	0.00016	+	1064330	1066171	0	4	71,100,124,342,	0,159,1021,1499	-3.79	-3.24	5	pseudogene
chr1	1169800	1169949	AL390719.2	1.50E-07	+	1169800	1169949	0	1	149,	0	-6.82	-4.84	7	lncRNA
chr1	1104398	1104548	AL390719.3	8.50E-08	+	1104398	1104548	0	1	150,	0	-7.07	-5.63	4	lncRNA
chr9	38568128	38568422	AL390726.2	0.029	-	38568128	38568422	0	1	294,	0	-1.54	-1.17	4	lncRNA
chr1	247189948	247190734	AL390728.4	4.00E-05	-	247189948	247190734	0	1	786,	0	-4.4	-3.69	25	pseudogene
chr9	135245793	135245991	AL390778.2	5.20E-07	-	135245793	135245991	0	1	198,	0	-6.28	-5	7	lncRNA
chrX	136921726	136921876	AL390879.1	5.50E-06	+	136921726	136921876	0	1	150,	0	-5.26	-3.62	7	pseudogene
chrX	136922123	136922323	AL390879.1	5.50E-06	+	136922123	136922323	0	1	200,	0	-5.26	-3.62	6	pseudogene
chrX	136922422	136922771	AL390879.1	5.50E-06	+	136922422	136922771	0	1	349,	0	-5.26	-4.25	9	pseudogene
chr9	129503510	129503859	AL391056.2	0.0013	-	129503510	129503859	0	1	349,	0	-2.88	-2.45	7	lncRNA
chr10	102642991	102643491	AL391121.1	0.0014	-	102642991	102643491	0	1	500,	0	-2.86	-2.43	13.7	lncRNA
chr10	102643740	102644140	AL391121.1	0.0014	-	102643740	102644140	0	1	400,	0	-2.86	-2.43	6.5	lncRNA
chr6	3751209	3752984	AL391422.4	0.00015	+	3751209	3752984	0	1	1775,	0	-3.82	-3.26	10	lncRNA
chr6	3753229	3753477	AL391422.4	0.0022	+	3753229	3753477	0	1	248,	0	-2.66	-2.24	10	lncRNA
chr1	224772700	224772949	AL391811.1	0.0017	+	224772700	224772949	0	1	249,	0	-2.78	-2.35	12	lncRNA
chr9	61862089	61862234	AL391987.2	1.10E-06	+	61862089	61862234	0	1	145,	0	-5.95	-4.17	3	mRNA
chr9	61862716	61862814	AL391987.2	1.00E-05	+	61862716	61862814	0	1	98,	0	-4.99	-4.08	3.67	mRNA
chr10	35118398	35120411	AL392046.1	6.60E-08	-	35118398	35120411	0	3	342,50,1,	0,1587,2012	-7.18	-5.71	14	lncRNA
chr9	128821155	128822251	AL441992.2	5.10E-05	-	128821155	128822251	0	1	1096,	0	-4.29	-3.62	17.5	mRNA
chr9	128822450	128822749	AL441992.2	5.10E-05	-	128822450	128822749	0	1	299,	0	-4.29	-3.62	4	mRNA
chr9	128828741	128829779	AL441992.2	0.011	-	128828741	128829779	0	3	119,46,35,	0,368,1003	-1.94	-1.55	2.92	mRNA
chr1	220882216	220884503	AL445423.2	7.90E-09	+	220882216	220884503	0	2	132,309,	0,1978	-8.1	-6.47	3.06	mRNA
chr1	231366239	231366439	AL445524.2	4.20E-05	-	231366239	231366439	0	1	200,	0	-4.38	-3.69	2.14	mRNA
chr1	231374086	231462525	AL445524.2	4.20E-05	-	231374086	231462525	0	2	13,88,	0,88351	-4.38	-3.69	1.36	mRNA
chr9	97152128	97152318	AL445670.1	6.80E-07	-	97152128	97152318	0	1	190,	0	-6.17	-4.91	6	pseudogene
chr1	52033485	52033629	AL445685.1	3.40E-07	+	52033485	52033629	0	1	144,	0	-6.47	-5.16	3.33	lncRNA
chr1	52032803	52033350	AL445685.3	2.80E-09	-	52032803	52033350	0	1	547,	0	-8.55	-6.86	7	mRNA
chr10	77791733	77791933	AL450306.1	5.50E-05	+	77791733	77791933	0	1	200,	0	-4.26	-3.6	6.5	lncRNA
chr10	77792031	77792529	AL450306.1	5.50E-05	+	77792031	77792529	0	1	498,	0	-4.26	-3.6	5.67	lncRNA
chr10	18513212	18539238	AL450384.2	3.80E-05	-	18513212	18539238	0	2	448,45,	0,25981	-4.42	-3.71	12	lncRNA
chr10	132433828	132434119	AL451069.3	2.20E-09	-	132433828	132434119	0	1	291,	0	-8.66	-6.25	4	lncRNA
chr10	132434310	132441436	AL451069.3	2.20E-09	-	132434310	132441436	0	2	381,6,	0,7120	-8.66	-6.96	7	lncRNA
chr1	26693031	26693381	AL512408.1	1.10E-06	-	26693031	26693381	0	1	350,	0	-5.94	-4.73	7	lncRNA
chr9	62801630	62802457	AL512625.4	1.00E-15	-	62801630	62802457	0	2	394,90,	0,737	-15	-12.5	9	lncRNA
chr9	62802553	62802699	AL512625.4	1.00E-15	-	62802553	62802699	0	1	146,	0	-15	-12.5	4	lncRNA
chr1	162381933	162383531	AL512785.2	3.40E-06	+	162381933	162383531	0	2	285,350,	0,1248	-5.47	-4.39	7	mRNA
chr14	90383463	90383761	AL512791.2	9.30E-05	+	90383463	90383761	0	1	298,	0	-4.03	-3.43	9	lncRNA
chr14	90384206	90384406	AL512791.2	0.0017	+	90384206	90384406	0	1	200,	0	-2.76	-1.63	4	lncRNA
chr9	37537290	37537884	AL513165.2	7.20E-06	-	37537290	37537884	0	1	594,	0	-5.14	-4.17	10	mRNA
chr9	37588844	37592420	AL513165.2	7.20E-06	-	37588844	37592420	0	2	88,111,	0,3465	-5.14	-4.17	3.25	mRNA
chr10	124623449	124623837	AL513190.1	2.00E-07	+	124623449	124623837	0	1	388,	0	-6.7	-5.35	5.67	lncRNA
chr1	2350560	2350660	AL513477.1	1.30E-09	-	2350560	2350660	0	1	100,	0	-8.87	-6.43	6	pseudogene
chr1	2350904	2351249	AL513477.1	1.30E-09	-	2350904	2351249	0	1	345,	0	-8.87	-7.15	13	pseudogene
chr1	2351493	2351691	AL513477.1	1.30E-09	-	2351493	2351691	0	1	198,	0	-8.87	-7.15	9	pseudogene
chr1	2351788	2351887	AL513477.1	1.30E-09	-	2351788	2351887	0	1	99,	0	-8.87	-6.43	2.67	pseudogene
chr1	2352132	2352231	AL513477.1	1.30E-09	-	2352132	2352231	0	1	99,	0	-8.87	-6.43	6	pseudogene
chr1	2352623	2352771	AL513477.1	1.30E-09	-	2352623	2352771	0	1	148,	0	-8.87	-6.43	6	pseudogene
chr1	235615953	235616102	AL583844.1	1.50E-07	+	235615953	235616102	0	1	149,	0	-6.82	-5.44	4	pseudogene
chr1	235616248	235616348	AL583844.1	1.50E-07	+	235616248	235616348	0	1	100,	0	-6.82	-4.84	6	pseudogene
chr6	85614988	85615087	AL589666.1	1.60E-15	-	85614988	85615087	0	1	99,	0	-14.8	-12.4	2	mRNA
chr6	3906261	3906362	AL590004.3	8.90E-06	-	3906261	3906362	0	1	101,	0	-5.05	-4.12	14	lncRNA
chr6	3906659	3906859	AL590004.3	8.90E-06	-	3906659	3906859	0	1	200,	0	-5.05	-3.47	7	lncRNA
chr6	3908349	3908499	AL590004.3	1.20E-05	-	3908349	3908499	0	1	150,	0	-4.93	-3.38	8	lncRNA
chr6	3910139	3910239	AL590004.3	0.014	-	3910139	3910239	0	1	100,	0	-1.86	-0.773	7	lncRNA
chr6	3911332	3911681	AL590004.3	2.20E-06	-	3911332	3911681	0	1	349,	0	-5.65	-4.52	8	lncRNA
chr6	3911779	3911929	AL590004.3	2.20E-06	-	3911779	3911929	0	1	150,	0	-5.65	-4.52	14	lncRNA
chr6	27019582	27019782	AL590062.1	4.70E-07	-	27019582	27019782	0	1	200,	0	-6.33	-5.04	20	lncRNA
chr13	40874929	40877714	AL590064.1	2.50E-14	-	40874929	40877714	0	2	539,2,	0,2783	-13.6	-11.2	12	lncRNA
chr1	22030323	22030617	AL590556.3	5.50E-05	+	22030323	22030617	0	1	294,	0	-4.26	-3.6	7.2	lncRNA
chr1	159866437	159867585	AL590560.2	3.00E-04	+	159866437	159867585	0	1	1148,	0	-3.52	-3.02	12.5	lncRNA
chr6	138696640	138696890	AL590617.2	1.10E-06	+	138696640	138696890	0	1	250,	0	-5.97	-4.76	5.5	lncRNA
chr1	156646601	156647122	AL590666.2	2.00E-12	-	156646601	156647122	0	1	521,	0	-11.7	-9.6	11	lncRNA
chr1	156768153	156768302	AL590666.5	1.50E-05	-	156768153	156768302	0	1	149,	0	-4.81	-3.97	2.93	lncRNA
chr1	160998054	160998547	AL591806.3	0.00012	-	160998054	160998547	0	1	493,	0	-3.91	-3.34	5.7	mRNA
chr1	36323832	36327732	AL591845.1	7.10E-08	+	36323832	36327732	0	2	237,13,	0,3887	-7.15	-5.7	6	lncRNA
chr1	36328426	36328526	AL591845.1	7.10E-08	+	36328426	36328526	0	1	100,	0	-7.15	-5.7	8	lncRNA
chr9	41700819	41701096	AL591926.4	0.0081	+	41700819	41701096	0	1	277,	0	-2.09	-1.7	12	pseudogene
chr1	204277048	204277911	AL592114.3	4.50E-08	+	204277048	204277911	0	2	57,340,	0,523	-7.35	-5.84	4	lncRNA
chr1	204278206	204278455	AL592114.3	4.50E-08	+	204278206	204278455	0	1	249,	0	-7.35	-5.84	14	lncRNA
chr1	161399806	161422075	AL592295.4	1.70E-09	+	161399806	161422075	0	2	106,144,	0,22125	-8.76	-7.05	7	lncRNA
chr1	161422224	161422324	AL592295.4	1.70E-09	+	161422224	161422324	0	1	100,	0	-8.76	-6.34	4	lncRNA
chr1	161400046	161400539	AL592295.5	1.70E-06	+	161400046	161400539	0	1	493,	0	-5.77	-4.61	22	lncRNA
chr1	161400735	161401179	AL592295.5	1.70E-06	+	161400735	161401179	0	1	444,	0	-5.77	-4.61	6.57	lncRNA
chr10	60059525	60059672	AL592430.1	2.50E-07	+	60059525	60059672	0	1	147,	0	-6.6	-4.67	8	lncRNA
chr10	60059768	60059964	AL592430.1	2.50E-07	+	60059768	60059964	0	1	196,	0	-6.6	-5.26	3.5	lncRNA
chr13	61411256	61411457	AL592490.1	9.30E-10	-	61411256	61411457	0	1	201,	0	-9.03	-7.28	6.5	mRNA
chr13	61411556	61411807	AL592490.1	9.30E-10	-	61411556	61411807	0	1	251,	0	-9.03	-7.28	9.5	mRNA
chr13	61412106	61412706	AL592490.1	9.30E-10	-	61412106	61412706	0	1	600,	0	-9.03	-7.28	9	mRNA
chr13	61412905	61413955	AL592490.1	9.30E-10	-	61412905	61413955	0	1	1050,	0	-9.03	-7.28	12	mRNA
chr1	40514556	40515009	AL603839.1	3.20E-09	-	40514556	40515009	0	2	78,210,	0,243	-8.49	-6.8	8	lncRNA
chr1	45651136	45651236	AL604028.2	3.30E-08	-	45651136	45651236	0	1	100,	0	-7.48	-5.93	6	pseudogene
chr1	45651628	45651826	AL604028.2	3.30E-08	-	45651628	45651826	0	1	198,	0	-7.48	-5.93	8	pseudogene
chr1	53210076	53213481	AL606760.2	0.00065	-	53210076	53213481	0	4	136,120,89,294,	0,213,379,3111	-3.19	-2.73	4.5	lncRNA
chr14	49861621	49861920	AL627171.2	2.00E-11	-	49861621	49861920	0	1	299,	0	-10.7	-7.91	10	lncRNA
chr14	49862018	49862168	AL627171.2	2.00E-11	-	49862018	49862168	0	1	150,	0	-10.7	-7.91	9	lncRNA
chrX	41675857	41676005	AL627402.1	9.30E-09	-	41675857	41676005	0	1	148,	0	-8.03	-6.41	7	pseudogene
chr1	912404	912704	AL645608.2	9.50E-06	+	912404	912704	0	1	300,	0	-5.02	-4.1	33	lncRNA
chr1	912803	913003	AL645608.2	9.50E-06	+	912803	913003	0	1	200,	0	-5.02	-4.1	9	lncRNA
chr1	1055077	1055938	AL645608.5	0.011	+	1055077	1055938	0	2	138,41,	0,820	-1.95	-1.56	3.25	lncRNA
chr1	1063141	1063288	AL645608.8	5.20E-06	-	1063141	1063288	0	1	147,	0	-5.28	-4.27	4.09	lncRNA
chr1	1575414	1575610	AL645728.1	7.10E-05	+	1575414	1575610	0	1	196,	0	-4.15	-3.52	12	lncRNA
chr1	1575483	1575583	AL645728.1	1.00E-07	+	1575483	1575583	0	1	100,	0	-7	-5.57	13	lncRNA
chr6	29887634	29887781	AL645929.1	6.80E-07	-	29887634	29887781	0	1	147,	0	-6.17	-4.91	8.5	pseudogene
chr6	31394626	31394723	AL645933.2	1.50E-07	-	31394626	31394723	0	1	97,	0	-6.82	-4.84	8	lncRNA
chr6	31395108	31395302	AL645933.2	1.50E-07	-	31395108	31395302	0	1	194,	0	-6.82	-4.84	8	lncRNA
chr6	32972112	32972853	AL645941.3	2.00E-05	-	32972112	32972853	0	2	219,310,	0,431	-4.7	-3.89	4	lncRNA
chr6	31196991	31197390	AL662844.4	5.60E-05	-	31196991	31197390	0	1	399,	0	-4.25	-3.59	4.67	lncRNA
chr6	32838111	32838675	AL669918.1	0.0021	-	32838111	32838675	0	2	126,23,	0,541	-2.67	-2.26	3.33	mRNA
chr6	30006518	30006668	AL671277.2	5.90E-08	-	30006518	30006668	0	1	150,	0	-7.23	-5.11	7	pseudogene
chr22	49903376	49904026	AL671710.1	3.20E-05	+	49903376	49904026	0	1	650,	0	-4.5	-3.76	20.5	lncRNA
chr1	1615247	1615745	AL691432.2	2.60E-07	-	1615247	1615745	0	1	498,	0	-6.59	-5.26	8	lncRNA
chr1	202015262	202015657	AL691482.3	1.00E-13	+	202015262	202015657	0	1	395,	0	-13	-10.7	2.6	lncRNA
chr10	124917234	124942881	AL731577.2	1.30E-14	+	124917234	124942881	0	2	38,425,	0,25222	-13.9	-11.6	4.33	lncRNA
chr9	137063833	137064581	AL807752.3	1.00E-14	+	137063833	137064581	0	2	308,141,	0,607	-14	-11.6	7	lncRNA
chr14	105416982	105417573	AL928654.1	0.0069	-	105416982	105417573	0	1	591,	0	-2.16	-1.77	13	lncRNA
chr14	105417819	105418263	AL928654.1	0.0069	-	105417819	105418263	0	1	444,	0	-2.16	-1.77	12	lncRNA
chr14	105371152	105371496	AL928654.4	4.50E-05	+	105371152	105371496	0	1	344,	0	-4.35	-3.66	9	others
chr14	105371642	105371791	AL928654.4	4.50E-05	+	105371642	105371791	0	1	149,	0	-4.35	-3.66	12	others
chr1	37799769	37800169	AL929472.3	6.30E-06	-	37799769	37800169	0	1	400,	0	-5.2	-4.21	13.3	lncRNA
chr19	49470351	49470551	ALDH16A1	0.00045	+	49470351	49470551	0	1	200,	0	-3.35	-2.87	5.57	mRNA
chr9	38395940	38396534	ALDH1B1	5.80E-09	+	38395940	38396534	0	1	594,	0	-8.24	-6.59	5.5	mRNA
chr9	38396632	38397771	ALDH1B1	5.80E-09	+	38396632	38397771	0	1	1139,	0	-8.24	-6.59	11	mRNA
chr9	38397869	38398117	ALDH1B1	5.80E-09	+	38397869	38398117	0	1	248,	0	-8.24	-6.59	7.5	mRNA
chr11	68027886	68028236	ALDH3B1	1.00E-04	+	68027886	68028236	0	1	350,	0	-3.98	-3.39	4.89	mRNA
chr11	68028584	68028834	ALDH3B1	1.00E-04	+	68028584	68028834	0	1	250,	0	-3.98	-3.39	4.14	mRNA
chr16	5042205	5042455	ALG1	0.00058	+	5042205	5042455	0	1	250,	0	-3.24	-2.77	12	mRNA
chr16	5084887	5085237	ALG1	1.50E-05	+	5084887	5085237	0	1	350,	0	-4.82	-3.97	7.2	mRNA
chr16	5085168	5085267	ALG1	8.90E-05	+	5085168	5085267	0	1	99,	0	-4.05	-3.45	4.09	mRNA
chr16	5085436	5085587	ALG1	1.50E-05	+	5085436	5085587	0	1	151,	0	-4.82	-3.97	11	mRNA
chr16	5085463	5086545	ALG1	8.90E-05	+	5085463	5086545	0	2	201,45,	0,1037	-4.05	-3.45	11	mRNA
chr12	38320256	38320506	ALG10B	5.80E-05	+	38320256	38320506	0	1	250,	0	-4.24	-3.58	8	mRNA
chr13	52015854	52016304	ALG11	0.0029	+	52015854	52016304	0	1	450,	0	-2.54	-2.13	22	mRNA
chr13	52017200	52017400	ALG11	0.0078	+	52017200	52017400	0	1	200,	0	-2.11	-1.72	12	mRNA
chr13	52024486	52028566	ALG11	3.50E-05	+	52024486	52028566	0	2	451,248,	0,3832	-4.45	-3.73	22	mRNA
chr13	52028665	52031457	ALG11	3.50E-05	+	52028665	52031457	0	1	2792,	0	-4.45	-3.73	15	mRNA
chr22	49900377	49900478	ALG12	0.003	-	49900377	49900478	0	1	101,	0	-2.52	-1.4	8	mRNA
chr22	49900975	49901175	ALG12	0.003	-	49900975	49901175	0	1	200,	0	-2.52	-2.11	9	mRNA
chr22	49903366	49904014	ALG12	0.0016	-	49903366	49904014	0	1	648,	0	-2.79	-2.37	11	mRNA
chr11	71800590	71801832	ALG1L9P	0.0051	-	71800590	71801832	0	2	197,53,	0,1189	-2.29	-1.89	9	pseudogene
chr9	99218106	99221041	ALG2	2.50E-11	-	99218106	99221041	0	2	730,63,	0,2872	-10.6	-8.56	15	mRNA
chr14	77673651	77674052	ALKBH1	0.00013	-	77673651	77674052	0	1	401,	0	-3.89	-3.32	5.5	mRNA
chr12	109092585	109092984	ALKBH2	3.90E-06	-	109092585	109092984	0	1	399,	0	-5.41	-4.35	11.7	mRNA
chr7	102456936	102457587	ALKBH4	0.00089	-	102456936	102457587	0	1	651,	0	-3.05	-2.6	17.5	mRNA
chr7	102457736	102459451	ALKBH4	0.00089	-	102457736	102459451	0	2	245,55,	0,1660	-3.05	-2.6	4	mRNA
chr7	102459700	102464763	ALKBH4	0.048	-	102459700	102464763	0	2	101,50,	0,5013	-1.32	-0.95	1.43	mRNA
chr17	18183225	18183887	ALKBH5	0.001	+	18183225	18183887	0	2	40,60,	0,602	-2.99	-2.55	3	mRNA
chr17	18183984	18184577	ALKBH5	0.001	+	18183984	18184577	0	1	593,	0	-2.99	-2.55	3.33	mRNA
chr11	107504606	107510971	ALKBH8	1.50E-05	-	107504606	107510971	0	2	609,85,	0,6280	-4.83	-3.97	7	mRNA
chr2	73385907	73408636	ALMS1	0.012	+	73385907	73408636	0	2	285,15,	0,22714	-1.91	-1.52	5	mRNA
chr2	73424453	73424803	ALMS1	0.012	+	73424453	73424803	0	1	350,	0	-1.91	-1.52	15	mRNA
chr2	73432246	73448365	ALMS1	0.00019	+	73432246	73448365	0	2	45,406,	0,15713	-3.71	-3.18	4	mRNA
chr2	73448464	73449164	ALMS1	0.00019	+	73448464	73449164	0	1	700,	0	-3.71	-3.18	8.5	mRNA
chr2	73449312	73449463	ALMS1	0.00019	+	73449312	73449463	0	1	151,	0	-3.71	-3.18	3.75	mRNA
chr2	73449762	73449913	ALMS1	0.00019	+	73449762	73449913	0	1	151,	0	-3.71	-3.18	2.25	mRNA
chr2	73451260	73451561	ALMS1	0.00016	+	73451260	73451561	0	1	301,	0	-3.8	-3.25	5.75	mRNA
chr2	73451809	73451910	ALMS1	0.00016	+	73451809	73451910	0	1	101,	0	-3.8	-3.25	2	mRNA
chr2	73452059	73452210	ALMS1	0.00016	+	73452059	73452210	0	1	151,	0	-3.8	-3.25	13	mRNA
chr2	73452359	73452809	ALMS1	0.00016	+	73452359	73452809	0	1	450,	0	-3.8	-3.25	5.5	mRNA
chr2	73453058	73453159	ALMS1	0.00016	+	73453058	73453159	0	1	101,	0	-3.8	-3.25	3	mRNA
chr2	73453407	73453908	ALMS1	0.00016	+	73453407	73453908	0	1	501,	0	-3.8	-3.25	5.67	mRNA
chr2	73489788	73490039	ALMS1	0.00016	+	73489788	73490039	0	1	251,	0	-3.8	-3.25	11	mRNA
chr2	73490238	73490339	ALMS1	0.00016	+	73490238	73490339	0	1	101,	0	-3.8	-3.25	2.33	mRNA
chr2	73490587	73490838	ALMS1	0.00016	+	73490587	73490838	0	1	251,	0	-3.8	-3.25	5.25	mRNA
chr2	73490937	73491088	ALMS1	0.00016	+	73490937	73491088	0	1	151,	0	-3.8	-2.53	9	mRNA
chr2	73491336	73491487	ALMS1	0.00016	+	73491336	73491487	0	1	151,	0	-3.8	-3.25	5.2	mRNA
chr2	73572353	73572953	ALMS1	6.90E-05	+	73572353	73572953	0	1	600,	0	-4.16	-3.53	40	mRNA
chr2	73573052	73573403	ALMS1	6.90E-05	+	73573052	73573403	0	1	351,	0	-4.16	-3.53	7	mRNA
chr17	6996148	6996249	ALOX12	0.00065	+	6996148	6996249	0	1	101,	0	-3.19	-2.01	3	mRNA
chr17	6996921	6998553	ALOX12	0.00065	+	6996921	6998553	0	2	106,45,	0,1587	-3.19	-2.73	3.5	mRNA
chr17	8079874	8080264	ALOX12B	6.00E-07	-	8079874	8080264	0	2	221,30,	0,360	-6.22	-4.95	13	mRNA
chr4	112343127	112343427	ALPK1	0.013	+	112343127	112343427	0	1	300,	0	-1.88	-0.79	8	mRNA
chr4	112414713	112423771	ALPK1	4.70E-05	+	112414713	112423771	0	2	404,46,	0,9012	-4.33	-3.64	14	mRNA
chr4	112430600	112431499	ALPK1	7.20E-05	+	112430600	112431499	0	1	899,	0	-4.14	-3.51	11	mRNA
chr4	112431898	112435163	ALPK1	7.20E-05	+	112431898	112435163	0	2	683,16,	0,3249	-4.14	-3.51	22	mRNA
chr18	58481595	58481745	ALPK2	0.00026	-	58481595	58481745	0	1	150,	0	-3.59	-2.36	2	mRNA
chr18	58481844	58503936	ALPK2	0.00026	-	58481844	58503936	0	3	195,49,6,	0,16204,22086	-3.59	-3.08	12	mRNA
chr18	58529205	58535798	ALPK2	4.00E-05	-	58529205	58535798	0	2	33,965,	0,5628	-4.4	-3.7	13	mRNA
chr18	58536494	58536644	ALPK2	4.00E-05	-	58536494	58536644	0	1	150,	0	-4.4	-3.7	5	mRNA
chr18	58536743	58537989	ALPK2	4.00E-05	-	58536743	58537989	0	1	1246,	0	-4.4	-3.7	7	mRNA
chr18	58578897	58579396	ALPK2	1.40E-05	-	58578897	58579396	0	1	499,	0	-4.84	-3.98	11.3	mRNA
chr18	58579744	58580094	ALPK2	1.40E-05	-	58579744	58580094	0	1	350,	0	-4.84	-3.98	20	mRNA
chr15	84839755	84840405	ALPK3	0.00043	+	84839755	84840405	0	1	650,	0	-3.37	-2.89	15.5	mRNA
chr15	84840904	84856863	ALPK3	0.00043	+	84840904	84856863	0	2	28,472,	0,15487	-3.37	-2.89	32	mRNA
chr15	84857511	84857612	ALPK3	0.00043	+	84857511	84857612	0	1	101,	0	-3.37	-2.17	2	mRNA
chr15	84857961	84858062	ALPK3	0.00043	+	84857961	84858062	0	1	101,	0	-3.37	-2.17	2	mRNA
chr15	84868286	84868737	ALPK3	0.00017	+	84868286	84868737	0	1	451,	0	-3.78	-3.23	14	mRNA
chr15	84870334	84870535	ALPK3	0.013	+	84870334	84870535	0	1	201,	0	-1.9	-1.52	19	mRNA
chr15	84870634	84870785	ALPK3	0.013	+	84870634	84870785	0	1	151,	0	-1.9	-0.815	3	mRNA
chr2	232382443	232382543	ALPP	0.00051	+	232382443	232382543	0	1	100,	0	-3.29	-2.82	6	mRNA
chr2	201700965	201701216	ALS2	0.001	-	201700965	201701216	0	1	251,	0	-2.98	-2.55	5.5	mRNA
chr2	201701664	201701865	ALS2	0.001	-	201701664	201701865	0	1	201,	0	-2.98	-2.55	7	mRNA
chr2	201760994	201765408	ALS2	3.50E-05	-	201760994	201765408	0	2	824,26,	0,4388	-4.45	-3.73	13	mRNA
chr12	85283599	85283748	ALX1	1.50E-07	+	85283599	85283748	0	1	149,	0	-6.83	-4.84	4	mRNA
chr12	85301290	85301390	ALX1	1.50E-07	+	85301290	85301390	0	1	100,	0	-6.83	-4.84	8	mRNA
chr11	46396762	46397859	AMBRA1	1.40E-06	-	46396762	46397859	0	1	1097,	0	-5.86	-4.68	8.5	mRNA
chr11	46542018	46543364	AMBRA1	6.60E-06	-	46542018	46543364	0	1	1346,	0	-5.18	-4.2	15	mRNA
chr6	110874819	110874919	AMD1	5.10E-07	+	110874819	110874919	0	1	100,	0	-6.29	-5.01	1.93	mRNA
chrX	64191184	64191583	AMER1	0.00056	-	64191184	64191583	0	1	399,	0	-3.25	-2.78	7	mRNA
chrX	64191682	64191832	AMER1	0.00056	-	64191682	64191832	0	1	150,	0	-3.25	-2.78	4.5	mRNA
chrX	64191980	64192478	AMER1	0.00056	-	64191980	64192478	0	1	498,	0	-3.25	-2.78	10	mRNA
chr1	109507371	109507472	AMIGO1	1.30E-07	-	109507371	109507472	0	1	101,	0	-6.9	-4.89	2.33	mRNA
chr1	109507820	109508320	AMIGO1	1.30E-07	-	109507820	109508320	0	1	500,	0	-6.9	-5.5	9	mRNA
chr1	109508568	109508869	AMIGO1	1.30E-07	-	109508568	109508869	0	1	301,	0	-6.9	-5.5	5.5	mRNA
chr1	109509438	109509588	AMIGO1	1.30E-07	-	109509438	109509588	0	1	150,	0	-6.9	-5.5	3	mRNA
chr12	47077733	47079555	AMIGO2	7.90E-13	-	47077733	47079555	0	3	1332,107,94,	0,1408,1728	-12.1	-9.89	5.1	mRNA
chr12	47079653	47079753	AMIGO2	7.90E-13	-	47079653	47079753	0	1	100,	0	-12.1	-9.89	1.29	mRNA
chr3	49717326	49717525	AMIGO3	3.80E-05	-	49717326	49717525	0	1	199,	0	-4.42	-3.71	11	mRNA
chr3	49717672	49718117	AMIGO3	3.80E-05	-	49717672	49718117	0	1	445,	0	-4.42	-3.71	11	mRNA
chr3	49718855	49719103	AMIGO3	4.00E-05	-	49718855	49719103	0	1	248,	0	-4.4	-3.7	10	mRNA
chr3	49719349	49719695	AMIGO3	4.00E-05	-	49719349	49719695	0	1	346,	0	-4.4	-3.7	7	mRNA
chr2	127863364	127863911	AMMECR1L	4.90E-05	-	127863364	127863911	0	1	547,	0	-4.31	-3.63	5.5	mRNA
chr2	127864059	127866944	AMMECR1L	4.90E-05	-	127864059	127866944	0	2	1146,45,	0,2840	-4.31	-3.63	12	mRNA
chr2	127873903	127874251	AMMECR1L	0.036	-	127873903	127874251	0	1	348,	0	-1.44	-1.07	20	mRNA
chr11	94799415	94800265	AMOTL1	0.00019	+	94799415	94800265	0	1	850,	0	-3.71	-3.18	6	mRNA
chr11	94869245	94871110	AMOTL1	5.60E-06	+	94869245	94871110	0	2	228,422,	0,1443	-5.25	-4.25	7.43	mRNA
chr3	134356421	134358694	AMOTL2	3.60E-05	-	134356421	134358694	0	2	1342,155,	0,2118	-4.44	-3.72	10.5	mRNA
chr3	134370983	134371720	AMOTL2	0.014	-	134370983	134371720	0	2	511,39,	0,698	-1.86	-1.48	3.67	mRNA
chr11	10504582	10505881	AMPD3	0.0098	+	10504582	10505881	0	2	77,174,	0,1125	-2.01	-1.62	5.67	mRNA
chr3	134482910	134483009	ANAPC13	0.0035	-	134482910	134483009	0	1	99,	0	-2.45	-2.05	2.08	mRNA
chr3	134485418	134485665	ANAPC13	0.0039	-	134485418	134485665	0	1	247,	0	-2.41	-2.01	4.8	mRNA
chr9	137187602	137188050	ANAPC2	0.00044	-	137187602	137188050	0	1	448,	0	-3.36	-2.88	23	mRNA
chr12	110373842	110375523	ANAPC7	0.00043	-	110373842	110375523	0	2	491,57,	0,1624	-3.37	-2.89	8.5	mRNA
chr12	110376117	110377443	ANAPC7	0.00043	-	110376117	110377443	0	2	99,51,	0,1275	-3.37	-2.89	1.75	mRNA
chr14	20684324	20684423	ANG	6.50E-07	+	20684324	20684423	0	1	99,	0	-6.19	-4.36	3	mRNA
chr14	20693601	20693799	ANG	6.50E-07	+	20693601	20693799	0	1	198,	0	-6.19	-4.93	4.6	mRNA
chr14	20693897	20693996	ANG	6.50E-07	+	20693897	20693996	0	1	99,	0	-6.19	-4.36	6	mRNA
chr9	127088737	127088986	ANGPTL2	0.017	-	127088737	127088986	0	1	249,	0	-1.78	-1.4	6	mRNA
chr9	127108107	127122585	ANGPTL2	0.00041	-	127108107	127122585	0	2	673,271,	0,14207	-3.39	-2.91	21	mRNA
chr8	41655518	41655719	ANK1	0.01	-	41655518	41655719	0	1	201,	0	-1.99	-1.6	11	mRNA
chr8	41668413	41672853	ANK1	0.00049	-	41668413	41672853	0	2	151,500,	0,3940	-3.31	-2.84	8	mRNA
chr20	10035238	10038448	ANKEF1	6.50E-05	+	10035238	10038448	0	3	95,64,191,	0,340,3019	-4.19	-3.55	6	mRNA
chr20	10049464	10049963	ANKEF1	0.00011	+	10049464	10049963	0	1	499,	0	-3.96	-3.38	10.5	mRNA
chr20	10055567	10055667	ANKEF1	0.0015	+	10055567	10055667	0	1	100,	0	-2.81	-1.67	9	mRNA
chr17	4164319	4164869	ANKFY1	0.00015	-	4164319	4164869	0	1	550,	0	-3.83	-3.27	14	mRNA
chr17	4166864	4166965	ANKFY1	0.0013	-	4166864	4166965	0	1	101,	0	-2.9	-2.46	3	mRNA
chr17	4167513	4168152	ANKFY1	0.0013	-	4167513	4168152	0	2	398,2,	0,637	-2.9	-2.46	6.6	mRNA
chr5	140401863	140402113	ANKHD1	2.00E-04	+	140401863	140402113	0	1	250,	0	-3.69	-3.17	2	mRNA
chr5	140496528	140497227	ANKHD1	1.30E-05	+	140496528	140497227	0	1	699,	0	-4.9	-4.01	3.9	mRNA
chr5	140513406	140526047	ANKHD1	4.20E-05	+	140513406	140526047	0	3	73,175,52,	0,10659,12589	-4.38	-3.68	1.7	mRNA
chr5	140526146	140526346	ANKHD1	4.20E-05	+	140526146	140526346	0	1	200,	0	-4.38	-3.68	3.2	mRNA
chr5	140528337	140528837	ANKHD1	4.20E-05	+	140528337	140528837	0	1	500,	0	-4.38	-3.68	3.14	mRNA
chr5	140528985	140529485	ANKHD1	4.20E-05	+	140528985	140529485	0	1	500,	0	-4.38	-3.68	2	mRNA
chr5	140529584	140535399	ANKHD1	4.20E-05	+	140529584	140535399	0	2	212,38,	0,5777	-4.38	-3.68	3.17	mRNA
chr5	140401957	140402108	ANKHD1-EIF4EBP3	0.002	+	140401957	140402108	0	1	151,	0	-2.7	-2.29	1.52	mRNA
chr5	140487052	140497211	ANKHD1-EIF4EBP3	4.10E-06	+	140487052	140497211	0	2	8,692,	0,9467	-5.39	-4.33	5.5	mRNA
chr5	140513396	140526337	ANKHD1-EIF4EBP3	1.10E-05	+	140513396	140526337	0	3	83,175,342,	0,10669,12599	-4.94	-4.05	3.67	mRNA
chr5	140528378	140528829	ANKHD1-EIF4EBP3	1.10E-05	+	140528378	140528829	0	1	451,	0	-4.94	-4.05	3.83	mRNA
chr5	140528928	140529478	ANKHD1-EIF4EBP3	1.10E-05	+	140528928	140529478	0	1	550,	0	-4.94	-4.05	2.07	mRNA
chr5	140529577	140529777	ANKHD1-EIF4EBP3	1.10E-05	+	140529577	140529777	0	1	200,	0	-4.94	-4.05	2.75	mRNA
chr7	92295136	92307478	ANKIB1	0.03	+	92295136	92307478	0	2	30,120,	0,12222	-1.53	-1.16	1.9	mRNA
chr7	92397785	92398987	ANKIB1	6.60E-06	+	92397785	92398987	0	2	74,776,	0,426	-5.18	-4.2	8.67	mRNA
chr19	17283425	17283625	ANKLE1	0.001	+	17283425	17283625	0	1	200,	0	-2.99	-1.84	8	mRNA
chr19	17286604	17286903	ANKLE1	0.00043	+	17286604	17286903	0	1	299,	0	-3.37	-2.89	17	mRNA
chr5	73562774	73562974	ANKRA2	4.60E-10	-	73562774	73562974	0	1	200,	0	-9.34	-7.51	5	mRNA
chr5	73565219	73565319	ANKRA2	4.60E-10	-	73565219	73565319	0	1	100,	0	-9.34	-7.51	4	mRNA
chr5	73565467	73565617	ANKRA2	4.60E-10	-	73565467	73565617	0	1	150,	0	-9.34	-7.51	2.5	mRNA
chr13	110879630	110883209	ANKRD10	7.40E-06	-	110879630	110883209	0	2	482,15,	0,3564	-5.13	-4.16	12.5	mRNA
chr13	110892850	110893247	ANKRD10	0.00018	-	110892850	110893247	0	1	397,	0	-3.74	-3.2	7.33	mRNA
chr16	89267879	89268030	ANKRD11	0.0058	-	89267879	89268030	0	1	151,	0	-2.24	-1.84	4.08	mRNA
chr16	89279674	89286106	ANKRD11	0.00011	-	89279674	89286106	0	2	5975,68,	0,6364	-3.97	-3.38	14	mRNA
chr16	89286954	89287355	ANKRD11	0.0044	-	89286954	89287355	0	1	401,	0	-2.36	-1.96	7	mRNA
chr16	89288602	89288753	ANKRD11	0.013	-	89288602	89288753	0	1	151,	0	-1.89	-1.51	2.62	mRNA
chr16	89290848	89290949	ANKRD11	0.011	-	89290848	89290949	0	1	101,	0	-1.94	-1.55	2	mRNA
chr16	89291148	89291746	ANKRD11	0.0076	-	89291148	89291746	0	2	35,66,	0,532	-2.12	-1.73	3.17	mRNA
chr16	89299312	89300761	ANKRD11	0.00011	-	89299312	89300761	0	1	1449,	0	-3.97	-3.38	5	mRNA
chr16	89305284	89313406	ANKRD11	0.028	-	89305284	89313406	0	2	60,90,	0,8032	-1.55	-1.17	1.33	mRNA
chr16	89317048	89320046	ANKRD11	0.035	-	89317048	89320046	0	2	30,71,	0,2927	-1.45	-1.08	1.45	mRNA
chr16	89320145	89320296	ANKRD11	0.035	-	89320145	89320296	0	1	151,	0	-1.45	-1.08	6	mRNA
chr18	9254616	9254867	ANKRD12	8.10E-06	+	9254616	9254867	0	1	251,	0	-5.09	-4.14	3.75	mRNA
chr18	9255116	9256317	ANKRD12	8.10E-06	+	9255116	9256317	0	1	1201,	0	-5.09	-4.14	9.33	mRNA
chr18	9256466	9256667	ANKRD12	8.10E-06	+	9256466	9256667	0	1	201,	0	-5.09	-4.14	15	mRNA
chr18	9257066	9257167	ANKRD12	8.10E-06	+	9257066	9257167	0	1	101,	0	-5.09	-4.14	4	mRNA
chr18	9257316	9257617	ANKRD12	8.10E-06	+	9257316	9257617	0	1	301,	0	-5.09	-4.14	10.5	mRNA
chr18	9257966	9258067	ANKRD12	8.10E-06	+	9257966	9258067	0	1	101,	0	-5.09	-3.5	4.5	mRNA
chr10	5862158	5862455	ANKRD16	0.043	-	5862158	5862455	0	1	297,	0	-1.37	-0.995	11	mRNA
chr10	5887995	5889117	ANKRD16	0.00018	-	5887995	5889117	0	2	72,77,	0,1045	-3.75	-3.21	7	mRNA
chr10	5889560	5889659	ANKRD16	0.00018	-	5889560	5889659	0	1	99,	0	-3.75	-3.21	3	mRNA
chr4	73091067	73091667	ANKRD17	3.50E-05	-	73091067	73091667	0	1	600,	0	-4.45	-3.73	5.5	mRNA
chr4	73091866	73092217	ANKRD17	3.50E-05	-	73091866	73092217	0	1	351,	0	-4.45	-3.73	4.44	mRNA
chr4	73098282	73098382	ANKRD17	0.02	-	73098282	73098382	0	1	100,	0	-1.69	-1.31	1.44	mRNA
chr4	73102473	73102624	ANKRD17	0.016	-	73102473	73102624	0	1	151,	0	-1.8	-1.42	1.75	mRNA
chr4	73139601	73141808	ANKRD17	1.80E-05	-	73139601	73141808	0	2	682,68,	0,2139	-4.75	-3.93	7	mRNA
chr4	73258397	73258648	ANKRD17	0.00013	-	73258397	73258648	0	1	251,	0	-3.9	-3.33	2.4	mRNA
chr9	38577252	38578005	ANKRD18A	0.00026	-	38577252	38578005	0	2	12,139,	0,614	-3.58	-3.07	3	mRNA
chr9	38595546	38604166	ANKRD18A	0.00026	-	38595546	38604166	0	4	857,74,54,14,	0,5584,7612,8606	-3.58	-3.07	15.5	mRNA
chr9	38620196	38620396	ANKRD18A	0.0049	-	38620196	38620396	0	1	200,	0	-2.31	-1.91	2	mRNA
chr9	33524443	33524692	ANKRD18B	0.0087	+	33524443	33524692	0	1	249,	0	-2.06	-1.67	19	mRNA
chr9	33543192	33548768	ANKRD18B	0.00047	+	33543192	33548768	0	2	63,831,	0,4745	-3.33	-2.85	14	mRNA
chr9	97180213	97180611	ANKRD18CP	0.00037	-	97180213	97180611	0	1	398,	0	-3.43	-2.94	12	pseudogene
chr9	92836859	92837409	ANKRD19P	0.00021	+	92836859	92837409	0	1	550,	0	-3.67	-3.15	17	pseudogene
chr21	13917598	13917699	ANKRD20A11P	0.033	-	13917598	13917699	0	1	101,	0	-1.48	-1.11	3	pseudogene
chr21	13933957	13935595	ANKRD20A11P	0.002	-	13933957	13935595	0	2	270,81,	0,1557	-2.69	-2.27	11	pseudogene
chr21	13937672	13937773	ANKRD20A11P	0.002	-	13937672	13937773	0	1	101,	0	-2.69	-2.27	10	pseudogene
[truncated: 15,474 more rows]
