# Supplementary material for: m6A eraser FTO impairs gemcitabine resistance in pancreatic cancer through influencing NEDD4 mRNA stability by regulating the PTEN/PI3K/AKT pathway
Source: J Exp Clin Cancer Res. 2023 Aug 22;42:217. doi: 10.1186/s13046-023-02792-0 (PMC10464189; doi:10.1186/s13046-023-02792-0)
Supplement: Supplementary file 16 — Additional file 16: Supplementary file 5. RIP-seq with FTO antibody. [file 13046_2023_2792_MOESM16_ESM.txt]

Geneid	RIP_CFPAC_IP	RIP_CFPAC_Input	logFC	logCPM	PValue	FDR	Ensembl_ID	uniprot_ID	uniprot_Description	NR_ID	NR_Description	Refseq_ID	Symbol	Refseq_Description	Nomenclature_status	pfam_ID	pfam_Description	interpro_ID	interpro_Description	eggNOG_ID	eggNOG_Description	GO_term	GO_class	GO_description	KEGG_KO	KEGG_pathway	KEGG_description
KRT8	1932.526206	746.5438096	1.37218715	13.17012829	4.30E-11	2.58E-09	ENSGGOG00000014673	G3RFE7	Keratin 8	-	-	-	-	-	-	PF00038;PF16208	Intermediate filament protein;Keratin type II head	IPR018039;IPR032444;IPR003054;IPR001664	Intermediate filament protein, conserved site;Keratin type II head;Keratin, type II;Intermediate filament protein	-	-	GO:0005882;GO:0045095;GO:0005198	cellular_component;cellular_component;molecular_function	intermediate filament;keratin filament;structural molecule activity	-	-	-
ENO1	1085.054516	431.4280066	1.330571314	11.94944471	1.60E-10	7.37E-09	ENSGGOG00000010357	G3R4B2	Enolase 1	XP_004024644.1;XP_018866160.1	-;-	101137139	ENO1	enolase 1	-	PF03952;PF00113	nolase, N-terminal domain;nolase, C-terminal TIM barrel domain	IPR034390;IPR020809;IPR036849;IPR020810;IPR000941;IPR020811;IPR029017	Enolase-like superfamily;Enolase, conserved site;Enolase-like, C-terminal domain superfamily;Enolase, C-terminal TIM barrel domain;Enolase;Enolase, N-terminal;Enolase-like, N-terminal	-	-	GO:0061621;GO:2001171;GO:0030308;GO:0042803;GO:0016020;GO:0000015;GO:0051020;GO:0000122;GO:0004634;GO:0045933;GO:0006096;GO:0005886;GO:0000977;GO:0009615;GO:0045892;GO:1903298;GO:0000287;GO:0099738;GO:0001078;GO:0005737;GO:0045296;GO:0009986;GO:0005829;GO:0046872;GO:0001227;GO:0010756	biological_process;biological_process;biological_process;molecular_function;cellular_component;cellular_component;molecular_function;biological_process;molecular_function;biological_process;biological_process;cellular_component;molecular_function;biological_process;biological_process;biological_process;molecular_function;cellular_component;molecular_function;cellular_component;molecular_function;…	canonical glycolysis;positive regulation of ATP biosynthetic process;negative regulation of cell growth;protein homodimerization activity;membrane;phosphopyruvate hydratase complex;GTPase binding;negative regulation of transcription by RNA polymerase II;phosphopyruvate hydratase activity;positive regulation of muscle contraction;glycolytic process;plasma membrane;RNA polymerase II regulatory regi…	K01689;K01689;K01689;K01689;K01689;K01689	ko01230;ko00680;ko04066;ko00010;ko01200;ko03018	Biosynthesis of amino acids;Methane metabolism;HIF-1 signaling pathway;Glycolysis / Gluconeogenesis;Carbon metabolism;RNA degradation
PKM	626.2357066	242.8684977	1.366525481	11.86283388	5.30E-11	3.02E-09	ENSPTRG00000007246	H2Q9R1	Pyruvate kinase	XP_001175100.1	-	748700	PKM	pyruvate kinase M1/2	O	PF02887;PF00224	Pyruvate kinase, alpha/beta domain;Pyruvate kinase, barrel domain	IPR001697;IPR015795;IPR011037;IPR018209;IPR036918;IPR015793;IPR015806;IPR015813	Pyruvate kinase;Pyruvate kinase, C-terminal;Pyruvate kinase-like, insert domain superfamily;Pyruvate kinase, active site;Pyruvate kinase, C-terminal domain superfamily;Pyruvate kinase, barrel;Pyruvate kinase, insert domain superfamily;Pyruvate/Phosphoenolpyruvate kinase-like domain superfamily	KOG2323;COG0469	Pyruvate kinase;Pyruvate kinase	GO:0003824;GO:0016740;GO:0030955;GO:0000287;GO:0016301;GO:0006096;GO:0016310;GO:0004743	molecular_function;molecular_function;molecular_function;molecular_function;molecular_function;biological_process;biological_process;molecular_function	catalytic activity;transferase activity;potassium ion binding;magnesium ion binding;kinase activity;glycolytic process;phosphorylation;pyruvate kinase activity	-	-	-
KRT18	1475.079386	673.4353119	1.131176926	11.68689072	4.73E-08	8.32E-07	ENSPTRG00000004996	H2Q609	Keratin 18	XP_509083.2	-	451923	KRT18	keratin 18	O	PF00038	Intermediate filament protein	IPR018039;IPR002957;IPR027695;IPR001664	Intermediate filament protein, conserved site;Keratin, type I;Keratin, type I cytoskeletal 18;Intermediate filament protein	ENOG4111DJ8;ENOG410IEYR	-;-	GO:0098641;GO:0034451;GO:0043066;GO:0005737;GO:0097110;GO:0098609;GO:0043000;GO:0005913;GO:0045095;GO:0005829;GO:0045104;GO:0005815;GO:0005198;GO:0005882	molecular_function;cellular_component;biological_process;cellular_component;molecular_function;biological_process;biological_process;cellular_component;cellular_component;cellular_component;biological_process;cellular_component;molecular_function;cellular_component	cadherin binding involved in cell-cell adhesion;centriolar satellite;negative regulation of apoptotic process;cytoplasm;scaffold protein binding;cell-cell adhesion;Golgi to plasma membrane CFTR protein transport;cell-cell adherens junction;keratin filament;cytosol;intermediate filament cytoskeleton organization;microtubule organizing center;structural molecule activity;intermediate filament	-	-	-
HSP90AA1	853.3835371	368.7797716	1.210429705	11.60486231	5.44E-09	1.36E-07	-	K9JA46	Epididymis luminal secretory protein 52	NP_005339.3	heat shock protein HSP 90-alpha isoform 2	3320	HSP90AA1	heat shock protein 90 alpha family class A member 1	O	PF00183;PF02518	Hsp90 protein;Histidine kinase-, DNA gyrase B-, and HSP90-like ATPase	IPR036890;IPR003594;IPR001404;IPR020568;IPR037196;IPR019805;IPR020575	Histidine kinase/HSP90-like ATPase superfamily;Histidine kinase/HSP90-like ATPase;Heat shock protein Hsp90 family;Ribosomal protein S5 domain 2-type fold;HSP90, C-terminal domain;Heat shock protein Hsp90, conserved site;Heat shock protein Hsp90, N-terminal	KOG0020;KOG0019;COG0326	Endoplasmic reticulum glucose-regulated protein (GRP94/endoplasmin), HSP90 family;Molecular chaperone (HSP90 family);Molecular chaperone, HSP90 family	GO:0005737;GO:0005634;GO:0046677;GO:0009408;GO:0005524;GO:0009409;GO:0006457;GO:0051082;GO:0006950	cellular_component;cellular_component;biological_process;biological_process;molecular_function;biological_process;biological_process;molecular_function;biological_process	cytoplasm;nucleus;response to antibiotic;response to heat;ATP binding;response to cold;protein folding;unfolded protein binding;response to stress	K04079;K04079;K04079;K04079;K04079;K04079;K04079;K04079;K04079	ko04141;ko05215;ko05200;ko04151;ko04626;ko04612;ko04915;ko04914;ko04621	Protein processing in endoplasmic reticulum;Prostate cancer;Pathways in cancer;PI3K-Akt signaling pathway;Plant-pathogen interaction;Antigen processing and presentation;Estrogen signaling pathway;Progesterone-mediated oocyte maturation;NOD-like receptor signaling pathway
FLNA	356.1340153	121.3277257	1.553502427	11.31090247	1.18E-13	1.52E-11	ENSPPYG00000020871	H2PX81	Filamin A	XP_009233698.1	filamin-A	100446579	FLNA	filamin A	-	PF00630;PF00307	ilamin/ABP280 repeat;Calponin homology (CH) domain	IPR001589;IPR001715;IPR001298;IPR036872;IPR013783;IPR014756;IPR017868;IPR028559	Actinin-type actin-binding domain, conserved site;Calponin homology domain;Filamin/ABP280 repeat;CH domain superfamily;Immunoglobulin-like fold;Immunoglobulin E-set;Filamin/ABP280 repeat-like;Filamin A	COG5069;KOG0518	Ca2+-binding actin-bundling protein fimbrin/plastin (EF-Hand superfamily);Actin-binding cytoskeleton protein, filamin	GO:0044319;GO:0043066;GO:0031532;GO:0031267;GO:0031523;GO:0042803;GO:0050821;GO:0044325;GO:0042177;GO:0051020;GO:0005634;GO:0005730;GO:0051764;GO:0034988;GO:0017160;GO:0043433;GO:0043113;GO:0051220;GO:0005886;GO:0001664;GO:0048365;GO:0060271;GO:0008134;GO:0045184;GO:0072659;GO:0017048;GO:0003779;GO:0071526;GO:0034394;GO:0042993;GO:2001046;GO:0090307;GO:0015629;GO:1900026;GO:0005737;GO:0007195;GO:…	biological_process;biological_process;biological_process;molecular_function;cellular_component;molecular_function;biological_process;molecular_function;biological_process;molecular_function;cellular_component;cellular_component;biological_process;molecular_function;molecular_function;biological_process;biological_process;biological_process;cellular_component;molecular_function;molecular_function;…	wound healing, spreading of cells;negative regulation of apoptotic process;actin cytoskeleton reorganization;small GTPase binding;Myb complex;protein homodimerization activity;protein stabilization;ion channel binding;negative regulation of protein catabolic process;GTPase binding;nucleus;nucleolus;actin crosslink formation;Fc-gamma receptor I complex binding;Ral GTPase binding;negative regulatio…	K04437;K04437;K04437;K04437	ko05132;ko04010;ko05205;ko04510	Salmonella infection;MAPK signaling pathway;Proteoglycans in cancer;Focal adhesion
MYH9	398.7320116	151.48129	1.396272139	11.25908575	2.14E-11	1.43E-09	-	A0A024R1N1	Myosin, heavy polypeptide 9, non-muscle, isoform CRA_a	NP_002464.1;XP_011528499.1;XP_016884294.1;XP_016884293.1;XP_016884292.1;XP_016884295.1	myosin-9;-;-;-;-;-	4627	MYH9	myosin heavy chain 9	O	PF01576;PF00063;PF02736	Myosin tail;Myosin head (motor domain);Myosin N-terminal SH3-like domain	IPR004009;IPR000048;IPR036305;IPR036961;IPR001609;IPR027417;IPR027401;IPR002928;IPR008989	Myosin, N-terminal, SH3-like;IQ motif, EF-hand binding site;RGS domain superfamily;Kinesin motor domain superfamily;Myosin head, motor domain;P-loop containing nucleoside triphosphate hydrolase;Myosin IQ motif-containing domain superfamily;Myosin tail;Myosin S1 fragment, N-terminal	KOG0161;COG5022	Myosin class II heavy chain;Myosin heavy chain	GO:0032796;GO:0003777;GO:1903919;GO:0001725;GO:0007018;GO:0001768;GO:0000904;GO:0001701;GO:0005524;GO:0016460;GO:0005886;GO:0016459;GO:0008017;GO:0000166;GO:0000212;GO:0003779;GO:0098609;GO:0005913;GO:0005925;GO:0005903;GO:0008360;GO:0007155;GO:0031594;GO:0005737;GO:0007520;GO:0051295;GO:0019904;GO:0003774;GO:0005819;GO:0006911;GO:0001772;GO:0030863;GO:1903923;GO:0051015;GO:0001931;GO:0005938	biological_process;molecular_function;biological_process;cellular_component;biological_process;biological_process;biological_process;biological_process;molecular_function;cellular_component;cellular_component;cellular_component;molecular_function;molecular_function;biological_process;molecular_function;biological_process;cellular_component;cellular_component;cellular_component;biological_process;…	uropod organization;microtubule motor activity;negative regulation of actin filament severing;stress fiber;microtubule-based movement;establishment of T cell polarity;cell morphogenesis involved in differentiation;in utero embryonic development;ATP binding;myosin II complex;plasma membrane;myosin complex;microtubule binding;nucleotide binding;meiotic spindle organization;actin binding;cell-cell a…	K10352	ko04530	Tight junction
HSP90AB1	1162.108104	500.5031418	1.215286867	11.27453792	4.81E-09	1.25E-07	-	A0A024RD80	Heat shock protein 90kDa alpha	NP_001258898.1;NP_031381.2;NP_001258899.1	-;heat shock protein HSP 90-beta isoform a;-	3326	HSP90AB1	heat shock protein 90 alpha family class B member 1	O	PF00183;PF02518	Hsp90 protein;Histidine kinase-, DNA gyrase B-, and HSP90-like ATPase	IPR036890;IPR003594;IPR001404;IPR020568;IPR037196;IPR019805;IPR020575	Histidine kinase/HSP90-like ATPase superfamily;Histidine kinase/HSP90-like ATPase;Heat shock protein Hsp90 family;Ribosomal protein S5 domain 2-type fold;HSP90, C-terminal domain;Heat shock protein Hsp90, conserved site;Heat shock protein Hsp90, N-terminal	KOG0020;KOG0019;COG0326	Endoplasmic reticulum glucose-regulated protein (GRP94/endoplasmin), HSP90 family;Molecular chaperone (HSP90 family);Molecular chaperone, HSP90 family	GO:0043066;GO:0002134;GO:0043524;GO:0010033;GO:0008144;GO:0044325;GO:0019887;GO:0006950;GO:0017098;GO:1903660;GO:0005622;GO:0005525;GO:0005739;GO:0005524;GO:1990917;GO:0006457;GO:0042220;GO:0035690;GO:0033160;GO:0071902;GO:0042493;GO:0016234;GO:0032564;GO:0001890;GO:0002135;GO:0009651;GO:1990913;GO:0051082;GO:0071353;GO:0005765;GO:0016324;GO:0005737;GO:0032092;GO:0071407;GO:0019900;GO:0009986;GO:…	biological_process;molecular_function;biological_process;biological_process;molecular_function;molecular_function;molecular_function;biological_process;molecular_function;biological_process;cellular_component;molecular_function;cellular_component;molecular_function;cellular_component;biological_process;biological_process;biological_process;biological_process;biological_process;biological_process;…	negative regulation of apoptotic process;UTP binding;negative regulation of neuron apoptotic process;response to organic substance;drug binding;ion channel binding;protein kinase regulator activity;response to stress;sulfonylurea receptor binding;negative regulation of complement-dependent cytotoxicity;intracellular;GTP binding;mitochondrion;ATP binding;ooplasm;protein folding;response to cocaine…	K04079;K04079;K04079;K04079;K04079;K04079;K04079;K04079;K04079	ko04141;ko05215;ko05200;ko04151;ko04626;ko04612;ko04915;ko04914;ko04621	Protein processing in endoplasmic reticulum;Prostate cancer;Pathways in cancer;PI3K-Akt signaling pathway;Plant-pathogen interaction;Antigen processing and presentation;Estrogen signaling pathway;Progesterone-mediated oocyte maturation;NOD-like receptor signaling pathway
ANXA2	342.5759234	127.6858264	1.423816051	11.01708502	9.05E-12	7.11E-10	ENSGGOG00000009738	G3R2Q2	Annexin	-	-	-	-	-	-	PF00191	Annexin	IPR018252;IPR018502;IPR001464;IPR002389;IPR037104	Annexin repeat, conserved site;Annexin repeat;Annexin;Annexin A2;Annexin superfamily	-	-	GO:0051290;GO:0002020;GO:0052405;GO:0004859;GO:0098641;GO:0030496;GO:0043086;GO:0031902;GO:0005509;GO:1905597;GO:0032804;GO:0044548;GO:0005886;GO:0005544;GO:0005768;GO:1905581;GO:0005546;GO:0036035;GO:0008092;GO:0042802;GO:0048306;GO:0001921;GO:0031012;GO:0098609;GO:0005913;GO:0006900;GO:0070062;GO:0044147;GO:1905599;GO:1905602;GO:0044090;GO:0005765;GO:0031340;GO:1990667;GO:0005737;GO:0001765;GO:…	biological_process;molecular_function;biological_process;molecular_function;molecular_function;cellular_component;biological_process;cellular_component;molecular_function;biological_process;biological_process;molecular_function;cellular_component;molecular_function;cellular_component;biological_process;molecular_function;biological_process;molecular_function;molecular_function;molecular_function;…	protein heterotetramerization;protease binding;negative regulation by host of symbiont molecular function;phospholipase inhibitor activity;cadherin binding involved in cell-cell adhesion;midbody;negative regulation of catalytic activity;late endosome membrane;calcium ion binding;positive regulation of low-density lipoprotein particle receptor binding;negative regulation of low-density lipoprotein…	-	-	-
MSN	487.5636408	214.8599421	1.182186737	11.03802295	1.22E-08	2.68E-07	ENSCSAG00000011947	A0A0D9RHQ0	Moesin	XP_007990112.1	-	103232093	MSN	moesin	-	PF00373;PF00769;PF09379;PF09380	RM central domain;zrin/radixin/moesin family;RM N-terminal domain;RM C-terminal PH-like domain	IPR019748;IPR029071;IPR019747;IPR035963;IPR018980;IPR018979;IPR008954;IPR019749;IPR011993;IPR000299;IPR014352;IPR000798;IPR011259;IPR011174	FERM central domain;Ubiquitin-like domain superfamily;FERM conserved site;FERM superfamily, second domain;FERM, C-terminal PH-like domain;FERM, N-terminal;Moesin tail domain superfamily;Band 4.1 domain;PH-like domain superfamily;FERM domain;FERM/acyl-CoA-binding protein superfamily;Ezrin/radixin/moesin-like;Ezrin/radixin/moesin, C-terminal;Ezrin/radixin/moesin	-	-	GO:0019899;GO:0022614;GO:0007159;GO:0042098;GO:0050900;GO:0043209;GO:0045177;GO:0061028;GO:0048471;GO:0019901;GO:0071394;GO:0070489;GO:1902115;GO:0005856;GO:2000643;GO:0005886;GO:0071944;GO:0072678;GO:0045198;GO:0050839;GO:0030175;GO:0071803;GO:0008092;GO:0003779;GO:0022612;GO:0005902;GO:0005925;GO:0008360;GO:1902966;GO:1903364;GO:0003725;GO:0010628;GO:0031143;GO:0016324;GO:0008361;GO:0071437;GO:…	molecular_function;biological_process;biological_process;biological_process;biological_process;cellular_component;cellular_component;biological_process;cellular_component;molecular_function;biological_process;biological_process;biological_process;cellular_component;biological_process;cellular_component;cellular_component;biological_process;biological_process;molecular_function;cellular_component;…	enzyme binding;membrane to membrane docking;leukocyte cell-cell adhesion;T cell proliferation;leukocyte migration;myelin sheath;apical part of cell;establishment of endothelial barrier;perinuclear region of cytoplasm;protein kinase binding;cellular response to testosterone stimulus;T cell aggregation;regulation of organelle assembly;cytoskeleton;positive regulation of early endosome to late endos…	-	-	-
KRT19	1170.538949	509.2943663	1.200593337	10.93813233	7.39E-09	1.75E-07	ENSPTRG00000009168	H2R114	Keratin 19	XP_511487.3	keratin, type I cytoskeletal 19	454663	KRT19	keratin 19	O	PF00038	Intermediate filament protein	IPR018039;IPR002957;IPR001664	Intermediate filament protein, conserved site;Keratin, type I;Intermediate filament protein	ENOG410Y9IV;ENOG410IFTF	-;-	GO:0045214;GO:0043034;GO:0060706;GO:0008307;GO:0016327;GO:0042383;GO:0030018;GO:0007219;GO:1990357;GO:0043627;GO:0005886;GO:0005882;GO:0005198;GO:0071944	biological_process;cellular_component;biological_process;molecular_function;cellular_component;cellular_component;cellular_component;biological_process;cellular_component;biological_process;cellular_component;cellular_component;molecular_function;cellular_component	sarcomere organization;costamere;cell differentiation involved in embryonic placenta development;structural constituent of muscle;apicolateral plasma membrane;sarcolemma;Z disc;Notch signaling pathway;terminal web;response to estrogen;plasma membrane;intermediate filament;structural molecule activity;cell periphery	-	-	-
UBC	561.7223526	222.1972429	1.338004628	10.57726411	1.38E-10	6.44E-09	-	L8IDB8	Polyubiquitin-C	-	-	102286294	UBC	ubiquitin C	-	PF00240	Ubiquitin family	IPR019954;IPR000626;IPR019956;IPR029071	Ubiquitin conserved site;Ubiquitin domain;Ubiquitin;Ubiquitin-like domain superfamily	-	-	-	-	-	-	-	-
TOP2A	292.1556231	106.5648042	1.45499039	10.31137606	3.53E-12	3.13E-10	ENSGGOG00000012704	G3S3V9	DNA topoisomerase 2	XP_004041818.1	DNA topoisomerase 2-alpha	101151181	TOP2A	DNA topoisomerase II alpha	-	PF00204;PF00521;PF08070;PF16898;PF02518;PF01751	NA gyrase B;NA gyrase/topoisomerase IV, subunit A;THCT (NUC029) region;C-terminal associated domain of TOPRIM;Histidine kinase-, DNA gyrase B-, and HSP90-like ATPase;Toprim domain	IPR014721;IPR031660;IPR002205;IPR003594;IPR001154;IPR012542;IPR020568;IPR013760;IPR001241;IPR013759;IPR034157;IPR018522;IPR006171;IPR036890;IPR013758;IPR013506	Ribosomal protein S5 domain 2-type fold, subgroup;C-terminal associated domain of TOPRIM;DNA topoisomerase, type IIA, subunit A/C-terminal;Histidine kinase/HSP90-like ATPase;DNA topoisomerase II, eukaryotic-type;DTHCT;Ribosomal protein S5 domain 2-type fold;DNA topoisomerase, type IIA-like domain superfamily;DNA topoisomerase, type IIA;DNA topoisomerase, type IIA, subunit B, C-terminal;DNA topois…	-	-	GO:0003918;GO:0006265;GO:0016853;GO:0006259;GO:0003677;GO:0005524;GO:0003916;GO:0000166	molecular_function;biological_process;molecular_function;biological_process;molecular_function;molecular_function;molecular_function;molecular_function	DNA topoisomerase type II (ATP-hydrolyzing) activity;DNA topological change;isomerase activity;DNA metabolic process;DNA binding;ATP binding;DNA topoisomerase activity;nucleotide binding	-	-	-
TGM2	232.3878493	94.52589535	1.297739919	10.34332717	4.72E-10	1.78E-08	-	V9HWG3	Epididymis secretory protein Li 45	NP_001310245.1;NP_004604.2;NP_001310247.1;XP_011527330.1	-;protein-glutamine gamma-glutamyltransferase 2 isoform a;protein-glutamine gamma-glutamyltransferase 2 isoform d;-	7052	TGM2	transglutaminase 2	O	PF00868;PF01841;PF00927	Transglutaminase family;Transglutaminase-like superfamily;Transglutaminase family, C-terminal ig like domain	IPR001102;IPR036985;IPR002931;IPR008958;IPR013808;IPR013783;IPR023608;IPR014756;IPR036238	Transglutaminase, N-terminal;Transglutaminase-like superfamily;Transglutaminase-like;Transglutaminase, C-terminal;Transglutaminase, active site;Immunoglobulin-like fold;Protein-glutamine gamma-glutamyltransferase, animal;Immunoglobulin E-set;Transglutaminase, C-terminal domain superfamily	ENOG410IFMV;ENOG410XQEZ	-;-	GO:0051561;GO:0060445;GO:0051260;GO:0001974;GO:0043123;GO:0050729;GO:0045785;GO:0060662;GO:0005525;GO:0005739;GO:0018149;GO:0005886;GO:0043065;GO:0048661;GO:0003810;GO:0032471;GO:0007200;GO:0005737;GO:0019904;GO:0046872;GO:0051482;GO:0018153;GO:0005783	biological_process;biological_process;biological_process;biological_process;biological_process;biological_process;biological_process;biological_process;molecular_function;cellular_component;biological_process;cellular_component;biological_process;biological_process;molecular_function;biological_process;biological_process;cellular_component;molecular_function;molecular_function;biological_process;…	positive regulation of mitochondrial calcium ion concentration;branching involved in salivary gland morphogenesis;protein homooligomerization;blood vessel remodeling;positive regulation of I-kappaB kinase/NF-kappaB signaling;positive regulation of inflammatory response;positive regulation of cell adhesion;salivary gland cavitation;GTP binding;mitochondrion;peptide cross-linking;plasma membrane;po…	K05625	ko05016	Huntington's disease
ACTN4	296.1087246	99.41461851	1.57457878	10.23729518	6.35E-14	8.98E-12	ENSCSAG00000004021	A0A0D9QVJ0	Actinin alpha 4	XP_007994903.1	-	103234638	ACTN4	actinin alpha 4	-	PF00307;PF00435;PF08726	Calponin homology (CH) domain;Spectrin repeat;Ca2+ insensitive EF hand	IPR014837;IPR001589;IPR018159;IPR001715;IPR011992;IPR002017;IPR036872;IPR002048;IPR018247;IPR029637	EF-hand, Ca insensitive;Actinin-type actin-binding domain, conserved site;Spectrin/alpha-actinin;Calponin homology domain;EF-hand domain pair;Spectrin repeat;CH domain superfamily;EF-hand domain;EF-Hand 1, calcium-binding site;Alpha-actinin-4	-	-	GO:0042803;GO:0044325;GO:0032991;GO:0001725;GO:0005634;GO:0048471;GO:0005622;GO:0030018;GO:0005509;GO:0035357;GO:0042974;GO:0000977;GO:1903506;GO:0030529;GO:0048384;GO:0051272;GO:0003779;GO:0048549;GO:0030374;GO:0005903;GO:1901224;GO:0051271;GO:1902396;GO:0015629;GO:0031490;GO:0031143;GO:0030050;GO:0005737;GO:0001882;GO:0035257;GO:1900025;GO:0030335;GO:0005829;GO:0070830;GO:0030863;GO:0016604;GO:…	molecular_function;molecular_function;cellular_component;cellular_component;cellular_component;cellular_component;cellular_component;cellular_component;molecular_function;biological_process;molecular_function;molecular_function;biological_process;;biological_process;biological_process;molecular_function;biological_process;molecular_function;cellular_component;biological_process;biological_process…	protein homodimerization activity;ion channel binding;protein-containing complex;stress fiber;nucleus;perinuclear region of cytoplasm;intracellular;Z disc;calcium ion binding;peroxisome proliferator activated receptor signaling pathway;retinoic acid receptor binding;RNA polymerase II regulatory region sequence-specific DNA binding;regulation of nucleic acid-templated transcription;;retinoic acid …	K05699;K05699;K05699;K05699;K05699;K05699;K05699;K05699;K05699	ko05322;ko05203;ko04810;ko04510;ko05146;ko04670;ko04530;ko05412;ko04520	Systemic lupus erythematosus;Viral carcinogenesis;Regulation of actin cytoskeleton;Focal adhesion;Amoebiasis;Leukocyte transendothelial migration;Tight junction;Arrhythmogenic right ventricular cardiomyopathy (ARVC);Adherens junction
CAVIN1	496.5978052	225.0386232	1.141893872	10.33104691	3.81E-08	6.89E-07	ENSNLEG00000011531	G1RLB4	Caveolae associated protein 1	XP_012359195.1	polymerase I and transcript release factor	100600131	CAVIN1	caveolae associated protein 1	-	PF15237	PTRF/SDPR family	IPR026752;IPR033297	Cavin family;Caveolae-associated protein 1	ENOG410IV8W;ENOG410XT47	-;-	GO:0006363;GO:0009303;GO:0005737;GO:2000147;GO:0005901;GO:0045121;GO:0042802;GO:0005739;GO:0006361;GO:0042134;GO:0005886;GO:0043231;GO:0005634	biological_process;biological_process;cellular_component;biological_process;cellular_component;cellular_component;molecular_function;cellular_component;biological_process;molecular_function;cellular_component;cellular_component;cellular_component	termination of RNA polymerase I transcription;rRNA transcription;cytoplasm;positive regulation of cell motility;caveola;membrane raft;identical protein binding;mitochondrion;transcription initiation from RNA polymerase I promoter;rRNA primary transcript binding;plasma membrane;intracellular membrane-bounded organelle;nucleus	-	-	-
LMNA	216.0888712	71.58279288	1.593920865	10.19481808	3.25E-14	4.97E-12	ENSNLEG00000012331	G1RP50	Lamin A/C	-	-	-	-	-	-	PF00038;PF00932	Intermediate filament protein;Lamin Tail Domain	IPR018039;IPR036415;IPR001322;IPR001664	Intermediate filament protein, conserved site;Lamin tail domain superfamily;Lamin tail domain;Intermediate filament protein	ENOG410Y2H6;KOG0977	-;Nuclear envelope protein lamin, intermediate filament superfamily	GO:0005882;GO:0005198	cellular_component;molecular_function	intermediate filament;structural molecule activity	-	-	-
DDX5	186.3647831	70.06225452	1.411402545	10.09995782	1.47E-11	1.07E-09	ENSSTOG00000012526	I3MJC2	DEAD-box helicase 5	XP_005328274.1	-	101977287	Ddx5	DEAD-box helicase 5	-	PF00270;PF00271;PF08061	AD/DEAH box helicase;Helicase conserved C-terminal domain;P68HR (NUC004) repeat	IPR014001;IPR001650;IPR011545;IPR012587;IPR027417;IPR000629;IPR033488;IPR014014	Helicase superfamily 1/2, ATP-binding domain;Helicase, C-terminal;DEAD/DEAH box helicase domain;RNA helicase p68 repeat;P-loop containing nucleoside triphosphate hydrolase;ATP-dependent RNA helicase DEAD-box, conserved site;RNA helicase p68 (DDX5);RNA helicase, DEAD-box type, Q motif	COG0513;KOG0331	Superfamily II DNA and RNA helicases;ATP-dependent RNA helicase	GO:0004386;GO:0043517;GO:0050681;GO:0030520;GO:0070878;GO:0005730;GO:0035500;GO:0005634;GO:0000381;GO:0070412;GO:0000122;GO:0030521;GO:0000380;GO:0003730;GO:0009299;GO:0006357;GO:0005524;GO:0072332;GO:0030529;GO:0036002;GO:0000166;GO:0071013;GO:1903800;GO:0003676;GO:0046332;GO:0003724;GO:0001837;GO:0043021;GO:0000956;GO:0071141;GO:0060765;GO:0030509;GO:0016787	molecular_function;biological_process;molecular_function;biological_process;molecular_function;cellular_component;molecular_function;cellular_component;biological_process;molecular_function;biological_process;biological_process;biological_process;molecular_function;biological_process;biological_process;molecular_function;biological_process;;molecular_function;molecular_function;cellular_component…	helicase activity;positive regulation of DNA damage response, signal transduction by p53 class mediator;androgen receptor binding;intracellular estrogen receptor signaling pathway;primary miRNA binding;nucleolus;MH2 domain binding;nucleus;regulation of alternative mRNA splicing, via spliceosome;R-SMAD binding;negative regulation of transcription by RNA polymerase II;androgen receptor signaling pa…	-	-	-
HNRNPU	69.16668351	34.462731	1.005029435	10.18793193	1.22E-06	1.29E-05	ENSPTRG00000002182	K7CHI6	Heterogeneous nuclear ribonucleoprotein U	XP_016778070.1	-	457867	HNRNPU	heterogeneous nuclear ribonucleoprotein U	O	PF02037;PF13671;PF00622	SAP domain;AAA domain;SPRY domain	IPR036361;IPR003034;IPR013320;IPR035778;IPR027417;IPR001870;IPR003877;IPR026745	SAP domain superfamily;SAP domain;Concanavalin A-like lectin/glucanase domain superfamily;Heterogeneous nuclear ribonucleoprotein U, SPRY domain;P-loop containing nucleoside triphosphate hydrolase;B30.2/SPRY domain;SPRY domain;Heterogeneous nuclear ribonucleoprotein U	ENOG410KD8M;ENOG410Y1WQ	-;-	GO:0005654;GO:0090575;GO:1902889;GO:0003727;GO:0016363;GO:1990023;GO:0009048;GO:0051457;GO:0003690;GO:0000228;GO:0070937;GO:1901673;GO:1990830;GO:0070034;GO:0036464;GO:0032991;GO:0005634;GO:0034046;GO:0048255;GO:0003723;GO:0003697;GO:0000381;GO:0030496;GO:0071385;GO:0000122;GO:0003730;GO:0003682;GO:0032211;GO:0001097;GO:1990498;GO:0000776;GO:0005697;GO:0005524;GO:0017130;GO:0008143;GO:0032922;GO:…	cellular_component;cellular_component;biological_process;molecular_function;cellular_component;cellular_component;biological_process;biological_process;molecular_function;cellular_component;cellular_component;biological_process;biological_process;molecular_function;cellular_component;cellular_component;cellular_component;molecular_function;biological_process;molecular_function;molecular_function;…	nucleoplasm;RNA polymerase II transcription factor complex;protein localization to spindle microtubule;single-stranded RNA binding;nuclear matrix;mitotic spindle midzone;dosage compensation by inactivation of X chromosome;maintenance of protein location in nucleus;double-stranded DNA binding;nuclear chromosome;CRD-mediated mRNA stability complex;regulation of mitotic spindle assembly;cellular res…	-	-	-
SQSTM1	206.2335041	82.3585038	1.324273017	10.08645324	2.19E-10	9.42E-09	ENSPTRG00000017626	H2R540	Sequestosome 1	XP_001153075.1	sequestosome-1 isoform X1	462333	SQSTM1	sequestosome 1	O	PF00569;PF16577;PF00564	Zinc finger, ZZ type;UBA domain;PB1 domain	IPR034866;IPR000433;IPR000270;IPR015940;IPR033741;IPR009060	Sequestosome-1, PB1 domain;Zinc finger, ZZ-type;PB1 domain;Ubiquitin-associated domain;Sequestosome-1, UBA domain;UBA-like superfamily	ENOG410XYAV;KOG4582	-;Uncharacterized conserved protein, contains ZZ-type Zn-finger	GO:0005080;GO:0019899;GO:0043122;GO:0005776;GO:0098780;GO:0044754;GO:0035255;GO:0000122;GO:0044130;GO:0061635;GO:0006511;GO:0035973;GO:1905719;GO:0097225;GO:0016235;GO:0043130;GO:0016234;GO:0043231;GO:0016236;GO:0016605;GO:0042802;GO:0000423;GO:0044753;GO:0070530;GO:0042169;GO:0005737;GO:0007032;GO:1903078;GO:0008270;GO:0000932;GO:0031625;GO:1900273;GO:0005829;GO:0046872;GO:0000407;GO:0019901;GO:…	molecular_function;molecular_function;biological_process;cellular_component;biological_process;cellular_component;molecular_function;biological_process;biological_process;biological_process;biological_process;biological_process;biological_process;cellular_component;cellular_component;molecular_function;cellular_component;cellular_component;biological_process;cellular_component;molecular_function;…	protein kinase C binding;enzyme binding;regulation of I-kappaB kinase/NF-kappaB signaling;autophagosome;response to mitochondrial depolarisation;autolysosome;ionotropic glutamate receptor binding;negative regulation of transcription by RNA polymerase II;negative regulation of growth of symbiont in host;regulation of protein complex stability;ubiquitin-dependent protein catabolic process;aggrephag…	K14381	ko04380	Osteoclast differentiation
HSPA8	300.173185	147.2111742	1.027895982	10.08307497	7.11E-07	8.09E-06	ENSSTOG00000003756	I3M2W9	Heat shock protein family A	XP_005328449.1	-	101977008	Hspa8	heat shock protein family A (Hsp70) member 8	-	PF00012	Hsp70 protein	IPR018181;IPR029047;IPR013126;IPR029048	Heat shock protein 70, conserved site;Heat shock protein 70kD, peptide-binding domain superfamily;Heat shock protein 70 family;Heat shock protein 70kD, C-terminal domain superfamily	KOG0101;COG0443	Molecular chaperones HSP70/HSC70, HSP70 superfamily;Molecular chaperone	GO:0019899;GO:0000974;GO:0044829;GO:0031072;GO:0048026;GO:0043209;GO:0005634;GO:0005770;GO:0042026;GO:0001786;GO:0005622;GO:0005524;GO:0072318;GO:0061740;GO:0006457;GO:0051726;GO:0001664;GO:0030529;GO:0000166;GO:0044788;GO:0016887;GO:0000151;GO:0045892;GO:0046034;GO:0031647;GO:0070062;GO:0051082;GO:0051085;GO:0005737;GO:0055131;GO:0045296;GO:0031625;GO:0042623;GO:0005829;GO:1902904;GO:0061738	molecular_function;cellular_component;biological_process;molecular_function;biological_process;cellular_component;cellular_component;cellular_component;biological_process;molecular_function;cellular_component;molecular_function;biological_process;biological_process;biological_process;biological_process;molecular_function;;molecular_function;biological_process;molecular_function;cellular_component…	enzyme binding;Prp19 complex;positive regulation by host of viral genome replication;heat shock protein binding;positive regulation of mRNA splicing, via spliceosome;myelin sheath;nucleus;late endosome;protein refolding;phosphatidylserine binding;intracellular;ATP binding;clathrin coat disassembly;protein targeting to lysosome involved in chaperone-mediated autophagy;protein folding;regulation of…	-	-	-
SUPT16H	205.21287	77.49350459	1.404954454	9.929693669	1.85E-11	1.27E-09	ENSPPYG00000005595	H2NKK1	SPT16 homolog, facilitates chromatin remodeling subunit	XP_002824589.1	-	100173265	SUPT16H	SPT16 homolog, facilitates chromatin remodeling subunit	-	PF08512;PF00557;PF14826;PF08644	Histone chaperone Rttp106-like;Metallopeptidase family M24;ACT complex subunit SPT16 N-terminal lobe domain;ACT complex subunit (SPT16/CDC68)	IPR000994;IPR011993;IPR033825;IPR013953;IPR029149;IPR036005;IPR029148;IPR013719	Peptidase M24;PH-like domain superfamily;FACT complex subunit SPT16;FACT complex subunit Spt16p/Cdc68p;Creatinase/Aminopeptidase P/Spt16, N-terminal;Creatinase/aminopeptidase-like;FACT complex subunit Spt16, N-terminal lobe domain;Domain of unknown function DUF1747	KOG1189;COG5406	Global transcriptional regulator, cell division control protein;Nucleosome binding factor SPN, SPT16 subunit	GO:0005634	cellular_component	nucleus	-	-	-
HIF1A	273.8049189	104.5377273	1.389105467	9.928342053	3.05E-11	1.90E-09	ENSPTRG00000006419	H2Q8F3	Uncharacterized protein	XP_016781671.1	hypoxia-inducible factor 1-alpha isoform X6	746195	HIF1A	hypoxia inducible factor 1 subunit alpha	O	PF08778;PF00989;PF08447;PF11413	HIF-1 alpha C terminal transactivation domain;PAS fold;PAS fold;Hypoxia-inducible factor-1	IPR011598;IPR035965;IPR014887;IPR001610;IPR013655;IPR013767;IPR001321;IPR036638;IPR000014;IPR021537	Myc-type, basic helix-loop-helix (bHLH) domain;PAS domain superfamily;HIF-1 alpha, transactivation domain, C-terminal;PAC motif;PAS fold-3;PAS fold;Hypoxia-inducible factor-1 alpha;Helix-loop-helix DNA-binding domain superfamily;PAS domain;Hypoxia-inducible factor, alpha subunit	KOG3558;ENOG410YK57	Hypoxia-inducible factor 1/Neuronal PAS domain protein NPAS1;-	GO:0019899;GO:0090575;GO:0048593;GO:0043066;GO:0051541;GO:0001666;GO:2000378;GO:0060574;GO:0032991;GO:0005634;GO:0003700;GO:1904115;GO:0007595;GO:1903715;GO:0035162;GO:0030949;GO:0002052;GO:0010629;GO:0048514;GO:0010575;GO:2001054;GO:0006110;GO:0001947;GO:0071456;GO:0032364;GO:0035774;GO:0071542;GO:0019896;GO:0019904;GO:0002248;GO:0021502;GO:0031625;GO:0019901;GO:0061298;GO:0071347;GO:0001755;GO:…	molecular_function;cellular_component;biological_process;biological_process;biological_process;biological_process;biological_process;biological_process;cellular_component;cellular_component;molecular_function;cellular_component;biological_process;biological_process;biological_process;biological_process;biological_process;biological_process;biological_process;biological_process;biological_process;…	enzyme binding;RNA polymerase II transcription factor complex;camera-type eye morphogenesis;negative regulation of apoptotic process;elastin metabolic process;response to hypoxia;negative regulation of reactive oxygen species metabolic process;intestinal epithelial cell maturation;protein-containing complex;nucleus;DNA binding transcription factor activity;axon cytoplasm;lactation;regulation of a…	-	-	-
SSRP1	219.3602499	109.4608825	1.002874649	10.02498203	1.30E-06	1.36E-05	ENSNLEG00000012584	G1RPY1	FACT complex subunit SSRP1	XP_003275348.1	FACT complex subunit SSRP1	100607407	SSRP1	structure specific recognition protein 1	-	PF08512;PF17292;PF03531;PF00505	Histone chaperone Rttp106-like;POB3-like N-terminal PH domain;Structure-specific recognition protein (SSRP1);HMG (high mobility group) box	IPR009071;IPR024954;IPR035417;IPR011993;IPR000969;IPR038167;IPR036910;IPR013719	High mobility group box domain;SSRP1 domain;FACT complex subunit POB3-like, N-terminal PH domain;PH-like domain superfamily;Structure-specific recognition protein;SSRP1 domain superfamily;High mobility group box domain superfamily;Domain of unknown function DUF1747	KOG0526;COG5165	Nucleosome-binding factor SPN, POB3 subunit;Nucleosome-binding factor SPN, POB3 subunit	GO:0006281;GO:0006974;GO:0003682;GO:0003677;GO:0006260;GO:0006355;GO:0006351;GO:0005694;GO:0005634	biological_process;biological_process;molecular_function;molecular_function;biological_process;biological_process;biological_process;cellular_component;cellular_component	DNA repair;cellular response to DNA damage stimulus;chromatin binding;DNA binding;DNA replication;regulation of transcription, DNA-templated;transcription, DNA-templated;chromosome;nucleus	-	-	-
CCT5	246.2696386	95.32445931	1.369301358	9.911266096	5.67E-11	3.20E-09	ENSMMUG00000020112	A0A1D5Q8I4	Chaperonin containing TCP1 subunit 5	NP_001245118.1	-	696640	CCT5	chaperonin containing TCP1 subunit 5	O	-	-	IPR002194;IPR002423;IPR027413;IPR027410;IPR027409;IPR012718;IPR017998	Chaperonin TCP-1, conserved site;Chaperonin Cpn60/TCP-1 family;GroEL-like equatorial domain superfamily;TCP-1-like chaperonin intermediate domain superfamily;GroEL-like apical domain superfamily;T-complex protein 1, epsilon subunit;Chaperone tailless complex polypeptide 1 (TCP-1)	KOG0357;COG0459	Chaperonin complex component, TCP-1 epsilon subunit (CCT5);Chaperonin GroEL (HSP60 family)	GO:0005737;GO:0006457;GO:0005524;GO:0051082;GO:0000166	cellular_component;biological_process;molecular_function;molecular_function;molecular_function	cytoplasm;protein folding;ATP binding;unfolded protein binding;nucleotide binding	-	-	-
ALDOA	338.5050815	162.8433355	1.055678897	9.906650005	3.64E-07	4.63E-06	ENSGGOG00000013979	G3RDM7	Fructose-bisphosphate aldolase	-	-	-	-	-	-	PF00274	ructose-bisphosphate aldolase class-I	IPR013785;IPR029768;IPR000741	Aldolase-type TIM barrel;Fructose-bisphosphate aldolase class-I active site;Fructose-bisphosphate aldolase, class-I	-	-	GO:0008092;GO:0006941;GO:0007339;GO:0006754;GO:0003824;GO:0045296;GO:0004332;GO:0006000;GO:0030388;GO:0005829;GO:0008360;GO:0006096;GO:0046716;GO:0061827;GO:0070062;GO:0016829;GO:0015629;GO:0070061	molecular_function;biological_process;biological_process;biological_process;molecular_function;molecular_function;molecular_function;biological_process;biological_process;cellular_component;biological_process;biological_process;biological_process;cellular_component;cellular_component;molecular_function;cellular_component;molecular_function	cytoskeletal protein binding;striated muscle contraction;binding of sperm to zona pellucida;ATP biosynthetic process;catalytic activity;cadherin binding;fructose-bisphosphate aldolase activity;fructose metabolic process;fructose 1,6-bisphosphate metabolic process;cytosol;regulation of cell shape;glycolytic process;muscle cell cellular homeostasis;sperm head;extracellular exosome;lyase activity;ac…	-	-	-
AC093512.2	382.9143791	183.6959745	1.059687768	9.898545319	3.30E-07	4.24E-06	ENSG00000149925	J3KPS3	Fructose-bisphosphate aldolase	-	-	226	ALDOA	aldolase, fructose-bisphosphate A	O	PF00274	ructose-bisphosphate aldolase class-I	IPR013785;IPR029768;IPR000741	Aldolase-type TIM barrel;Fructose-bisphosphate aldolase class-I active site;Fructose-bisphosphate aldolase, class-I	COG3588;KOG1557	Fructose-1,6-bisphosphate aldolase;Fructose-biphosphate aldolase	GO:0003824;GO:0004332;GO:0005829;GO:0006096;GO:0016829	molecular_function;molecular_function;cellular_component;biological_process;molecular_function	catalytic activity;fructose-bisphosphate aldolase activity;cytosol;glycolytic process;lyase activity	-	-	-
AKR1B1	348.7233284	160.7330368	1.117401042	9.862289864	7.58E-08	1.24E-06	-	A0A024R7A8	Aldo-keto reductase family 1, member B1	NP_001619.1	aldose reductase isoform 1	231	AKR1B1	aldo-keto reductase family 1 member B	O	PF00248	Aldo/keto reductase family	IPR036812;IPR018170;IPR023210;IPR020471	NADP-dependent oxidoreductase domain superfamily;Aldo/keto reductase, conserved site;NADP-dependent oxidoreductase domain;Aldo/keto reductase	COG0656;KOG1577	Aldo/keto reductases, related to diketogulonate reductase;Aldo/keto reductase family proteins	GO:0005654;GO:0043066;GO:0006061;GO:0004032;GO:0043220;GO:0055114;GO:0010033;GO:0018931;GO:0031098;GO:0072061;GO:0001894;GO:0042629;GO:0072001;GO:0048471;GO:0097066;GO:0035809;GO:0005615;GO:0042415;GO:0016491;GO:0005996;GO:0048661;GO:1901653;GO:0046427;GO:0003091;GO:0097454;GO:0033010;GO:0097238;GO:0009414;GO:0005829;GO:0060135;GO:0032838	cellular_component;biological_process;biological_process;molecular_function;cellular_component;biological_process;biological_process;biological_process;biological_process;biological_process;biological_process;cellular_component;biological_process;cellular_component;biological_process;biological_process;cellular_component;biological_process;molecular_function;biological_process;biological_process;…	nucleoplasm;negative regulation of apoptotic process;sorbitol biosynthetic process;alditol:NADP+ 1-oxidoreductase activity;Schmidt-Lanterman incisure;oxidation-reduction process;response to organic substance;naphthalene metabolic process;stress-activated protein kinase signaling cascade;inner medullary collecting duct development;tissue homeostasis;mast cell granule;renal system development;perin…	K00011;K00011;K00011;K00011	ko00561;ko00051;ko00052;ko00040	Glycerolipid metabolism;Fructose and mannose metabolism;Galactose metabolism;Pentose and glucuronate interconversions
SPTBN1	68.70205838	23.1929833	1.566639066	9.72915159	9.13E-14	1.22E-11	ENSG00000115306	A0A087WUZ3	Spectrin beta chain	-	-	-	-	-	-	PF00307;PF15410;PF00435	Calponin homology (CH) domain;Pleckstrin homology domain;Spectrin repeat	IPR001589;IPR001849;IPR018159;IPR001715;IPR002017;IPR036872;IPR011993;IPR016343;IPR001605	Actinin-type actin-binding domain, conserved site;Pleckstrin homology domain;Spectrin/alpha-actinin;Calponin homology domain;Spectrin repeat;CH domain superfamily;PH-like domain superfamily;Spectrin, beta subunit;Pleckstrin homology domain, spectrin-type	KOG0035;COG5069	Ca2+-binding actin-bundling protein (actinin), alpha chain (EF-Hand protein superfamily);Ca2+-binding actin-bundling protein fimbrin/plastin (EF-Hand superfamily)	GO:0005737;GO:0008091;GO:0003779;GO:0007010;GO:0005200;GO:0005856;GO:0005543;GO:0051693	cellular_component;cellular_component;molecular_function;biological_process;molecular_function;cellular_component;molecular_function;biological_process	cytoplasm;spectrin;actin binding;cytoskeleton organization;structural constituent of cytoskeleton;cytoskeleton;phospholipid binding;actin filament capping	-	-	-
MT-RNR2	810.3970633	388.5774853	1.060412267	9.868218085	3.25E-07	4.19E-06	-	A0A1X6TRX9	Uncharacterized protein	-	-	-	-	-	-	-	-	-	-	-	-	-	-	-	-	-	-
CCT3	324.747119	139.3565822	1.220517853	9.808372208	4.66E-09	1.22E-07	-	Q59H77	T-complex protein 1 subunit gamma	NP_005989.3	T-complex protein 1 subunit gamma isoform a	7203	CCT3	chaperonin containing TCP1 subunit 3	O	PF00118	TCP-1/cpn60 chaperonin family	IPR002194;IPR002423;IPR027413;IPR027410;IPR012719;IPR027409;IPR017998	Chaperonin TCP-1, conserved site;Chaperonin Cpn60/TCP-1 family;GroEL-like equatorial domain superfamily;TCP-1-like chaperonin intermediate domain superfamily;T-complex protein 1, gamma subunit;GroEL-like apical domain superfamily;Chaperone tailless complex polypeptide 1 (TCP-1)	KOG0364;COG0459	Chaperonin complex component, TCP-1 gamma subunit (CCT3);Chaperonin GroEL (HSP60 family)	GO:0006457;GO:0005524;GO:0051082;GO:0000166	biological_process;molecular_function;molecular_function;molecular_function	protein folding;ATP binding;unfolded protein binding;nucleotide binding	-	-	-
PRDX1	796.8436832	359.7965813	1.147098312	9.764520102	3.50E-08	6.45E-07	ENSPTRG00000000675	H2PYX4	Uncharacterized protein	XP_003308110.1;XP_001156568.1;XP_016817283.1	-;-;-	456537	PRDX1	peroxiredoxin 1	O	PF10417;PF00578	C-terminal domain of 1-Cys peroxiredoxin;AhpC/TSA family	IPR013766;IPR019479;IPR024706;IPR036249;IPR000866	Thioredoxin domain;Peroxiredoxin, C-terminal;Peroxiredoxin, AhpC-type;Thioredoxin-like superfamily;Alkyl hydroperoxide reductase subunit C/ Thiol specific antioxidant	COG0450;KOG0852	Peroxiredoxin;Alkyl hydroperoxide reductase, thiol specific antioxidant and related enzymes	GO:0005737;GO:0051920;GO:0045296;GO:0016209;GO:0004601;GO:0055114;GO:0030101;GO:0042744;GO:0098869;GO:0008379;GO:0016491;GO:0045454;GO:0005634	cellular_component;molecular_function;molecular_function;molecular_function;molecular_function;biological_process;biological_process;biological_process;biological_process;molecular_function;molecular_function;biological_process;cellular_component	cytoplasm;peroxiredoxin activity;cadherin binding;antioxidant activity;peroxidase activity;oxidation-reduction process;natural killer cell activation;hydrogen peroxide catabolic process;cellular oxidant detoxification;thioredoxin peroxidase activity;oxidoreductase activity;cell redox homeostasis;nucleus	K13279	ko04146	Peroxisome
HSPA9	149.3839283	59.18306391	1.335747179	9.694538514	1.64E-10	7.45E-09	ENSPTRG00000017290	H2QRK8	Heat shock 70kDa protein 9	-	-	462099	HSPA9	heat shock protein family A (Hsp70) member 9	O	PF00012	Hsp70 protein	IPR018181;IPR013126;IPR029048;IPR029047;IPR012725	Heat shock protein 70, conserved site;Heat shock protein 70 family;Heat shock protein 70kD, C-terminal domain superfamily;Heat shock protein 70kD, peptide-binding domain superfamily;Chaperone DnaK	COG0443;KOG0102	Molecular chaperone;Molecular chaperones mortalin/PBP74/GRP75, HSP70 superfamily	GO:0019899;GO:0045647;GO:1902037;GO:0006611;GO:0042645;GO:0005739;GO:0031625;GO:0045646;GO:0030218;GO:0005759;GO:0005524;GO:1903707;GO:0006457;GO:0043209;GO:0016226;GO:0051082;GO:0000166	molecular_function;biological_process;biological_process;biological_process;cellular_component;cellular_component;molecular_function;biological_process;biological_process;cellular_component;molecular_function;biological_process;biological_process;cellular_component;biological_process;molecular_function;molecular_function	enzyme binding;negative regulation of erythrocyte differentiation;negative regulation of hematopoietic stem cell differentiation;protein export from nucleus;mitochondrial nucleoid;mitochondrion;ubiquitin protein ligase binding;regulation of erythrocyte differentiation;erythrocyte differentiation;mitochondrial matrix;ATP binding;negative regulation of hemopoiesis;protein folding;myelin sheath;iron…	-	-	-
XRCC5	215.09404	76.85743093	1.484685297	9.639181263	1.48E-12	1.48E-10	ENSPTRG00000012896	H2QJD3	X-ray repair cross-complementing protein 5	-	-	449614	XRCC5	X-ray repair cross complementing 5	O	PF03731;PF03730;PF02735;PF08785	Ku70/Ku80 N-terminal alpha/beta domain;Ku70/Ku80 C-terminal arm;Ku70/Ku80 beta-barrel domain;Ku C terminal domain like	IPR024193;IPR016194;IPR014893;IPR005161;IPR005160;IPR002035;IPR036465;IPR006164;IPR036494	Ku80;SPOC-like, C-terminal domain superfamily;Ku, C-terminal;Ku70/Ku80, N-terminal alpha/beta;Ku70/Ku80 C-terminal arm;von Willebrand factor, type A;von Willebrand factor A-like domain superfamily;Ku70/Ku80 beta-barrel domain;Ku, C-terminal domain superfamily	ENOG410YKH9;KOG2326	-;DNA-binding subunit of a DNA-dependent protein kinase (Ku80 autoantigen)	GO:0005654;GO:0003684;GO:0050769;GO:0004386;GO:0043564;GO:0070419;GO:1990830;GO:0032991;GO:0032508;GO:0005634;GO:0004003;GO:0006281;GO:0003691;GO:0008283;GO:0003723;GO:0000784;GO:1904430;GO:0060218;GO:0048660;GO:0044212;GO:0005524;GO:0005886;GO:0030529;GO:0006302;GO:0000166;GO:0016817;GO:0032212;GO:0006974;GO:0045892;GO:0045860;GO:0006310;GO:0051575;GO:0071480;GO:0003677;GO:0032993;GO:0002218;GO:…	cellular_component;molecular_function;biological_process;molecular_function;cellular_component;cellular_component;biological_process;cellular_component;biological_process;cellular_component;molecular_function;biological_process;molecular_function;biological_process;molecular_function;cellular_component;biological_process;biological_process;biological_process;molecular_function;molecular_function;…	nucleoplasm;damaged DNA binding;positive regulation of neurogenesis;helicase activity;Ku70:Ku80 complex;nonhomologous end joining complex;cellular response to leukemia inhibitory factor;protein-containing complex;DNA duplex unwinding;nucleus;ATP-dependent DNA helicase activity;DNA repair;double-stranded telomeric DNA binding;cell proliferation;RNA binding;nuclear chromosome, telomeric region;nega…	-	-	-
ACTN1	106.4046995	43.63847525	1.285868029	9.640749172	7.30E-10	2.56E-08	ENSGGOG00000016541	G3RK88	Actinin alpha 1	XP_004055392.1	alpha-actinin-1 isoform X3	101138551	ACTN1	actinin alpha 1	-	PF00307;PF00435;PF08726	Calponin homology (CH) domain;Spectrin repeat;Ca2+ insensitive EF hand	IPR014837;IPR001589;IPR018159;IPR001715;IPR026921;IPR011992;IPR002017;IPR036872;IPR002048	EF-hand, Ca insensitive;Actinin-type actin-binding domain, conserved site;Spectrin/alpha-actinin;Calponin homology domain;Alpha-actinin 1;EF-hand domain pair;Spectrin repeat;CH domain superfamily;EF-hand domain	-	-	GO:0005915;GO:0030027;GO:0042803;GO:0017166;GO:0031252;GO:0001725;GO:0051764;GO:0048741;GO:0016328;GO:0005509;GO:1990357;GO:0030486;GO:0005923;GO:0051393;GO:0045214;GO:0042383;GO:0003779;GO:0005925;GO:0090636;GO:0051015;GO:0090637;GO:0051017;GO:0097433	cellular_component;cellular_component;molecular_function;molecular_function;cellular_component;cellular_component;biological_process;biological_process;cellular_component;molecular_function;cellular_component;cellular_component;cellular_component;molecular_function;biological_process;cellular_component;molecular_function;cellular_component;cellular_component;molecular_function;cellular_component;…	zonula adherens;lamellipodium;protein homodimerization activity;vinculin binding;cell leading edge;stress fiber;actin crosslink formation;skeletal muscle fiber development;lateral plasma membrane;calcium ion binding;terminal web;smooth muscle dense body;bicellular tight junction;alpha-actinin binding;sarcomere organization;sarcolemma;actin binding;focal adhesion;outer dense plaque of desmosome;ac…	-	-	-
MYOF	129.2884472	47.20932872	1.453423006	9.549175887	4.19E-12	3.66E-10	-	K7BNY4	Myoferlin	-	-	450616	MYOF	myoferlin	O	PF08165;PF08150;PF16165;PF00168;PF08151	erA (NUC095) domain;erB (NUC096) domain;erlin C-terminus;C2 domain;erI (NUC094) domain	IPR037725;IPR012561;IPR035892;IPR032362;IPR037723;IPR037721;IPR037726;IPR012968;IPR037720;IPR029999;IPR037722;IPR037724;IPR012560;IPR006614;IPR000008	Ferlin, sixth C2 domain;Ferlin B-domain;C2 domain superfamily;Ferlin, C-terminal domain;Ferlin, fourth C2 domain;Ferlin family;Ferlin, first C2 domain;FerIin domain;Ferlin, second C2 domain;Myoferlin;Ferlin, third C2 domain;Ferlin, fifth C2 domain;Ferlin A-domain;Peroxin/Ferlin domain;C2 domain	ENOG410ZSTR;ENOG410KC4T	-;-	GO:0016021;GO:0007520;GO:0016020	cellular_component;biological_process;cellular_component	integral component of membrane;myoblast fusion;membrane	-	-	-
PSMD2	215.6072004	83.08732988	1.37568002	9.532792202	4.95E-11	2.89E-09	ENSPTRG00000015689	H2QNV3	Proteasome	XP_001147451.2	-	460887	PSMD2	proteasome 26S subunit, non-ATPase 2	O	PF01851	Proteasome/cyclosome repeat	IPR002015;IPR016024;IPR011989;IPR016643	Proteasome/cyclosome repeat;Armadillo-type fold;Armadillo-like helical;26S proteasome regulatory complex, non-ATPase subcomplex, Rpn1 subunit	KOG2005;COG5110	26S proteasome regulatory complex, subunit RPN1/PSMD2;26S proteasome regulatory complex component	GO:0008540;GO:0050790;GO:0004175;GO:0000502;GO:0030234;GO:0034515;GO:0043161;GO:0005634;GO:0042176	cellular_component;biological_process;molecular_function;cellular_component;molecular_function;cellular_component;biological_process;cellular_component;biological_process	proteasome regulatory particle, base subcomplex;regulation of catalytic activity;endopeptidase activity;proteasome complex;enzyme regulator activity;proteasome storage granule;proteasome-mediated ubiquitin-dependent protein catabolic process;nucleus;regulation of protein catabolic process	K03028;K03028	ko03050;ko05169	Proteasome;Epstein-Barr virus infection
PGD	310.7378586	143.2452606	1.117191737	9.563314616	7.89E-08	1.28E-06	-	I2CUH3	6-phosphogluconate dehydrogenase, decarboxylating	XP_015005825.1	6-phosphogluconate dehydrogenase, decarboxylating	107000661	PGD	phosphogluconate dehydrogenase	O	PF00393;PF03446	6-phosphogluconate dehydrogenase, C-terminal domain;NAD binding domain of 6-phosphogluconate dehydrogenase	IPR006115;IPR006113;IPR006184;IPR008927;IPR006114;IPR013328;IPR036291;IPR006183	6-phosphogluconate dehydrogenase, NADP-binding;6-phosphogluconate dehydrogenase, decarboxylating;6-phosphogluconate-binding site;6-phosphogluconate dehydrogenase-like, C-terminal domain superfamily;6-phosphogluconate dehydrogenase, C-terminal;6-phosphogluconate dehydrogenase, domain 2;NAD(P)-binding domain superfamily;6-phosphogluconate dehydrogenase	KOG2653;COG0362	6-phosphogluconate dehydrogenase;6-phosphogluconate dehydrogenase	GO:0004616;GO:0055114;GO:0019521;GO:0006098;GO:0016491	molecular_function;biological_process;biological_process;biological_process;molecular_function	phosphogluconate dehydrogenase (decarboxylating) activity;oxidation-reduction process;D-gluconate metabolic process;pentose-phosphate shunt;oxidoreductase activity	K00033;K00033;K00033	ko00030;ko00480;ko01200	Pentose phosphate pathway;Glutathione metabolism;Carbon metabolism
CTTN	145.8898213	68.54626949	1.089710562	9.541215825	1.61E-07	2.31E-06	ENSGGOG00000003011	G3QKI9	Cortactin	-	-	-	-	-	-	PF00018;PF02218	SH3 domain;Repeat in HS1/Cortactin	IPR003134;IPR015503;IPR036028;IPR001452	Hs1/Cortactin;Cortactin;SH3-like domain superfamily;SH3 domain	-	-	GO:0030041	biological_process	actin filament polymerization	-	-	-
HNRNPF	300.9746205	133.7290647	1.170307423	9.465641545	1.95E-08	3.96E-07	ENSMFAG00000021184	G7PER4	Heterogeneous nuclear ribonucleoprotein F	XP_005565115.1;XP_005565112.1;XP_005565114.1;XP_005565121.1;XP_005565118.1;XP_005565116.1;XP_005565117.1;NP_001270670.1;XP_005565120.1;XP_005565119.1;XP_005565111.1	-;-;-;-;-;-;-;-;-;-;-	101867097	HNRNPF	heterogeneous nuclear ribonucleoprotein F	-	PF08080;PF00076	RNPHF zinc finger;RNA recognition motif. (a.k.a. RRM, RBD, or RNP domain)	IPR012677;IPR000504;IPR012996;IPR035979	Nucleotide-binding alpha-beta plait domain superfamily;RNA recognition motif domain;Zinc finger, CHHC-type;RNA-binding domain superfamily	-	-	GO:0071013;GO:0003676;GO:0005654;GO:0003723;GO:0003727;GO:0043484;GO:0005829;GO:0030529	cellular_component;molecular_function;cellular_component;molecular_function;molecular_function;biological_process;cellular_component;	catalytic step 2 spliceosome;nucleic acid binding;nucleoplasm;RNA binding;single-stranded RNA binding;regulation of RNA splicing;cytosol;	-	-	-
AKR1B10	536.7706131	240.3571525	1.159104286	9.428185813	2.65E-08	5.06E-07	ENSGGOG00000026172	G3S8S6	Aldo-keto reductase family 1 member B10	XP_018886221.1	aldo-keto reductase family 1 member B10	101145822	AKR1B10	aldo-keto reductase family 1 member B10	-	PF00248	Aldo/keto reductase family	IPR036812;IPR018170;IPR023210;IPR020471	NADP-dependent oxidoreductase domain superfamily;Aldo/keto reductase, conserved site;NADP-dependent oxidoreductase domain;Aldo/keto reductase	-	-	GO:0055114;GO:0016491	biological_process;molecular_function	oxidation-reduction process;oxidoreductase activity	-	-	-
CTNNA1	105.1866236	35.6085833	1.562619129	9.279719822	1.17E-13	1.52E-11	ENSGGOG00000012810	G3S4F3	Catenin alpha 1	XP_004042639.1;XP_018882395.1	-;-	101124467	CTNNA1	catenin alpha 1	-	PF01044	Vinculin family	IPR036723;IPR006077;IPR030047;IPR000633;IPR001033	Alpha-catenin/vinculin-like superfamily;Vinculin/alpha-catenin;Alpha E-catenin;Vinculin, conserved site;Alpha-catenin	-	-	GO:0043066;GO:0005915;GO:0007406;GO:0030027;GO:0034613;GO:0017166;GO:0071681;GO:2001045;GO:0043297;GO:0005794;GO:0030054;GO:0008013;GO:0007163;GO:0045295;GO:0005886;GO:2001240;GO:0043231;GO:0046982;GO:2001241;GO:0045880;GO:0016342;GO:0042802;GO:2000146;GO:0016600;GO:0005913;GO:0042127;GO:0007155;GO:0005912;GO:0007015;GO:0015629;GO:0090136;GO:0045296;GO:0005829;GO:0051015;GO:0005198;GO:0005911;GO:…	biological_process;cellular_component;biological_process;cellular_component;biological_process;molecular_function;biological_process;biological_process;biological_process;cellular_component;cellular_component;molecular_function;biological_process;molecular_function;cellular_component;biological_process;cellular_component;molecular_function;biological_process;biological_process;cellular_component;…	negative regulation of apoptotic process;zonula adherens;negative regulation of neuroblast proliferation;lamellipodium;cellular protein localization;vinculin binding;cellular response to indole-3-methanol;negative regulation of integrin-mediated signaling pathway;apical junction assembly;Golgi apparatus;cell junction;beta-catenin binding;establishment or maintenance of cell polarity;gamma-catenin…	K05691;K05691;K05691;K05691;K05691;K05691;K05691;K05691	ko05200;ko05412;ko05100;ko04670;ko05213;ko04530;ko04520;ko04390	Pathways in cancer;Arrhythmogenic right ventricular cardiomyopathy (ARVC);Bacterial invasion of epithelial cells;Leukocyte transendothelial migration;Endometrial cancer;Tight junction;Adherens junction;Hippo signaling pathway
HSPD1	216.1576297	105.5465529	1.034184635	9.37331134	6.54E-07	7.53E-06	-	A0A024R3X4	Heat shock 60kDa protein 1	NP_955472.1;NP_002147.2	-;60 kDa heat shock protein, mitochondrial	3329	HSPD1	heat shock protein family D (Hsp60) member 1	O	PF00118	TCP-1/cpn60 chaperonin family	IPR027409;IPR002423;IPR027413;IPR018370;IPR001844;IPR027410	GroEL-like apical domain superfamily;Chaperonin Cpn60/TCP-1 family;GroEL-like equatorial domain superfamily;Chaperonin Cpn60, conserved site;Chaperonin Cpn60;TCP-1-like chaperonin intermediate domain superfamily	COG0459;KOG0356	Chaperonin GroEL (HSP60 family);Mitochondrial chaperonin, Cpn60/Hsp60p	GO:0032727;GO:0030141;GO:0005737;GO:0042026;GO:0042110;GO:0005739;GO:0050870;GO:0032729;GO:0005524;GO:0016020;GO:0009409;GO:0006457;GO:0005743;GO:0005886;GO:0043209;GO:0001530;GO:0043231	biological_process;cellular_component;cellular_component;biological_process;biological_process;cellular_component;biological_process;biological_process;molecular_function;cellular_component;biological_process;biological_process;cellular_component;cellular_component;cellular_component;molecular_function;cellular_component	positive regulation of interferon-alpha production;secretory granule;cytoplasm;protein refolding;T cell activation;mitochondrion;positive regulation of T cell activation;positive regulation of interferon-gamma production;ATP binding;membrane;response to cold;protein folding;mitochondrial inner membrane;plasma membrane;myelin sheath;lipopolysaccharide binding;intracellular membrane-bounded organel…	K04077;K04077;K04077;K04077;K04077	ko05152;ko04940;ko04212;ko03018;ko05134	Tuberculosis;Type I diabetes mellitus;Longevity regulating pathway - worm;RNA degradation;Legionellosis
ALDH3A1	228.0810491	107.1269823	1.090203335	9.344233245	1.63E-07	2.32E-06	ENSPPYG00000008841	H2NVB9	Aldehyde dehydrogenase	-	-	-	-	-	-	PF00171	Aldehyde dehydrogenase family	IPR016160;IPR016161;IPR016163;IPR029510;IPR015590;IPR016162;IPR012394	Aldehyde dehydrogenase, cysteine active site;Aldehyde/histidinol dehydrogenase;Aldehyde dehydrogenase, C-terminal;Aldehyde dehydrogenase, glutamic acid active site;Aldehyde dehydrogenase domain;Aldehyde dehydrogenase, N-terminal;Aldehyde dehydrogenase NAD(P)-dependent	KOG2456;COG1012	Aldehyde dehydrogenase;NAD-dependent aldehyde dehydrogenases	GO:0004029;GO:0018479;GO:0006081;GO:0008152;GO:0008106;GO:0055114;GO:0016620;GO:0005829;GO:0004030;GO:0005886;GO:0016491;GO:0005783	molecular_function;molecular_function;biological_process;biological_process;molecular_function;biological_process;molecular_function;cellular_component;molecular_function;cellular_component;molecular_function;cellular_component	aldehyde dehydrogenase (NAD) activity;benzaldehyde dehydrogenase (NAD+) activity;cellular aldehyde metabolic process;metabolic process;alcohol dehydrogenase (NADP+) activity;oxidation-reduction process;oxidoreductase activity, acting on the aldehyde or oxo group of donors, NAD or NADP as acceptor;cytosol;aldehyde dehydrogenase [NAD(P)+] activity;plasma membrane;oxidoreductase activity;endoplasmic…	-	-	-
ACLY	166.6089308	58.61382374	1.507117368	9.195799677	7.81E-13	8.45E-11	-	A0A024R1T9	ATP-citrate synthase	XP_005257452.1;NP_001087.2	-;ATP-citrate synthase isoform 1	47	ACLY	ATP citrate lyase	O	PF00285;PF02629;PF00549;PF16114	Citrate synthase, C-terminal domain;CoA binding domain;CoA-ligase;ATP citrate lyase citrate-binding	IPR002020;IPR016143;IPR003781;IPR017440;IPR033847;IPR005811;IPR014608;IPR036969;IPR016102;IPR036291;IPR017866;IPR032263	Citrate synthase;Citrate synthase-like, small alpha subdomain;CoA-binding;ATP-citrate lyase/succinyl-CoA ligase, active site;ATP-citrate lyase/succinyl-CoA ligase, conserved site;ATP-citrate lyase/succinyl-CoA ligase;ATP-citrate synthase;Citrate synthase superfamily;Succinyl-CoA synthetase-like;NAD(P)-binding domain superfamily;Succinyl-CoA synthetase, beta subunit, conserved site;ATP-citrate syn…	KOG1254;COG0045;COG0074;COG0372	ATP-citrate lyase;Succinyl-CoA synthetase, beta subunit;Succinyl-CoA synthetase, alpha subunit;Citrate synthase	GO:0005654;GO:0005737;GO:0008152;GO:0048037;GO:0003878;GO:0003824;GO:0016740;GO:0006085;GO:0006629;GO:0005829;GO:0005524;GO:0005886;GO:0046912;GO:0046872;GO:0000166;GO:0016829;GO:0006101	cellular_component;cellular_component;biological_process;molecular_function;molecular_function;molecular_function;molecular_function;biological_process;biological_process;cellular_component;molecular_function;cellular_component;molecular_function;molecular_function;molecular_function;molecular_function;biological_process	nucleoplasm;cytoplasm;metabolic process;cofactor binding;ATP citrate synthase activity;catalytic activity;transferase activity;acetyl-CoA biosynthetic process;lipid metabolic process;cytosol;ATP binding;plasma membrane;transferase activity, transferring acyl groups, acyl groups converted into alkyl on transfer;metal ion binding;nucleotide binding;lyase activity;citrate metabolic process	K01648;K01648	ko00020;ko00720	Citrate cycle (TCA cycle);Carbon fixation pathways in prokaryotes
AC006064.6	101.2420964	40.11549263	1.335548307	9.23296441	1.80E-10	7.98E-09	-	K7DSL0	Chromodomain helicase DNA binding protein 4	XP_016778334.1	-	451788	CHD4	chromodomain helicase DNA binding protein 4	O	PF00628;PF08073;PF06465;PF00385;PF00176;PF00271;PF08074;PF06461	PHD-finger;CHDNT (NUC034) domain;omain of Unknown Function (DUF1087);Chromo (CHRromatin Organisation MOdifier) domain;SNF2 family N-terminal domain;Helicase conserved C-terminal domain;CHDCT2 (NUC038) domain;omain of Unknown Function (DUF1086)	IPR014001;IPR001650;IPR009462;IPR011011;IPR038718;IPR002464;IPR013083;IPR012958;IPR019787;IPR012957;IPR027417;IPR000953;IPR023780;IPR016197;IPR019786;IPR000330;IPR001965;IPR009463	Helicase superfamily 1/2, ATP-binding domain;Helicase, C-terminal;Domain of unknown function DUF1086;Zinc finger, FYVE/PHD-type;SNF2-like, N-terminal domain superfamily;DNA/RNA helicase, ATP-dependent, DEAH-box type, conserved site;Zinc finger, RING/FYVE/PHD-type;CHD, N-terminal;Zinc finger, PHD-finger;CHD, C-terminal 2;P-loop containing nucleoside triphosphate hydrolase;Chromo/chromo shadow doma…	KOG0383;COG0553	Predicted helicase;Superfamily II DNA/RNA helicases, SNF2 family	GO:0005524;GO:0046872;GO:0005634	molecular_function;molecular_function;cellular_component	ATP binding;metal ion binding;nucleus	-	-	-
HNRNPK	166.5428873	76.94085968	1.114048937	9.276763393	8.91E-08	1.42E-06	ENSSTOG00000014107	A0A287CYM1	Heterogeneous nuclear ribonucleoprotein K	XP_005340973.1;XP_005340976.1;XP_013220950.1;XP_005340974.1	-;-;-;-	101969082	Hnrnpk	heterogeneous nuclear ribonucleoprotein K	-	-	-	IPR004088;IPR012987;IPR036612;IPR033090;IPR004087	K Homology domain, type 1;ROK, N-terminal;K Homology domain, type 1 superfamily;Heterogeneous nuclear ribonucleoprotein K;K Homology domain	-	-	GO:0003676;GO:0003723;GO:0006357;GO:0003677;GO:0006396	molecular_function;molecular_function;biological_process;molecular_function;biological_process	nucleic acid binding;RNA binding;regulation of transcription by RNA polymerase II;DNA binding;RNA processing	-	-	-
EIF4G1	96.89651084	41.54068257	1.221893519	9.242661908	4.89E-09	1.26E-07	-	B2RU10	eIF4G1 protein	NP_001181875.1;NP_001181876.1	eukaryotic translation initiation factor 4 gamma 1 isoform 6;-	1981	EIF4G1	eukaryotic translation initiation factor 4 gamma 1	O	PF02847;PF02020;PF02854	MA3 domain;eIF4-gamma/eIF5/eIF2-epsilon;MIF4G domain	IPR016021;IPR016024;IPR003307;IPR003890;IPR003891;IPR037584	MIF4G-like domain superfamily;Armadillo-type fold;W2 domain;MIF4G-like, type 3;Initiation factor eIF-4 gamma, MA3;Eukaryotic translation initiation factor 4 gamma 1	ENOG410XS4P;KOG0401	-;Translation initiation factor 4F, ribosome/mRNA-bridging subunit (eIF-4G)	GO:0003723;GO:0005737;GO:0003729;GO:0008190;GO:0003743;GO:0006413	molecular_function;cellular_component;molecular_function;molecular_function;molecular_function;biological_process	RNA binding;cytoplasm;mRNA binding;eukaryotic initiation factor 4E binding;translation initiation factor activity;translational initiation	-	-	-
ANXA1	189.4918941	75.78690141	1.322085976	9.206068204	2.71E-10	1.11E-08	ENSPTRG00000021024	H2R6M9	Annexin	-	-	-	-	-	-	PF00191	Annexin	IPR018252;IPR018502;IPR001464;IPR002388;IPR037104	Annexin repeat, conserved site;Annexin repeat;Annexin;Annexin A1;Annexin superfamily	ENOG410XPUN;KOG0819	-;Annexin	GO:0006954;GO:0005654;GO:0002548;GO:0045920;GO:0031532;GO:0090050;GO:0006909;GO:0090303;GO:1900087;GO:0007165;GO:0014839;GO:0004859;GO:0005634;GO:0031514;GO:0098641;GO:0032743;GO:0046632;GO:0033031;GO:0071385;GO:0043086;GO:0005884;GO:0016328;GO:0001780;GO:0071621;GO:0018149;GO:0005509;GO:0005615;GO:0030674;GO:0035924;GO:0097350;GO:0005768;GO:0005886;GO:0005544;GO:0001533;GO:0007187;GO:0042383;GO:…	biological_process;cellular_component;biological_process;biological_process;biological_process;biological_process;biological_process;biological_process;biological_process;biological_process;biological_process;molecular_function;cellular_component;cellular_component;molecular_function;biological_process;biological_process;biological_process;biological_process;biological_process;cellular_component;…	inflammatory response;nucleoplasm;monocyte chemotaxis;negative regulation of exocytosis;actin cytoskeleton reorganization;positive regulation of cell migration involved in sprouting angiogenesis;phagocytosis;positive regulation of wound healing;positive regulation of G1/S transition of mitotic cell cycle;signal transduction;myoblast migration involved in skeletal muscle regeneration;phospholipase…	-	-	-
CENPF	70.94391676	25.9041278	1.453461866	9.142629418	4.61E-12	3.98E-10	-	K7CVC0	Centromere protein F, 350/400kDa	-	-	457733	CENPF	centromere protein F	O	PF10473;PF10490;PF10481	Leucine-rich repeats of kinetochore protein Cenp-F/LEK1;Rb-binding domain of kinetochore protein Cenp-F/LEK1;Cenp-F N-terminal domain	IPR018463;IPR018302;IPR019513	Centromere protein Cenp-F, N-terminal;Kinetochore protein Cenp-F/LEK1, Rb protein-binding domain;Centromere protein Cenp-F, leucine-rich repeat-containing domain	ENOG410XS5F;ENOG410IGJF	-;-	GO:0008134;GO:0070840;GO:0042803	molecular_function;molecular_function;molecular_function	transcription factor binding;dynein complex binding;protein homodimerization activity	-	-	-
MTHFD1	66.94809305	25.07156295	1.416956854	9.133512175	1.48E-11	1.08E-09	ENSG00000100714	F5H2F4	C-1-tetrahydrofolate synthase, cytoplasmic	-	-	-	-	-	-	PF00763;PF02882;PF01268	Tetrahydrofolate dehydrogenase/cyclohydrolase, catalytic domain;Tetrahydrofolate dehydrogenase/cyclohydrolase, NAD(P)-binding domain;ormate--tetrahydrofolate ligase	IPR020628;IPR027417;IPR020630;IPR000672;IPR020631;IPR020867;IPR000559;IPR036291	Formate-tetrahydrofolate ligase, FTHFS, conserved site;P-loop containing nucleoside triphosphate hydrolase;Tetrahydrofolate dehydrogenase/cyclohydrolase, catalytic domain;Tetrahydrofolate dehydrogenase/cyclohydrolase;Tetrahydrofolate dehydrogenase/cyclohydrolase, NAD(P)-binding domain;Tetrahydrofolate dehydrogenase/cyclohydrolase, conserved site;Formate-tetrahydrofolate ligase, FTHFS;NAD(P)-bindi…	KOG4230;COG0190;COG2759	C1-tetrahydrofolate synthase;5,10-methylene-tetrahydrofolate dehydrogenase/Methenyl tetrahydrofolate cyclohydrolase;Formyltetrahydrofolate synthetase	GO:0004488;GO:0055114;GO:0003824;GO:0005829;GO:0005524;GO:0004329	molecular_function;biological_process;molecular_function;cellular_component;molecular_function;molecular_function	methylenetetrahydrofolate dehydrogenase (NADP+) activity;oxidation-reduction process;catalytic activity;cytosol;ATP binding;formate-tetrahydrofolate ligase activity	-	-	-
DPYSL3	113.8462627	47.37975996	1.264715436	9.176667814	1.47E-09	4.67E-08	ENSPTRG00000017380	K7B2Z5	Dihydropyrimidinase-like 3	XP_016809498.1	-	462171	DPYSL3	dihydropyrimidinase like 3	O	PF01979	Amidohydrolase family	IPR032466;IPR030628;IPR006680;IPR011778;IPR011059	Metal-dependent hydrolase;Dihydropyrimidinase-related protein 3;Amidohydrolase-related;Hydantoinase/dihydropyrimidinase;Metal-dependent hydrolase, composite domain superfamily	COG0044;KOG2584	Dihydroorotase and related cyclic amidohydrolases;Dihydroorotase and related enzymes	GO:0010975;GO:0005737;GO:0051491;GO:0051017;GO:0031005;GO:0016810;GO:0030334;GO:0048678;GO:0016787	biological_process;cellular_component;biological_process;biological_process;molecular_function;molecular_function;biological_process;biological_process;molecular_function	regulation of neuron projection development;cytoplasm;positive regulation of filopodium assembly;actin filament bundle assembly;filamin binding;hydrolase activity, acting on carbon-nitrogen (but not peptide) bonds;regulation of cell migration;response to axon injury;hydrolase activity	-	-	-
MATR3	61.26259772	26.62406355	1.202249016	9.1885054	8.53E-09	2.00E-07	ENSG00000280987	A8MXP9	Matrin-3	-	-	-	-	-	-	PF13893	RNA recognition motif. (a.k.a. RRM, RBD, or RNP domain)	IPR000690;IPR035979;IPR000504;IPR034930;IPR012677;IPR034928;IPR003604	Matrin/U1-C, C2H2-type zinc finger;RNA-binding domain superfamily;RNA recognition motif domain;Matrin-3, RNA recognition motif 2;Nucleotide-binding alpha-beta plait domain superfamily;Matrin-3, RNA recognition motif 1;Matrin/U1-C-like, C2H2-type zinc finger	-	-	GO:0003676;GO:0003723;GO:0008270;GO:0005634	molecular_function;molecular_function;molecular_function;cellular_component	nucleic acid binding;RNA binding;zinc ion binding;nucleus	-	-	-
DYNC1H1	22.07726229	8.819851819	1.323704011	9.150524348	2.61E-10	1.08E-08	ENSNLEG00000015806	G1S1B6	Uncharacterized protein	XP_003276212.1	-	100601904	DYNC1H1	dynein cytoplasmic 1 heavy chain 1	-	PF12780;PF12775;PF08385;PF03028;PF12777;PF12774;PF08393;PF07728;PF12781	P-loop containing dynein motor region D4;P-loop containing dynein motor region D3;ynein heavy chain, N-terminal region 1;ynein heavy chain and region D6 of dynein motor;Microtubule-binding stalk of dynein motor;Hydrolytic ATP binding site of dynein motor region D1;ynein heavy chain, N-terminal region 2;AAA domain (dynein-related subfamily);ATP-binding dynein motor region D5	IPR011704;IPR004273;IPR013594;IPR024743;IPR035706;IPR027417;IPR003593;IPR024317;IPR035699;IPR013602;IPR026983	ATPase, dynein-related, AAA domain;Dynein heavy chain domain;Dynein heavy chain, domain-1;Dynein heavy chain, coiled coil stalk;Dynein heavy chain, ATP-binding dynein motor region D5;P-loop containing nucleoside triphosphate hydrolase;AAA+ ATPase domain;Dynein heavy chain, AAA module D4;Dynein heavy chain, hydrolytic ATP-binding dynein motor region D1;Dynein heavy chain, domain-2;Dynein heavy cha…	COG5245;KOG3595	Dynein, heavy chain;Dyneins, heavy chain	GO:0033962;GO:0051293;GO:0003777;GO:0005874;GO:0005868;GO:0007018;GO:0060236;GO:0032388;GO:0008569;GO:0051959;GO:0005524;GO:0030286;GO:1905832;GO:0030175;GO:0016887;GO:0090235;GO:0034063;GO:0005737;GO:0005813	biological_process;biological_process;molecular_function;cellular_component;cellular_component;biological_process;biological_process;biological_process;molecular_function;molecular_function;molecular_function;cellular_component;biological_process;cellular_component;molecular_function;biological_process;biological_process;cellular_component;cellular_component	cytoplasmic mRNA processing body assembly;establishment of spindle localization;microtubule motor activity;microtubule;cytoplasmic dynein complex;microtubule-based movement;regulation of mitotic spindle organization;positive regulation of intracellular transport;ATP-dependent microtubule motor activity, minus-end-directed;dynein light intermediate chain binding;ATP binding;dynein complex;positive…	K10413;K10413;K10413	ko04145;ko04962;ko05132	Phagosome;Vasopressin-regulated water reabsorption;Salmonella infection
CAP1	212.3977381	97.53227557	1.12279247	9.207099947	7.18E-08	1.18E-06	ENSGGOG00000027527	G3SA10	Adenylyl cyclase-associated protein	XP_018871756.1	adenylyl cyclase-associated protein 1 isoform X3	101153402	CAP1	cyclase associated actin cytoskeleton regulatory protein 1	-	PF01213;PF08603	Adenylate cyclase associated (CAP) N terminal;Adenylate cyclase associated (CAP) C terminal	IPR028417;IPR028415;IPR016098;IPR036222;IPR001837;IPR006599;IPR013912;IPR018106;IPR017901;IPR036223;IPR013992	CAP, conserved site, C-terminal;Adenylyl cyclase-associated protein CAP1;Cyclase-associated protein CAP/septum formation inhibitor MinC, C-terminal;Adenylate cyclase-associated CAP, N-terminal domain superfamily;Adenylate cyclase-associated CAP;CARP motif;Adenylate cyclase-associated CAP, C-terminal;CAP, conserved site, N-terminal;C-CAP/cofactor C-like domain;Adenylate cyclase-associated CAP, C-t…	-	-	GO:0007010;GO:0030036;GO:0003779	biological_process;biological_process;molecular_function	cytoskeleton organization;actin cytoskeleton organization;actin binding	-	-	-
PFKFB3	131.1534396	47.95811046	1.451372746	9.096702831	4.99E-12	4.29E-10	ENSG00000170525	A0A1W2PR17	6-phosphofructo-2-kinase/fructose-2,6-bisphosphatase 3	XP_016871814.1	6-phosphofructo-2-kinase/fructose-2,6-bisphosphatase 3 isoform X1	5209	PFKFB3	6-phosphofructo-2-kinase/fructose-2,6-biphosphatase 3	O	-	-	IPR003094;IPR027417;IPR013078;IPR001345;IPR029033;IPR013079	Fructose-2,6-bisphosphatase;P-loop containing nucleoside triphosphate hydrolase;Histidine phosphatase superfamily, clade-1;Phosphoglycerate/bisphosphoglycerate mutase, active site;Histidine phosphatase superfamily;6-phosphofructo-2-kinase	-	-	GO:0006003;GO:0008152;GO:0003824;GO:0003873;GO:0006000;GO:0005524;GO:0046835	biological_process;biological_process;molecular_function;molecular_function;biological_process;molecular_function;biological_process	fructose 2,6-bisphosphate metabolic process;metabolic process;catalytic activity;6-phosphofructo-2-kinase activity;fructose metabolic process;ATP binding;carbohydrate phosphorylation	-	-	-
NQO1	269.6903214	132.9664694	1.020219806	9.224389672	9.35E-07	1.02E-05	ENSGGOG00000003294	G3QL89	NAD	XP_004057936.1	-	101151289	NQO1	NAD(P)H quinone dehydrogenase 1	-	PF02525	lavodoxin-like fold	IPR029039;IPR003680	Flavoprotein-like superfamily;Flavodoxin-like fold	-	-	GO:0043086;GO:0055114;GO:0042802;GO:0006979;GO:0003955;GO:0005829	biological_process;biological_process;molecular_function;biological_process;molecular_function;cellular_component	negative regulation of catalytic activity;oxidation-reduction process;identical protein binding;response to oxidative stress;NAD(P)H dehydrogenase (quinone) activity;cytosol	K00355	ko00130	Ubiquinone and other terpenoid-quinone biosynthesis
PGK1	144.5776401	60.96994045	1.245645234	9.126088759	2.56E-09	7.48E-08	-	K7CCI1	Phosphoglycerate kinase	NP_001129210.1	-	473678	PGK1	phosphoglycerate kinase 1	O	PF00162	Phosphoglycerate kinase	IPR036043;IPR001576;IPR015824;IPR015911	Phosphoglycerate kinase superfamily;Phosphoglycerate kinase;Phosphoglycerate kinase, N-terminal;Phosphoglycerate kinase, conserved site	COG0126;KOG1367	3-phosphoglycerate kinase;3-phosphoglycerate kinase	GO:0016740;GO:0004618;GO:0016301;GO:0005524;GO:0006096;GO:0016310	molecular_function;molecular_function;molecular_function;molecular_function;biological_process;biological_process	transferase activity;phosphoglycerate kinase activity;kinase activity;ATP binding;glycolytic process;phosphorylation	K00927;K00927;K00927;K00927	ko00010;ko01200;ko01230;ko00710	Glycolysis / Gluconeogenesis;Carbon metabolism;Biosynthesis of amino acids;Carbon fixation in photosynthetic organisms
SENP3-EIF4A1	223.2723268	106.6954164	1.065282996	9.181364801	3.12E-07	4.05E-06	ENSG00000277957	A0A087X0R7	SENP3-EIF4A1 readthrough	-	-	-	-	-	-	PF02902	Ulp1 protease family, C-terminal catalytic domain	IPR037945;IPR003653	Sentrin-specific protease 3;Ulp1 protease family, C-terminal catalytic domain	KOG0778;COG5160	Protease, Ulp1 family;Protease, Ulp1 family	GO:0004175;GO:0008234;GO:0071339;GO:0016926;GO:0006508;GO:0005634	molecular_function;molecular_function;cellular_component;biological_process;biological_process;cellular_component	endopeptidase activity;cysteine-type peptidase activity;MLL1 complex;protein desumoylation;proteolysis;nucleus	-	-	-
HNRNPM	139.8420258	62.81217923	1.15465564	9.151889627	3.13E-08	5.86E-07	ENSPANG00000000283	A0A0A0MWM4	Heterogeneous nuclear ribonucleoprotein M	XP_009191641.2	-	101025965	HNRNPM	heterogeneous nuclear ribonucleoprotein M	-	PF11532;PF00076	Heterogeneous nuclear ribonucleoprotein M;RNA recognition motif. (a.k.a. RRM, RBD, or RNP domain)	IPR024667;IPR024666;IPR035979;IPR000504;IPR012677;IPR034990	Heterogeneous nuclear ribonucleoprotein M;Heterogeneous nuclear ribonucleoprotein M, PY nuclear localisation signal;RNA-binding domain superfamily;RNA recognition motif domain;Nucleotide-binding alpha-beta plait domain superfamily;hnRNPM, RNA recognition motif 3	-	-	GO:0071013;GO:0005654;GO:0003676;GO:0003723;GO:0000398;GO:0019904;GO:0042382;GO:0000380;GO:0005681;GO:0016363	cellular_component;cellular_component;molecular_function;molecular_function;biological_process;molecular_function;cellular_component;biological_process;cellular_component;cellular_component	catalytic step 2 spliceosome;nucleoplasm;nucleic acid binding;RNA binding;mRNA splicing, via spliceosome;protein domain specific binding;paraspeckles;alternative mRNA splicing, via spliceosome;spliceosomal complex;nuclear matrix	-	-	-
EIF3B	86.68042654	35.79870442	1.275768536	9.112173552	1.08E-09	3.57E-08	-	A0A024R821	Eukaryotic translation initiation factor 3 subunit B	XP_011513902.1;XP_011513901.1;NP_001032360.1;NP_003742.2;XP_016868241.1	-;-;-;eukaryotic translation initiation factor 3 subunit B;-	8662	EIF3B	eukaryotic translation initiation factor 3 subunit B	O	PF08662;PF00076	ukaryotic translation initiation factor eIF2A;RNA recognition motif. (a.k.a. RRM, RBD, or RNP domain)	IPR013979;IPR015943;IPR035979;IPR011400;IPR034363;IPR000504;IPR012677	Translation initiation factor, beta propellor-like domain;WD40/YVTN repeat-like-containing domain superfamily;RNA-binding domain superfamily;Eukaryotic translation initiation factor 3 subunit B;eIF3B, RNA recognition motif;RNA recognition motif domain;Nucleotide-binding alpha-beta plait domain superfamily	KOG2314;COG5354	Translation initiation factor 3, subunit b (eIF-3b);Uncharacterized protein, contains Trp-Asp (WD) repeat	GO:0006412;GO:0003676;GO:0005737;GO:0003723;GO:0001732;GO:0033290;GO:0016282;GO:0005852;GO:0002183;GO:0003743;GO:0006413;GO:0031369;GO:0071541	biological_process;molecular_function;cellular_component;molecular_function;biological_process;cellular_component;cellular_component;cellular_component;biological_process;molecular_function;biological_process;molecular_function;cellular_component	translation;nucleic acid binding;cytoplasm;RNA binding;formation of cytoplasmic translation initiation complex;eukaryotic 48S preinitiation complex;eukaryotic 43S preinitiation complex;eukaryotic translation initiation factor 3 complex;cytoplasmic translational initiation;translation initiation factor activity;translational initiation;translation initiation factor binding;eukaryotic translation i…	K03253	ko03013	RNA transport
XRCC6	241.1638466	107.2663936	1.168788813	9.142478644	2.14E-08	4.27E-07	ENSPTRG00000045824;ENSPTRG00000022548	G2HER7	ATP-dependent DNA helicase 2 subunit 1	NP_001267434.1;XP_016802714.1;XP_016794761.1;XP_016794762.1;XP_016802713.1;XP_016794760.1	-;-;-;-;-;-	-;465902	-;XRCC6	-;X-ray repair cross complementing 6	-;O	PF03731;PF02037;PF03730;PF02735	Ku70/Ku80 N-terminal alpha/beta domain;SAP domain;Ku70/Ku80 C-terminal arm;Ku70/Ku80 beta-barrel domain	IPR036361;IPR003034;IPR027388;IPR005161;IPR005160;IPR036465;IPR006165;IPR006164;IPR016194	SAP domain superfamily;SAP domain;Ku70, bridge and pillars domain superfamily;Ku70/Ku80, N-terminal alpha/beta;Ku70/Ku80 C-terminal arm;von Willebrand factor A-like domain superfamily;Ku70;Ku70/Ku80 beta-barrel domain;SPOC-like, C-terminal domain superfamily	-	-	GO:0042162;GO:0003684;GO:0004386;GO:0000723;GO:0003677;GO:0043564;GO:0006303;GO:0032508;GO:0005634;GO:0004003	molecular_function;molecular_function;molecular_function;biological_process;molecular_function;cellular_component;biological_process;biological_process;cellular_component;molecular_function	telomeric DNA binding;damaged DNA binding;helicase activity;telomere maintenance;DNA binding;Ku70:Ku80 complex;double-strand break repair via nonhomologous end joining;DNA duplex unwinding;nucleus;ATP-dependent DNA helicase activity	K10884	ko03450	Non-homologous end-joining
MACF1	18.18309616	8.605364698	1.079265689	9.161000289	2.21E-07	3.01E-06	ENSG00000127603	H3BQK9	Microtubule-actin cross-linking factor 1, isoforms 1/2/3/5	-	-	-	-	-	-	PF00435;PF00307;PF00681;PF02187;PF13499	Spectrin repeat;Calponin homology (CH) domain;Plectin repeat;rowth-Arrest-Specific Protein 2 Domain;-hand domain pair	IPR036534;IPR001589;IPR018159;IPR001715;IPR011992;IPR003108;IPR002017;IPR036872;IPR001101;IPR002048;IPR018247;IPR035915	GAR domain superfamily;Actinin-type actin-binding domain, conserved site;Spectrin/alpha-actinin;Calponin homology domain;EF-hand domain pair;GAR domain;Spectrin repeat;CH domain superfamily;Plectin repeat;EF-hand domain;EF-Hand 1, calcium-binding site;Plakin repeat superfamily	COG5069;KOG0516	Ca2+-binding actin-bundling protein fimbrin/plastin (EF-Hand superfamily);Dystonin, GAS (Growth-arrest-specific protein), and related proteins	GO:0005509;GO:0005856;GO:0008017;GO:0003779	molecular_function;cellular_component;molecular_function;molecular_function	calcium ion binding;cytoskeleton;microtubule binding;actin binding	-	-	-
CHD4	60.275556	24.17445589	1.318057048	9.068177644	3.15E-10	1.26E-08	ENSG00000111642	A0A0C4DGG9	Chromodomain-helicase-DNA-binding protein 4	-	-	1108	CHD4	chromodomain helicase DNA binding protein 4	O	PF00628;PF08073;PF06465;PF00385;PF00176;PF00271;PF08074;PF06461	PHD-finger;CHDNT (NUC034) domain;omain of Unknown Function (DUF1087);Chromo (CHRromatin Organisation MOdifier) domain;SNF2 family N-terminal domain;Helicase conserved C-terminal domain;CHDCT2 (NUC038) domain;omain of Unknown Function (DUF1086)	IPR014001;IPR001650;IPR009462;IPR011011;IPR038718;IPR002464;IPR013083;IPR012958;IPR019787;IPR012957;IPR027417;IPR000953;IPR023780;IPR016197;IPR019786;IPR000330;IPR001965;IPR009463	Helicase superfamily 1/2, ATP-binding domain;Helicase, C-terminal;Domain of unknown function DUF1086;Zinc finger, FYVE/PHD-type;SNF2-like, N-terminal domain superfamily;DNA/RNA helicase, ATP-dependent, DEAH-box type, conserved site;Zinc finger, RING/FYVE/PHD-type;CHD, N-terminal;Zinc finger, PHD-finger;CHD, C-terminal 2;P-loop containing nucleoside triphosphate hydrolase;Chromo/chromo shadow doma…	KOG0383;COG0553	Predicted helicase;Superfamily II DNA/RNA helicases, SNF2 family	GO:0005524;GO:0046872;GO:0005634	molecular_function;molecular_function;cellular_component	ATP binding;metal ion binding;nucleus	-	-	-
EIF4A1	146.9357261	70.82505237	1.052830026	9.144857949	4.28E-07	5.25E-06	ENSSTOG00000024814	A0A287DCG9	Eukaryotic translation initiation factor 4A1	XP_005332864.1	-	101954664	Eif4a1	eukaryotic translation initiation factor 4A1	-	-	-	IPR014001;IPR001650;IPR037583;IPR011545;IPR027417;IPR000629;IPR014014	Helicase superfamily 1/2, ATP-binding domain;Helicase, C-terminal;Eukaryotic initiation factor 4A;DEAD/DEAH box helicase domain;P-loop containing nucleoside triphosphate hydrolase;ATP-dependent RNA helicase DEAD-box, conserved site;RNA helicase, DEAD-box type, Q motif	-	-	GO:0003676;GO:0004386;GO:0003743;GO:0005524;GO:0004004;GO:0016787;GO:0000166;GO:0006413	molecular_function;molecular_function;molecular_function;molecular_function;molecular_function;molecular_function;molecular_function;biological_process	nucleic acid binding;helicase activity;translation initiation factor activity;ATP binding;ATP-dependent RNA helicase activity;hydrolase activity;nucleotide binding;translational initiation	-	-	-
DDX3X	47.80777693	19.23943914	1.313145766	9.051432897	3.66E-10	1.44E-08	ENSG00000215301	A0A0D9SF53	ATP-dependent RNA helicase DDX3X	-	-	-	-	-	-	PF00270;PF00271	AD/DEAH box helicase;Helicase conserved C-terminal domain	IPR014001;IPR001650;IPR011545;IPR027417;IPR000629;IPR014014	Helicase superfamily 1/2, ATP-binding domain;Helicase, C-terminal;DEAD/DEAH box helicase domain;P-loop containing nucleoside triphosphate hydrolase;ATP-dependent RNA helicase DEAD-box, conserved site;RNA helicase, DEAD-box type, Q motif	-	-	GO:0003676;GO:0005634;GO:0004386;GO:0005829;GO:0005524;GO:0016787;GO:0000166	molecular_function;cellular_component;molecular_function;cellular_component;molecular_function;molecular_function;molecular_function	nucleic acid binding;nucleus;helicase activity;cytosol;ATP binding;hydrolase activity;nucleotide binding	-	-	-
TPR	60.71720303	21.21119402	1.517237965	8.982566767	5.94E-13	6.73E-11	-	K7B832	Translocated promoter region	-	-	457588	TPR	translocated promoter region, nuclear basket protein	O	PF07926	TPR/MLP1/MLP2-like protein	IPR012929	Nucleoprotein TPR/MLP1	KOG4674;ENOG410XSA1	Uncharacterized conserved coiled-coil protein;-	GO:0005622;GO:0006606	cellular_component;biological_process	intracellular;protein import into nucleus	-	-	-
SRSF6	146.6088748	62.97846329	1.21901103	9.002377852	5.56E-09	1.39E-07	-	A0A1S3ES98	serine/arginine-rich splicing factor 6 isoform X1	XP_012866312.1	serine/arginine-rich splicing factor 6 isoform X1	105981641	Srsf6	serine and arginine rich splicing factor 6	-	-	-	IPR012677;IPR000504;IPR034511;IPR035979	Nucleotide-binding alpha-beta plait domain superfamily;RNA recognition motif domain;SRSF6, RNA recognition motif 1;RNA-binding domain superfamily	-	-	GO:0003676;GO:0003723	molecular_function;molecular_function	nucleic acid binding;RNA binding	-	-	-
SNRNP200	64.09818754	23.02452926	1.477070308	8.928703159	2.28E-12	2.12E-10	ENSPTRG00000012230	H2QIC8	Small nuclear ribonucleoprotein 200kDa	XP_001147672.1	-	459413	SNRNP200	small nuclear ribonucleoprotein U5 subunit 200	O	PF00270;PF02889;PF00271	AD/DEAH box helicase;Sec63 Brl domain;Helicase conserved C-terminal domain	IPR014001;IPR001650;IPR035892;IPR011545;IPR027417;IPR036390;IPR004179;IPR014756	Helicase superfamily 1/2, ATP-binding domain;Helicase, C-terminal;C2 domain superfamily;DEAD/DEAH box helicase domain;P-loop containing nucleoside triphosphate hydrolase;Winged helix DNA-binding domain superfamily;Sec63 domain;Immunoglobulin E-set	KOG0952;COG1204	DNA/RNA helicase MER3/SLH1, DEAD-box superfamily;Superfamily II helicase	GO:0071013;GO:0005654;GO:0003676;GO:0005682;GO:0000398;GO:0046540;GO:0042802;GO:0008026;GO:0005681;GO:0005524;GO:0004004;GO:0030529;GO:0005634	cellular_component;cellular_component;molecular_function;cellular_component;biological_process;cellular_component;molecular_function;molecular_function;cellular_component;molecular_function;molecular_function;;cellular_component	catalytic step 2 spliceosome;nucleoplasm;nucleic acid binding;U5 snRNP;mRNA splicing, via spliceosome;U4/U6 x U5 tri-snRNP complex;identical protein binding;ATP-dependent helicase activity;spliceosomal complex;ATP binding;ATP-dependent RNA helicase activity;;nucleus	K12854	ko03040	Spliceosome
ALDH1A1	251.9849571	88.12775181	1.51562586	8.915588988	6.41E-13	7.07E-11	-	G2HJM2	Aldehyde dehydrogenase 1 family, member A1	XP_016815805.1;NP_001233476.1	-;-	464529	ALDH1A1	aldehyde dehydrogenase 1 family member A1	O	PF00171	Aldehyde dehydrogenase family	IPR016160;IPR016161;IPR016163;IPR029510;IPR015590;IPR016162	Aldehyde dehydrogenase, cysteine active site;Aldehyde/histidinol dehydrogenase;Aldehyde dehydrogenase, C-terminal;Aldehyde dehydrogenase, glutamic acid active site;Aldehyde dehydrogenase domain;Aldehyde dehydrogenase, N-terminal	COG1012;KOG2450	NAD-dependent aldehyde dehydrogenases;Aldehyde dehydrogenase	GO:0018479;GO:0008152;GO:0055114;GO:0016620;GO:0016491	molecular_function;biological_process;biological_process;molecular_function;molecular_function	benzaldehyde dehydrogenase (NAD+) activity;metabolic process;oxidation-reduction process;oxidoreductase activity, acting on the aldehyde or oxo group of donors, NAD or NADP as acceptor;oxidoreductase activity	K07249	ko00830	Retinol metabolism
THRAP3	150.7744266	65.09660225	1.211706675	8.99277145	6.83E-09	1.64E-07	ENSPTRG00000000535	H2PYN1	Thyroid hormone receptor associated protein 3	XP_016814738.1;XP_016814733.1;XP_016814729.1;XP_016814727.1	-;-;-;-	456752	THRAP3	thyroid hormone receptor associated protein 3	O	PF15440	THRAP3/BCLAF1 family	IPR029199;IPR026667	THRAP3/BCLAF1 family;Thyroid hormone receptor-associated protein 3	ENOG410IE11;ENOG410ZR5P	-;-	GO:0005654;GO:0048026;GO:0003712;GO:0005634;GO:0004872;GO:0042753;GO:0048255;GO:0016592;GO:0035145;GO:0000381;GO:0046966;GO:0006367;GO:0030521;GO:0001046;GO:0008380;GO:0001104;GO:0045944;GO:0045893;GO:0000956;GO:0016607;GO:0007623;GO:0003713;GO:0030518;GO:0051219	cellular_component;biological_process;molecular_function;cellular_component;-;biological_process;biological_process;cellular_component;cellular_component;biological_process;molecular_function;biological_process;biological_process;molecular_function;biological_process;molecular_function;biological_process;biological_process;biological_process;cellular_component;biological_process;molecular_functio…	nucleoplasm;positive regulation of mRNA splicing, via spliceosome;transcription cofactor activity;nucleus;-;positive regulation of circadian rhythm;mRNA stabilization;mediator complex;exon-exon junction complex;regulation of alternative mRNA splicing, via spliceosome;thyroid hormone receptor binding;transcription initiation from RNA polymerase II promoter;androgen receptor signaling pathway;core …	-	-	-
NUMA1	46.54127484	22.98301723	1.01791833	9.047760714	1.01E-06	1.10E-05	-	Q4LE64	NUMA1 variant protein	NP_001273490.1;NP_006176.2;XP_006718627.1	nuclear mitotic apparatus protein 1 isoform 2;nuclear mitotic apparatus protein 1 isoform 1;-	4926	NUMA1	nuclear mitotic apparatus protein 1	O	-	-	IPR026650	Nuclear mitotic apparatus protein 1	ENOG41125FF;ENOG410IFJ8	-;-	GO:0000139	cellular_component	Golgi membrane	-	-	-
PRPF6	230.2921996	73.48285287	1.64793515	8.854016682	6.83E-15	1.14E-12	ENSPTRG00000013765	K7BSZ8	PRP6 pre-mRNA processing factor 6 homolog	XP_016793773.1	-	458425	PRPF6	pre-mRNA processing factor 6	O	PF14559;PF06424;PF13181	Tetratricopeptide repeat;PRP1 splicing factor, N-terminal;Tetratricopeptide repeat	IPR010491;IPR011990;IPR013026;IPR027108;IPR019734;IPR003107	PRP1 splicing factor, N-terminal;Tetratricopeptide-like helical domain superfamily;Tetratricopeptide repeat-containing domain;Pre-mRNA-processing factor 6/Prp1/STA1;Tetratricopeptide repeat;HAT (Half-A-TPR) repeat	KOG0495;ENOG410XRKD	HAT repeat protein;-	GO:0071013;GO:0005682;GO:0043021;GO:0003723;GO:0000398;GO:0016607;GO:0046540;GO:0000244;GO:0006403;GO:0003713;GO:0006396;GO:0045944;GO:0050681;GO:0005634	cellular_component;cellular_component;molecular_function;molecular_function;biological_process;cellular_component;cellular_component;biological_process;biological_process;molecular_function;biological_process;biological_process;molecular_function;cellular_component	catalytic step 2 spliceosome;U5 snRNP;ribonucleoprotein complex binding;RNA binding;mRNA splicing, via spliceosome;nuclear speck;U4/U6 x U5 tri-snRNP complex;spliceosomal tri-snRNP complex assembly;RNA localization;transcription coactivator activity;RNA processing;positive regulation of transcription by RNA polymerase II;androgen receptor binding;nucleus	K12855	ko03040	Spliceosome
MKI67	54.58953556	22.32098993	1.290188937	8.948168344	7.38E-10	2.58E-08	ENSPTRG00000003055	H2Q2S1	Uncharacterized protein	XP_508147.3	antigen KI-67 isoform X1	450866	MKI67	marker of proliferation Ki-67	O	PF08065;PF00498;PF15276	K167R (NUC007) repeat;HA domain;Protein phosphatase 1 binding	IPR008984;IPR029334;IPR012568;IPR000253	SMAD/FHA domain superfamily;Protein phosphatase 1 binding domain;KI67R;Forkhead-associated (FHA) domain	ENOG410ZXYW;ENOG410JR7C	-;-	GO:0000793;GO:0007088;GO:0008022;GO:0016604;GO:0051983;GO:0005730;GO:0005634	cellular_component;biological_process;molecular_function;cellular_component;biological_process;cellular_component;cellular_component	condensed chromosome;regulation of mitotic nuclear division;protein C-terminus binding;nuclear body;regulation of chromosome segregation;nucleolus;nucleus	-	-	-
HSPA4	135.8514657	61.55513815	1.14204982	8.976077281	4.51E-08	7.99E-07	-	B4DH02	cDNA FLJ50510, highly similar to Heat shock 70 kDa protein 4	-	-	3308	HSPA4	heat shock protein family A (Hsp70) member 4	O	PF00012	Hsp70 protein	IPR018181;IPR029047;IPR013126;IPR029048	Heat shock protein 70, conserved site;Heat shock protein 70kD, peptide-binding domain superfamily;Heat shock protein 70 family;Heat shock protein 70kD, C-terminal domain superfamily	COG0443;KOG0103	Molecular chaperone;Molecular chaperones HSP105/HSP110/SSE1, HSP70 superfamily	GO:0005524;GO:0000166	molecular_function;molecular_function	ATP binding;nucleotide binding	-	-	-
EZR	207.4076034	91.8423741	1.175206183	8.946772014	1.87E-08	3.84E-07	ENSPTRG00000018748	H2R370	Ezrin	XP_016810181.1	ezrin isoform X1	463100	EZR	ezrin	O	PF00373;PF00769;PF09379;PF09380	RM central domain;zrin/radixin/moesin family;RM N-terminal domain;RM C-terminal PH-like domain	IPR019748;IPR029071;IPR019747;IPR035963;IPR018980;IPR018979;IPR008954;IPR019749;IPR011993;IPR000299;IPR014352;IPR000798;IPR011259;IPR011174	FERM central domain;Ubiquitin-like domain superfamily;FERM conserved site;FERM superfamily, second domain;FERM, C-terminal PH-like domain;FERM, N-terminal;Moesin tail domain superfamily;Band 4.1 domain;PH-like domain superfamily;FERM domain;FERM/acyl-CoA-binding protein superfamily;Ezrin/radixin/moesin-like;Ezrin/radixin/moesin, C-terminal;Ezrin/radixin/moesin	ENOG410XQFP;KOG3529	-;Radixin, moesin and related proteins of the ERM family	GO:0005856;GO:0008092;GO:0003779	cellular_component;molecular_function;molecular_function	cytoskeleton;cytoskeletal protein binding;actin binding	-	-	-
PTPN14	36.33173324	16.86205598	1.107421399	8.962161396	1.12E-07	1.71E-06	-	A8K6H6	Tyrosine-protein phosphatase non-receptor type	NP_005392.2	tyrosine-protein phosphatase non-receptor type 14	5784	PTPN14	protein tyrosine phosphatase non-receptor type 14	O	PF00373;PF00102;PF09379;PF09380	RM central domain;Protein-tyrosine phosphatase;RM N-terminal domain;RM C-terminal PH-like domain	IPR019748;IPR029071;IPR019747;IPR000242;IPR035963;IPR018980;IPR018979;IPR003595;IPR014392;IPR019749;IPR011993;IPR000299;IPR000387;IPR029021;IPR014352;IPR016130	FERM central domain;Ubiquitin-like domain superfamily;FERM conserved site;PTP type protein phosphatase;FERM superfamily, second domain;FERM, C-terminal PH-like domain;FERM, N-terminal;Protein-tyrosine phosphatase, catalytic;Protein-tyrosine phosphatase, non-receptor type-14, -21;Band 4.1 domain;PH-like domain superfamily;FERM domain;Tyrosine specific protein phosphatases domain;Protein-tyrosine p…	KOG0792;COG5599	Protein tyrosine phosphatase PTPMEG, contains FERM domain;Protein tyrosine phosphatase	GO:0005737;GO:0006470;GO:0004725;GO:0016311;GO:0016791;GO:0005856;GO:0016787;GO:0004721;GO:0035335	cellular_component;biological_process;molecular_function;biological_process;molecular_function;cellular_component;molecular_function;molecular_function;biological_process	cytoplasm;protein dephosphorylation;protein tyrosine phosphatase activity;dephosphorylation;phosphatase activity;cytoskeleton;hydrolase activity;phosphoprotein phosphatase activity;peptidyl-tyrosine dephosphorylation	-	-	-
PARP1	94.05103146	36.77782266	1.35456915	8.876015793	1.10E-10	5.36E-09	-	A0A024R3T8	Poly [ADP-ribose] polymerase	NP_001609.2	poly	142	PARP1	poly(ADP-ribose) polymerase 1	O	PF08063;PF05406;PF02877;PF00645;PF00533;PF00644	PADR1 (NUC008) domain;WGR domain;Poly(ADP-ribose) polymerase, regulatory domain;Poly(ADP-ribose) polymerase and DNA-Ligase Zn-finger region;BRCA1 C Terminus (BRCT) domain;Poly(ADP-ribose) polymerase catalytic domain	IPR008893;IPR036930;IPR004102;IPR036957;IPR001510;IPR012317;IPR036616;IPR001357;IPR038650;IPR036420;IPR008288;IPR012982	WGR domain;WGR domain superfamily;Poly(ADP-ribose) polymerase, regulatory domain;Zinc finger, PARP-type superfamily;Zinc finger, PARP-type;Poly(ADP-ribose) polymerase, catalytic domain;Poly(ADP-ribose) polymerase, regulatory domain superfamily;BRCT domain;PADR1 domain superfamily;BRCT domain superfamily;Poly [ADP-ribose] polymerase;PADR1 domain	KOG1037;ENOG410XP18	NAD+ ADP-ribosyltransferase Parp, required for poly-ADP ribosylation of nuclear proteins;-	GO:0019899;GO:1901216;GO:0010613;GO:0051901;GO:0060391;GO:1904646;GO:0010990;GO:0005634;GO:2000679;GO:0070412;GO:0007179;GO:0042826;GO:0016740;GO:0070212;GO:0023019;GO:0044030;GO:0003950;GO:0046332;GO:0033148;GO:0010332;GO:0003677;GO:0071560;GO:0006471;GO:0045944;GO:1904762;GO:0051287;GO:0071294;GO:1904044;GO:1903376;GO:0030331;GO:0008270;GO:0016757;GO:0042769;GO:1900182;GO:0016540	molecular_function;biological_process;biological_process;biological_process;biological_process;biological_process;biological_process;cellular_component;biological_process;molecular_function;biological_process;molecular_function;molecular_function;biological_process;biological_process;biological_process;molecular_function;molecular_function;biological_process;biological_process;molecular_function;…	enzyme binding;positive regulation of neuron death;positive regulation of cardiac muscle hypertrophy;positive regulation of mitochondrial depolarization;positive regulation of SMAD protein signal transduction;cellular response to amyloid-beta;regulation of SMAD protein complex assembly;nucleus;positive regulation of transcription regulatory region DNA binding;R-SMAD binding;transforming growth fa…	K10798;K10798;K10798;K10798	ko04212;ko04214;ko03410;ko04210	Longevity regulating pathway - worm;Apoptosis - fly;Base excision repair;Apoptosis
TKT	70.83559447	31.61268315	1.163940174	8.926961049	2.55E-08	4.92E-07	ENSGGOG00000009835	G3R300	Uncharacterized protein	-	-	-	-	-	-	PF00456;PF02780;PF02779	Transketolase, thiamine diphosphate binding domain;Transketolase, C-terminal domain;Transketolase, pyrimidine binding domain	IPR029061;IPR020826;IPR033248;IPR009014;IPR005474;IPR005475	Thiamin diphosphate-binding fold;Transketolase binding site;Transketolase, C-terminal domain;Transketolase C-terminal/Pyruvate-ferredoxin oxidoreductase domain II;Transketolase, N-terminal;Transketolase-like, pyrimidine-binding domain	-	-	GO:0003824;GO:0008152	molecular_function;biological_process	catalytic activity;metabolic process	-	-	-
EWSR1	64.96610036	27.82338531	1.223355869	8.904050208	5.04E-09	1.29E-07	ENSPPYG00000011684	H2P3Y7	EWS RNA binding protein 1	-	-	100173925	EWSR1	EWS RNA binding protein 1	-	PF00641;PF00076	Zn-finger in Ran binding protein and others;RNA recognition motif. (a.k.a. RRM, RBD, or RNP domain)	IPR001876;IPR033109;IPR035979;IPR000504;IPR036443;IPR034869;IPR012677;IPR034870	Zinc finger, RanBP2-type;RNA-binding protein EWS;RNA-binding domain superfamily;RNA recognition motif domain;Zinc finger, RanBP2-type superfamily;EWS, RNA recognition motif;Nucleotide-binding alpha-beta plait domain superfamily;TAF15/EWS/TLS family	KOG1995;ENOG4111Q2F	Conserved Zn-finger protein;-	GO:0003676;GO:0003723;GO:0042802;GO:0006355;GO:0046872;GO:0005730;GO:0005634	molecular_function;molecular_function;molecular_function;biological_process;molecular_function;cellular_component;cellular_component	nucleic acid binding;RNA binding;identical protein binding;regulation of transcription, DNA-templated;metal ion binding;nucleolus;nucleus	-	-	-
IQGAP1	57.39004458	22.67521633	1.339645416	8.847441211	1.75E-10	7.83E-09	-	A0A024RC65	HCG1991735, isoform CRA_a	NP_003861.1	ras GTPase-activating-like protein IQGAP1	8826	IQGAP1	IQ motif containing GTPase activating protein 1	O	PF00307;PF00612;PF03836;PF00616	Calponin homology (CH) domain;IQ calmodulin-binding motif;RasGAP C-terminus;TPase-activator protein for Ras-like GTPase	IPR000048;IPR001715;IPR001202;IPR027417;IPR001936;IPR036872;IPR000593;IPR008936;IPR023152	IQ motif, EF-hand binding site;Calponin homology domain;WW domain;P-loop containing nucleoside triphosphate hydrolase;Ras GTPase-activating domain;CH domain superfamily;RasGAP protein, C-terminal;Rho GTPase activation protein;Ras GTPase-activating protein, conserved site	COG5261;KOG2128	Protein involved in regulation of cellular morphogenesis/cytokinesis;Ras GTPase-activating protein family - IQGAP	GO:1900006;GO:1904754;GO:0035305;GO:1900086;GO:0043406;GO:0016020;GO:0043087;GO:0031252;GO:0030424;GO:0007165;GO:0005634;GO:0051894;GO:0015630;GO:0030426;GO:0016328;GO:0051019;GO:0001817;GO:0071364;GO:0048365;GO:0030529;GO:1903829;GO:0017048;GO:0043005;GO:0045860;GO:0008543;GO:0036120;GO:0005925;GO:0015629;GO:0005737;GO:0007173;GO:0045121;GO:0048008;GO:0005911;GO:0044344;GO:1990776	biological_process;biological_process;biological_process;biological_process;biological_process;cellular_component;biological_process;cellular_component;cellular_component;biological_process;cellular_component;biological_process;cellular_component;cellular_component;cellular_component;molecular_function;biological_process;biological_process;molecular_function;;biological_process;molecular_function…	positive regulation of dendrite development;positive regulation of vascular associated smooth muscle cell migration;negative regulation of dephosphorylation;positive regulation of peptidyl-tyrosine autophosphorylation;positive regulation of MAP kinase activity;membrane;regulation of GTPase activity;cell leading edge;axon;signal transduction;nucleus;positive regulation of focal adhesion assembly;m…	K16848;K16848;K16848	ko04810;ko05205;ko04520	Regulation of actin cytoskeleton;Proteoglycans in cancer;Adherens junction
TPX2	181.9438309	77.11331206	1.238406639	8.867069002	3.33E-09	9.43E-08	ENSPTRG00000013360	H2QK54	Uncharacterized protein	-	-	-	-	-	-	PF12214;PF09041;PF06886	Cell cycle regulated microtubule associated protein;Aurora-A binding;Targeting protein for Xklp2 (TPX2)	IPR009675;IPR027330;IPR015128;IPR027329	TPX2;TPX2 central domain;Aurora-A binding;TPX2, C-terminal	ENOG410IIEY;ENOG4110SQ6	-;-	GO:0005654;GO:0015630;GO:0043203;GO:0032147;GO:0000922;GO:0045171;GO:0005819;GO:0005815;GO:0005874;GO:0019901;GO:0090307;GO:0060236;GO:0061676;GO:0072686	cellular_component;cellular_component;cellular_component;biological_process;cellular_component;cellular_component;cellular_component;cellular_component;cellular_component;molecular_function;biological_process;biological_process;molecular_function;cellular_component	nucleoplasm;microtubule cytoskeleton;axon hillock;activation of protein kinase activity;spindle pole;intercellular bridge;spindle;microtubule organizing center;microtubule;protein kinase binding;mitotic spindle assembly;regulation of mitotic spindle organization;importin-alpha family protein binding;mitotic spindle	-	-	-
PRRC2C	46.11184697	22.97719965	1.004908711	8.935507623	1.41E-06	1.45E-05	ENSG00000117523	E7EPN9	Protein PRRC2C	XP_005245081.1	protein PRRC2C isoform X11	23215	PRRC2C	proline rich coiled-coil 2C	O	PF07001	BAT2 N-terminus	IPR009738;IPR033184	BAT2, N-terminal;Protein PRRC2	ENOG4111VEG;KOG4817	-;Unnamed protein	GO:0005829	cellular_component	cytosol	-	-	-
MORC4	107.5876774	44.23395312	1.28224978	8.835679291	9.57E-10	3.25E-08	ENSPTRG00000022157	K7CW80	MORC family CW-type zinc finger 4	XP_016798930.1	MORC family CW-type zinc finger protein 4 isoform X2	465796	MORC4	MORC family CW-type zinc finger 4	O	PF13589;PF07496	Histidine kinase-, DNA gyrase B-, and HSP90-like ATPase;CW-type Zinc Finger	IPR011124;IPR036890;IPR003594	Zinc finger, CW-type;Histidine kinase/HSP90-like ATPase superfamily;Histidine kinase/HSP90-like ATPase	KOG1845;ENOG411033B	MORC family ATPases;-	GO:0005654;GO:0008270;GO:0046872	cellular_component;molecular_function;molecular_function	nucleoplasm;zinc ion binding;metal ion binding	-	-	-
TMPO	74.10870053	32.87802983	1.172485781	8.828383942	2.07E-08	4.15E-07	ENSGGOG00000003388	G3QLH5	Thymopoietin	XP_004053770.1	thymopoietin isoform X1	101133363	TMPO	thymopoietin	-	PF03020;PF11560;PF08198	LEM domain;Lamina-associated polypeptide 2 alpha;Thymopoietin protein	IPR021623;IPR013146;IPR011015;IPR003887	Lamina-associated polypeptide 2 alpha, C-terminal;LEM-like domain;LEM/LEM-like domain superfamily;LEM domain	-	-	GO:0005635;GO:0045296;GO:0003677;GO:0000785;GO:0006355;GO:0005634	cellular_component;molecular_function;molecular_function;cellular_component;biological_process;cellular_component	nuclear envelope;cadherin binding;DNA binding;chromatin;regulation of transcription, DNA-templated;nucleus	-	-	-
XRN2	184.7933501	79.8362322	1.210762395	8.816710113	7.30E-09	1.74E-07	-	B3KMC9	cDNA FLJ10711 fis, clone NT2RP3000917, highly similar to 5'-3' exoribonuclease 2	-	-	22803	XRN2	5'-3' exoribonuclease 2	O	PF03159	XRN 5'-3' exonuclease N-terminus	IPR027073;IPR017151;IPR004859	5'-3' exoribonuclease;5'-3' exoribonuclease type 2;Putative 5-3 exonuclease	KOG2044;COG5049	5'-3' exonuclease HKE1/RAT1;5'-3' exonuclease	GO:0004518;GO:0003676;GO:0006397;GO:0090305;GO:0004527;GO:0090503;GO:0006139;GO:0004534;GO:0016787;GO:0005634	molecular_function;molecular_function;biological_process;biological_process;molecular_function;biological_process;biological_process;molecular_function;molecular_function;cellular_component	nuclease activity;nucleic acid binding;mRNA processing;nucleic acid phosphodiester bond hydrolysis;exonuclease activity;RNA phosphodiester bond hydrolysis, exonucleolytic;nucleobase-containing compound metabolic process;5'-3' exoribonuclease activity;hydrolase activity;nucleus	-	-	-
DCTN1	59.98343363	23.2466344	1.367500047	8.762822306	7.69E-11	4.05E-09	-	Q6MZZ3	Uncharacterized protein DKFZp686I0746	NP_001177766.1;NP_004073.2	dynactin subunit 1 isoform 6;dynactin subunit 1 isoform 1	1639	DCTN1	dynactin subunit 1	O	PF01302;PF12455	CAP-Gly domain;ynein associated protein	IPR036859;IPR022157;IPR027663;IPR000938	CAP Gly-rich domain superfamily;Dynein associated protein;Dynactin subunit 1;CAP Gly-rich domain	COG5244;KOG0971	Dynactin complex subunit involved in mitotic spindle partitioning in anaphase B;Microtubule-associated protein dynactin DCTN1/Glued	GO:0010970;GO:0070840;GO:0005869	biological_process;molecular_function;cellular_component	transport along microtubule;dynein complex binding;dynactin complex	K04648;K04648	ko04962;ko05016	Vasopressin-regulated water reabsorption;Huntington's disease
ADAR	64.46067452	30.88108992	1.061666319	8.842447671	3.62E-07	4.61E-06	ENSPTRG00000022833	K7C1E2	Adenosine deaminase, RNA-specific	XP_016783523.1	double-stranded RNA-specific adenosine deaminase isoform X4	457349	ADAR	adenosine deaminase RNA specific	O	PF00035;PF02295;PF02137	ouble-stranded RNA binding motif;Adenosine deaminase z-alpha domain;Adenosine-deaminase (editase) domain	IPR002466;IPR014720;IPR000607;IPR036388;IPR036390	Adenosine deaminase/editase;Double-stranded RNA-binding domain;Double-stranded RNA-specific adenosine deaminase (DRADA);Winged helix-like DNA-binding domain superfamily;Winged helix DNA-binding domain superfamily	KOG2777;ENOG410XT0Z	tRNA-specific adenosine deaminase 1;-	GO:0003726;GO:0004000;GO:0003723;GO:0006396	molecular_function;molecular_function;molecular_function;biological_process	double-stranded RNA adenosine deaminase activity;adenosine deaminase activity;RNA binding;RNA processing	-	-	-
MCM4	87.97855845	30.62626331	1.522331564	8.69159608	5.56E-13	6.35E-11	-	A0A024R7U6	DNA helicase	-	-	4173	MCM4	minichromosome maintenance complex component 4	O	PF00493;PF14551;PF17207	MCM2/3/5 family;MCM N-terminal domain;MCM OB domain	IPR027925;IPR008047;IPR033762;IPR027417;IPR018525;IPR031327;IPR012340;IPR001208	MCM N-terminal domain;Mini-chromosome maintenance complex protein 4;MCM OB domain;P-loop containing nucleoside triphosphate hydrolase;Mini-chromosome maintenance, conserved site;Mini-chromosome maintenance protein;Nucleic acid-binding, OB-fold;MCM domain	KOG0478;COG1241	DNA replication licensing factor, MCM4 component;Predicted ATPase involved in replication control, Cdc46/Mcm family	GO:0004386;GO:0006270;GO:0003678;GO:0003677;GO:0006260;GO:0042555;GO:0005524;GO:0016787;GO:0000166;GO:0032508;GO:0005634	molecular_function;biological_process;molecular_function;molecular_function;biological_process;cellular_component;molecular_function;molecular_function;molecular_function;biological_process;cellular_component	helicase activity;DNA replication initiation;DNA helicase activity;DNA binding;DNA replication;MCM complex;ATP binding;hydrolase activity;nucleotide binding;DNA duplex unwinding;nucleus	-	-	-
AL031681.3	150.1964677	60.74679415	1.305929966	8.729246171	4.93E-10	1.84E-08	ENSNLEG00000006529	G1R433	L3MBTL1, histone methyl-lysine binding protein	-	-	-	-	-	-	PF01530;PF02820	Zinc finger, C2HC type;mbt repeat	IPR004092;IPR002515;IPR036060	Mbt repeat;Zinc finger, C2HC-type;Zinc finger, C2HC-type superfamily	KOG3766;ENOG410Y4AQ	Polycomb group protein SCM/L(3)MBT (tumor-supressor in Drosophila and humans);-	GO:0031493;GO:0005654;GO:0035064;GO:0031491;GO:0005634;GO:0030097;GO:0003700;GO:0003682;GO:0007088;GO:0005886;GO:0006325;GO:0045892;GO:0042802;GO:0000793;GO:0042393;GO:0006355;GO:0045652;GO:0008270;GO:0032093;GO:0000785	molecular_function;cellular_component;molecular_function;molecular_function;cellular_component;biological_process;molecular_function;molecular_function;biological_process;cellular_component;biological_process;biological_process;molecular_function;cellular_component;molecular_function;biological_process;biological_process;molecular_function;molecular_function;cellular_component	nucleosomal histone binding;nucleoplasm;methylated histone binding;nucleosome binding;nucleus;hemopoiesis;DNA binding transcription factor activity;chromatin binding;regulation of mitotic nuclear division;plasma membrane;chromatin organization;negative regulation of transcription, DNA-templated;identical protein binding;condensed chromosome;histone binding;regulation of transcription, DNA-templat…	-	-	-
TOP1	161.7947809	71.16413978	1.184907479	8.764619031	1.50E-08	3.17E-07	ENSPTRG00000013498	H2QKC9	Topoisomerase	XP_514649.2	-	458252	TOP1	DNA topoisomerase I	O	PF02919;PF14370;PF01028	ukaryotic DNA topoisomerase I, DNA binding fragment;C-terminal topoisomerase domain;ukaryotic DNA topoisomerase I, catalytic core	IPR013499;IPR014711;IPR018521;IPR013034;IPR025834;IPR001631;IPR013500;IPR036202;IPR013030;IPR011010;IPR014727;IPR008336	DNA topoisomerase I, eukaryotic-type;DNA topoisomerase I, catalytic core, alpha-helical subdomain, eukaryotic-type;DNA topoisomerase I, active site;DNA topoisomerase I, DNA binding, N-terminal domain 1;Topoisomerase I C-terminal domain;DNA topoisomerase I;DNA topoisomerase I, catalytic core, eukaryotic-type;DNA topoisomerase I, DNA binding, eukaryotic-type, N-terminal domain superfamily;DNA topoi…	KOG0981;COG3569	DNA topoisomerase I;Topoisomerase IB	GO:0005654;GO:0016853;GO:0007059;GO:0018105;GO:0000228;GO:0043204;GO:0003690;GO:0003917;GO:0005730;GO:0005634;GO:0003697;GO:0006338;GO:0003682;GO:0001650;GO:0005524;GO:0001046;GO:0032922;GO:0042493;GO:0097100;GO:0004674;GO:0040016;GO:0003677;GO:0032993;GO:0005737;GO:0031298;GO:0006265;GO:0019904;GO:0009330;GO:0000932;GO:0007623;GO:0006260;GO:0005694	cellular_component;molecular_function;biological_process;biological_process;cellular_component;cellular_component;molecular_function;molecular_function;cellular_component;cellular_component;molecular_function;biological_process;molecular_function;cellular_component;molecular_function;molecular_function;biological_process;biological_process;molecular_function;molecular_function;biological_process;…	nucleoplasm;isomerase activity;chromosome segregation;peptidyl-serine phosphorylation;nuclear chromosome;perikaryon;double-stranded DNA binding;DNA topoisomerase type I activity;nucleolus;nucleus;single-stranded DNA binding;chromatin remodeling;chromatin binding;fibrillar center;ATP binding;core promoter sequence-specific DNA binding;circadian regulation of gene expression;response to drug;superc…	-	-	-
ILF2	264.6694423	125.4354357	1.077215651	8.784697891	2.48E-07	3.32E-06	-	H9FU13	Interleukin enhancer-binding factor 2	NP_001253102.1	-	715452	ILF2	interleukin enhancer binding factor 2	-	-	-	IPR006561;IPR006116	DZF domain;2-5-oligoadenylate synthetase, N-terminal	KOG3793;ENOG410XQCJ	Transcription factor NFAT, subunit NF45;-	GO:0003723;GO:0005524;GO:0016740;GO:0006955	molecular_function;molecular_function;molecular_function;biological_process	RNA binding;ATP binding;transferase activity;immune response	-	-	-
LMNB1	164.203428	71.39331585	1.201586893	8.741293679	9.58E-09	2.20E-07	ENSGGOG00000007999	G3RWL2	Lamin B1	XP_004042476.1	lamin-B1	101147221	LMNB1	lamin B1	-	PF00038;PF00932	Intermediate filament protein;Lamin Tail Domain	IPR018039;IPR036415;IPR001322;IPR001664	Intermediate filament protein, conserved site;Lamin tail domain superfamily;Lamin tail domain;Intermediate filament protein	-	-	GO:0005635;GO:0005654;GO:0043274;GO:0016363;GO:0031965;GO:0005198;GO:0005638;GO:0005882;GO:0005637;GO:0005634	cellular_component;cellular_component;molecular_function;cellular_component;cellular_component;molecular_function;cellular_component;cellular_component;cellular_component;cellular_component	nuclear envelope;nucleoplasm;phospholipase binding;nuclear matrix;nuclear membrane;structural molecule activity;lamin filament;intermediate filament;nuclear inner membrane;nucleus	K07611;K07611	ko04210;ko04214	Apoptosis;Apoptosis - fly
AC068831.6	82.93479902	36.9268907	1.167270642	8.742740116	2.43E-08	4.72E-07	-	A0A0S2Z577	Vacuolar protein sorting 33-like protein B isoform 1	NP_061138.3	vacuolar protein sorting-associated protein 33B isoform 1	26276	VPS33B	VPS33B late endosome and lysosome associated	O	PF00995	Sec1 family	IPR001619;IPR036045;IPR027121;IPR027482	Sec1-like protein;Sec1-like superfamily;Vacuolar protein sorting-associated protein 33;Sec1-like, domain 2	-	-	GO:0006904;GO:0032963;GO:0035855;GO:0016192;GO:0090330;GO:0006886;GO:0017185;GO:0005622;GO:0030199;GO:0070889	biological_process;biological_process;biological_process;biological_process;biological_process;biological_process;biological_process;cellular_component;biological_process;biological_process	vesicle docking involved in exocytosis;collagen metabolic process;megakaryocyte development;vesicle-mediated transport;regulation of platelet aggregation;intracellular protein transport;peptidyl-lysine hydroxylation;intracellular;collagen fibril organization;platelet alpha granule organization	-	-	-
RRM2	64.40006346	31.56787163	1.028575618	8.77908365	8.21E-07	9.13E-06	-	D6W4Z6	HCG23833, isoform CRA_b	-	-	-	-	-	-	PF00268	Ribonucleotide reductase, small chain	IPR012348;IPR009078;IPR033909;IPR030475;IPR000358	Ribonucleotide reductase-like;Ferritin-like superfamily;Ribonucleotide reductase small subunit;Ribonucleotide reductase small subunit, acitve site;Ribonucleotide reductase small subunit family	COG0208;KOG1567	Ribonucleotide reductase, beta subunit;Ribonucleotide reductase, beta subunit	GO:0055114;GO:0009263;GO:0016491	biological_process;biological_process;molecular_function	oxidation-reduction process;deoxyribonucleotide biosynthetic process;oxidoreductase activity	-	-	-
CLTC	49.17133517	16.95042969	1.536441069	8.611942619	3.58E-13	4.39E-11	ENSG00000141367	A0A087WVQ6	Clathrin heavy chain	NP_001275582.1	clathrin heavy chain 1 isoform 2	1213	CLTC	clathrin heavy chain	O	PF00637;PF13838;PF01394;PF09268	Region in Clathrin and VPS;Clathrin-H-link;Clathrin propeller repeat;Clathrin, heavy-chain linker	IPR000547;IPR011990;IPR022365;IPR016024;IPR015348;IPR016341;IPR016025	Clathrin, heavy chain/VPS, 7-fold repeat;Tetratricopeptide-like helical domain superfamily;Clathrin, heavy chain, propeller repeat;Armadillo-type fold;Clathrin, heavy chain, linker, core motif;Clathrin, heavy chain;Clathrin heavy chain, N-terminal	KOG0985;ENOG410XPH1	Vesicle coat protein clathrin, heavy chain;-	GO:0071439;GO:0016192;GO:0005764;GO:0030132;GO:0006886;GO:0032051;GO:0031410;GO:0030130;GO:0005905;GO:0016020;GO:0048268;GO:0005198;GO:0005768;GO:0030659;GO:0043231;GO:0072686	cellular_component;biological_process;cellular_component;cellular_component;biological_process;molecular_function;cellular_component;cellular_component;cellular_component;cellular_component;biological_process;molecular_function;cellular_component;cellular_component;cellular_component;cellular_component	clathrin complex;vesicle-mediated transport;lysosome;clathrin coat of coated pit;intracellular protein transport;clathrin light chain binding;cytoplasmic vesicle;clathrin coat of trans-Golgi network vesicle;clathrin-coated pit;membrane;clathrin coat assembly;structural molecule activity;endosome;cytoplasmic vesicle membrane;intracellular membrane-bounded organelle;mitotic spindle	-	-	-
STIP1	125.5188417	59.32810714	1.081083981	8.732152364	2.28E-07	3.09E-06	-	H2R1G1	Uncharacterized protein	-	-	-	-	-	-	PF13181;PF07719;PF13424;PF13414	Tetratricopeptide repeat;Tetratricopeptide repeat;Tetratricopeptide repeat;TPR repeat	-	-	-	-	-	-	-	-	-	-
FNDC3B	43.30639766	21.63501302	1.001183153	8.757080216	1.58E-06	1.61E-05	ENSPTRG00000015629	H2QNR3	Fibronectin type III domain containing 3B	-	-	460850	FNDC3B	fibronectin type III domain containing 3B	O	PF00041	ibronectin type III domain	IPR013783;IPR003961;IPR036116	Immunoglobulin-like fold;Fibronectin type III;Fibronectin type III superfamily	ENOG410XNUW;ENOG410IE8R	-;-	-	-	-	-	-	-
KHDRBS1	162.4984507	66.76416918	1.283238375	8.666148099	9.75E-10	3.29E-08	ENSCSAG00000001043	A0A0D9S7Y1	KH RNA binding domain containing, signal transduction associated 1	XP_007977803.1	KH domain-containing, RNA-binding, signal transduction-associated protein 1	103225208	KHDRBS1	KH RNA binding domain containing, signal transduction associated 1	-	PF16274;PF00013;PF16568	Qua1 domain;KH domain;Tyrosine-rich domain of Sam68	IPR004088;IPR036612;IPR032335;IPR032571;IPR004087	K Homology domain, type 1;K Homology domain, type 1 superfamily;Sam68, tyrosine-rich domain;KHDRBS, Qua1 domain;K Homology domain	-	-	GO:0005654;GO:0003676;GO:0003723;GO:0005070;GO:0009967;GO:0045948;GO:0048024;GO:0042802;GO:0046833;GO:0019904;GO:0045892;GO:0046831;GO:0016020;GO:0051259;GO:0007166;GO:0008143;GO:0008266;GO:0005634	cellular_component;molecular_function;molecular_function;molecular_function;biological_process;biological_process;biological_process;molecular_function;biological_process;molecular_function;biological_process;biological_process;cellular_component;biological_process;biological_process;molecular_function;molecular_function;cellular_component	nucleoplasm;nucleic acid binding;RNA binding;SH3/SH2 adaptor activity;positive regulation of signal transduction;positive regulation of translational initiation;regulation of mRNA splicing, via spliceosome;identical protein binding;positive regulation of RNA export from nucleus;protein domain specific binding;negative regulation of transcription, DNA-templated;regulation of RNA export from nucleu…	-	-	-
PRC1	102.4470597	46.54737776	1.138071288	8.684554814	5.34E-08	9.25E-07	-	A0A024RC67	Protein regulator of cytokinesis 1, isoform CRA_e	NP_003972.1	protein regulator of cytokinesis 1 isoform 1	9055	PRC1	protein regulator of cytokinesis 1	O	PF03999	Microtubule associated protein (MAP65/ASE1 family)	IPR007145;IPR032921	Microtubule-associated protein, MAP65/Ase1/PRC1;Protein regulator of cytokinesis 1	ENOG410YZBK;KOG4302	-;Microtubule-associated protein essential for anaphase spindle elongation	GO:0001578;GO:0000910;GO:0005856;GO:0000226;GO:0008017	biological_process;biological_process;cellular_component;biological_process;molecular_function	microtubule bundle formation;cytokinesis;cytoskeleton;microtubule cytoskeleton organization;microtubule binding	-	-	-
PFKP	101.4495513	41.69739765	1.282690705	8.63479089	1.00E-09	3.36E-08	-	K7C3C5	ATP-dependent 6-phosphofructokinase	XP_016818044.1	ATP-dependent 6-phosphofructokinase, platelet type isoform X2	450266	PFKP	phosphofructokinase, platelet	O	PF00365	Phosphofructokinase	IPR000023;IPR015912;IPR022953;IPR009161;IPR035966	Phosphofructokinase domain;Phosphofructokinase, conserved site;ATP-dependent 6-phosphofructokinase;ATP-dependent 6-phosphofructokinase, eukaryotic-type;Phosphofructokinase superfamily	COG0205;KOG2440	6-phosphofructokinase;Pyrophosphate-dependent phosphofructo-1-kinase	GO:0005737;GO:0006002;GO:0008152;GO:0003824;GO:0016740;GO:0003872;GO:0016301;GO:0005524;GO:0006096;GO:0046872;GO:0016310;GO:0000166;GO:0061615	cellular_component;biological_process;biological_process;molecular_function;molecular_function;molecular_function;molecular_function;molecular_function;biological_process;molecular_function;biological_process;molecular_function;biological_process	cytoplasm;fructose 6-phosphate metabolic process;metabolic process;catalytic activity;transferase activity;6-phosphofructokinase activity;kinase activity;ATP binding;glycolytic process;metal ion binding;phosphorylation;nucleotide binding;glycolytic process through fructose-6-phosphate	-	-	-
PES1	124.2171139	60.08570449	1.047738522	8.704525127	5.23E-07	6.24E-06	-	B2RDF2	Pescadillo homolog	NP_055118.1	pescadillo homolog isoform 1	23481	PES1	pescadillo ribosomal biogenesis factor 1	O	PF06732;PF16589	Pescadillo N-terminus;BRCT domain, a BRCA1 C-terminus domain	IPR010613;IPR036420;IPR001357	Pescadillo;BRCT domain superfamily;BRCT domain	KOG2481;COG5163	Protein required for normal rRNA processing;Protein required for biogenesis of the 60S ribosomal subunit	GO:0005654;GO:0043021;GO:0007000;GO:0033365;GO:0030687;GO:0000793;GO:0070545;GO:0006364;GO:0000466;GO:0005829;GO:0000463;GO:0042254;GO:0005694;GO:0042273;GO:0005730;GO:0005634	cellular_component;molecular_function;biological_process;biological_process;cellular_component;cellular_component;cellular_component;biological_process;biological_process;cellular_component;biological_process;biological_process;cellular_component;biological_process;cellular_component;cellular_component	nucleoplasm;ribonucleoprotein complex binding;nucleolus organization;protein localization to organelle;preribosome, large subunit precursor;condensed chromosome;PeBoW complex;rRNA processing;maturation of 5.8S rRNA from tricistronic rRNA transcript (SSU-rRNA, 5.8S rRNA, LSU-rRNA);cytosol;maturation of LSU-rRNA from tricistronic rRNA transcript (SSU-rRNA, 5.8S rRNA, LSU-rRNA);ribosome biogenesis;c…	-	-	-
TUFM	252.5322886	122.0556424	1.048896857	8.6938948	5.10E-07	6.09E-06	ENSPTRG00000007939	H2QAU9	Elongation factor Tu	XP_510904.2	-	454018	TUFM	Tu translation elongation factor, mitochondrial	O	PF03144;PF00009;PF03143	longation factor Tu domain 2;longation factor Tu GTP binding domain;longation factor Tu C-terminal domain	IPR033720;IPR009000;IPR031157;IPR027417;IPR000795;IPR009001;IPR004541;IPR004161;IPR004160	Elongation factor Tu, domain 2;Translation protein, beta-barrel domain superfamily;Tr-type G domain, conserved site;P-loop containing nucleoside triphosphate hydrolase;Transcription factor, GTP-binding domain;Translation elongation factor EF1A/initiation factor IF2gamma, C-terminal;Translation elongation factor EFTu/EF1A, bacterial/organelle;Translation elongation factor EFTu-like, domain 2;Trans…	COG0050;KOG0460	GTPases - translation elongation factors;Mitochondrial translation elongation factor Tu	GO:0003746;GO:0006414;GO:0005622;GO:0005525;GO:0005739;GO:0042645;GO:0003924;GO:0005743;GO:0043209;GO:0000166	molecular_function;biological_process;cellular_component;molecular_function;cellular_component;cellular_component;molecular_function;cellular_component;cellular_component;molecular_function	translation elongation factor activity;translational elongation;intracellular;GTP binding;mitochondrion;mitochondrial nucleoid;GTPase activity;mitochondrial inner membrane;myelin sheath;nucleotide binding	-	-	-
EPRS1	104.1923313	42.42410786	1.296248974	8.608044435	6.80E-10	2.42E-08	ENSPTRG00000001995	H2Q156	Glutamyl-prolyl-tRNA synthetase	XP_001172425.1	bifunctional glutamate/proline--tRNA ligase isoform X2	457746	EPRS1	glutamyl-prolyl-tRNA synthetase 1	O	PF00458;PF00749;PF09180;PF00587;PF03129;PF03950;PF00043	WHEP-TRS domain;tRNA synthetases class I (E and Q), catalytic domain;Prolyl-tRNA synthetase, C-terminal;tRNA synthetase class II core domain (G, H, P, S and T);Anticodon binding domain;tRNA synthetases class I (E and Q), anti-codon binding domain;lutathione S-transferase, C-terminal domain	IPR004526;IPR000924;IPR002314;IPR009068;IPR011035;IPR036621;IPR006195;IPR020056;IPR017449;IPR004046;IPR001412;IPR000738;IPR014729;IPR020059;IPR004154;IPR033721;IPR004499;IPR020058;IPR036282;IPR016061	Glutamyl-tRNA synthetase, archaeal/eukaryotic cytosolic;Glutamyl/glutaminyl-tRNA synthetase;Aminoacyl-tRNA synthetase, class II (G/ P/ S/T);S15/NS1, RNA-binding;Ribosomal protein L25/Gln-tRNA synthetase, anti-codon-binding domain superfamily;Anticodon-binding domain superfamily;Aminoacyl-tRNA synthetase, class II;Ribosomal protein L25/Gln-tRNA synthetase, N-terminal;Prolyl-tRNA synthetase, class …	COG0442;COG0008;KOG4163;KOG1147	Prolyl-tRNA synthetase;Glutamyl- and glutaminyl-tRNA synthetases;Prolyl-tRNA synthetase;Glutamyl-tRNA synthetase	GO:0006412;GO:0006433;GO:0005737;GO:0017101;GO:0006424;GO:0043039;GO:0005524;GO:0004827;GO:0006418;GO:0004812;GO:0000166;GO:0004818	biological_process;biological_process;cellular_component;cellular_component;biological_process;biological_process;molecular_function;molecular_function;biological_process;molecular_function;molecular_function;molecular_function	translation;prolyl-tRNA aminoacylation;cytoplasm;aminoacyl-tRNA synthetase multienzyme complex;glutamyl-tRNA aminoacylation;tRNA aminoacylation;ATP binding;proline-tRNA ligase activity;tRNA aminoacylation for protein translation;aminoacyl-tRNA ligase activity;nucleotide binding;glutamate-tRNA ligase activity	K14163;K14163	ko00860;ko00970	Porphyrin and chlorophyll metabolism;Aminoacyl-tRNA biosynthesis
CKAP5	64.7253206	22.67571424	1.513126103	8.543257754	8.02E-13	8.63E-11	ENSPTRG00000003553	H2R5G4	Cytoskeleton associated protein 5	XP_001165890.1	cytoskeleton-associated protein 5 isoform X2	451160	CKAP5	cytoskeleton associated protein 5	O	PF12348	CLASP N terminal	IPR011989;IPR016024;IPR021133;IPR034085;IPR024395	Armadillo-like helical;Armadillo-type fold;HEAT, type 2;TOG domain;CLASP N-terminal domain	KOG1820;ENOG410XPTW	Microtubule-associated protein;-	GO:0051298;GO:0007051;GO:0030951;GO:0000930;GO:0005813;GO:0035371;GO:0045296;GO:0000922;GO:0007098;GO:0000776;GO:0005886;GO:0046785;GO:0051010;GO:0005730	biological_process;biological_process;biological_process;cellular_component;cellular_component;cellular_component;molecular_function;cellular_component;biological_process;cellular_component;cellular_component;biological_process;molecular_function;cellular_component	centrosome duplication;spindle organization;establishment or maintenance of microtubule cytoskeleton polarity;gamma-tubulin complex;centrosome;microtubule plus-end;cadherin binding;spindle pole;centrosome cycle;kinetochore;plasma membrane;microtubule polymerization;microtubule plus-end binding;nucleolus	-	-	-
AKR1C1	62.90706414	26.3375237	1.256060218	8.611370277	2.16E-09	6.46E-08	ENSNLEG00000011193	G1RK71	Uncharacterized protein	-	-	100605934	LOC100605934	aldo-keto reductase family 1 member C1 homolog	-	PF00248	Aldo/keto reductase family	IPR036812;IPR018170;IPR023210;IPR020471	NADP-dependent oxidoreductase domain superfamily;Aldo/keto reductase, conserved site;NADP-dependent oxidoreductase domain;Aldo/keto reductase	COG0656;KOG1577	Aldo/keto reductases, related to diketogulonate reductase;Aldo/keto reductase family proteins	GO:0055114;GO:0016491	biological_process;molecular_function	oxidation-reduction process;oxidoreductase activity	K00212;K00212	ko00140;ko00980	Steroid hormone biosynthesis;Metabolism of xenobiotics by cytochrome P450
MCM7	125.5435009	47.34275501	1.406921617	8.566424836	2.43E-11	1.59E-09	-	A0A0S2Z4A5	DNA helicase	NP_005907.3	DNA replication licensing factor MCM7 isoform 1	4176	MCM7	minichromosome maintenance complex component 7	O	PF00493;PF14551;PF17207	MCM2/3/5 family;MCM N-terminal domain;MCM OB domain	IPR008050;IPR027925;IPR033762;IPR027417;IPR003593;IPR031327;IPR018525;IPR012340;IPR001208	DNA replication licensing factor Mcm7;MCM N-terminal domain;MCM OB domain;P-loop containing nucleoside triphosphate hydrolase;AAA+ ATPase domain;Mini-chromosome maintenance protein;Mini-chromosome maintenance, conserved site;Nucleic acid-binding, OB-fold;MCM domain	-	-	GO:0005654;GO:0004386;GO:0071310;GO:0003678;GO:0042555;GO:0008283;GO:0005634;GO:0003697;GO:0005524;GO:0071364;GO:0042493;GO:0000166;GO:0071466;GO:0006268;GO:0006270;GO:0003677;GO:0006260;GO:0005829;GO:0016787	cellular_component;molecular_function;biological_process;molecular_function;cellular_component;biological_process;cellular_component;molecular_function;molecular_function;biological_process;biological_process;molecular_function;biological_process;biological_process;biological_process;molecular_function;biological_process;cellular_component;molecular_function	nucleoplasm;helicase activity;cellular response to organic substance;DNA helicase activity;MCM complex;cell proliferation;nucleus;single-stranded DNA binding;ATP binding;cellular response to epidermal growth factor stimulus;response to drug;nucleotide binding;cellular response to xenobiotic stimulus;DNA unwinding involved in DNA replication;DNA replication initiation;DNA binding;DNA replication;c…	K02210;K02210;K02210;K02210	ko04113;ko03030;ko04110;ko04111	Meiosis - yeast;DNA replication;Cell cycle;Cell cycle - yeast
BAZ1B	77.87007591	38.883912	1.001865165	8.687056922	1.58E-06	1.60E-05	ENSPTRG00000019271	H2QUP5	Bromodomain adjacent to zinc finger domain, 1B	XP_003318723.1;XP_009451582.1	tyrosine-protein kinase BAZ1B isoform X1;-	472407	BAZ1B	bromodomain adjacent to zinc finger domain 1B	O	PF00628;PF15613;PF10537;PF00439;PF15612	PHD-finger;Williams-Beuren syndrome DDT (WSD), D-TOX E motif;ATP-utilising chromatin assembly and remodelling N-terminal;Bromodomain;WSTF, HB1, Itc1p, MBD9 motif 1	IPR013083;IPR011011;IPR018359;IPR001487;IPR037375;IPR013136;IPR028942;IPR019787;IPR036427;IPR019786;IPR001841;IPR028941;IPR001965;IPR018501	Zinc finger, RING/FYVE/PHD-type;Zinc finger, FYVE/PHD-type;Bromodomain, conserved site;Bromodomain;Tyrosine-protein kinase BAZ1B, bromodomain;WSTF/Acf1/Cbp146;WHIM1 domain;Zinc finger, PHD-finger;Bromodomain-like superfamily;Zinc finger, PHD-type, conserved site;Zinc finger, RING-type;WHIM2 domain;Zinc finger, PHD-type;DDT domain	COG5076;KOG1245	Transcription factor involved in chromatin remodeling, contains bromodomain;Chromatin remodeling complex WSTF-ISWI, large subunit (contains heterochromatin localization, PHD and BROMO domains)	GO:0006974;GO:0006338;GO:0018108;GO:0016572;GO:0043596;GO:0005721;GO:0000793;GO:0035173;GO:0042393;GO:0016604;GO:0046872;GO:0004713;GO:0006333;GO:0005634	biological_process;biological_process;biological_process;biological_process;cellular_component;cellular_component;cellular_component;molecular_function;molecular_function;cellular_component;molecular_function;molecular_function;biological_process;cellular_component	cellular response to DNA damage stimulus;chromatin remodeling;peptidyl-tyrosine phosphorylation;histone phosphorylation;nuclear replication fork;pericentric heterochromatin;condensed chromosome;histone kinase activity;histone binding;nuclear body;metal ion binding;protein tyrosine kinase activity;chromatin assembly or disassembly;nucleus	-	-	-
DDB1	39.77393468	14.53322826	1.452415057	8.54623576	5.80E-12	4.83E-10	ENSCSAG00000006392	A0A0D9R246	Damage specific DNA binding protein 1	XP_007994441.1	-	103234463	DDB1	damage specific DNA binding protein 1	-	PF03178;PF10433	CPSF A subunit region;Mono-functional DNA-alkylating methyl methanesulfonate N-term	IPR015943;IPR004871;IPR031297;IPR036322	WD40/YVTN repeat-like-containing domain superfamily;Cleavage/polyadenylation specificity factor, A subunit, C-terminal;DNA damage-binding protein 1;WD40-repeat-containing domain superfamily	-	-	GO:0005654;GO:0043066;GO:0003684;GO:1902188;GO:0035518;GO:0031464;GO:0032991;GO:0005634;GO:0006281;GO:0006511;GO:0010498;GO:0097602;GO:0030674;GO:1901990;GO:0070914;GO:0003676;GO:0045732;GO:0006974;GO:0045070;GO:0016055;GO:0080008;GO:0044877;GO:0071987;GO:0005737;GO:0051702;GO:0046726;GO:0043161;GO:0031465;GO:0016567	cellular_component;biological_process;molecular_function;biological_process;biological_process;cellular_component;cellular_component;cellular_component;biological_process;biological_process;biological_process;molecular_function;molecular_function;biological_process;biological_process;molecular_function;biological_process;biological_process;biological_process;biological_process;cellular_component;…	nucleoplasm;negative regulation of apoptotic process;damaged DNA binding;positive regulation of viral release from host cell;histone H2A monoubiquitination;Cul4A-RING E3 ubiquitin ligase complex;protein-containing complex;nucleus;DNA repair;ubiquitin-dependent protein catabolic process;proteasomal protein catabolic process;cullin family protein binding;protein binding, bridging;regulation of mito…	K10610;K10610;K10610;K10610	ko05203;ko04120;ko03420;ko05161	Viral carcinogenesis;Ubiquitin mediated proteolysis;Nucleotide excision repair;Hepatitis B
SLK	67.42960535	32.64985396	1.046273031	8.664207635	5.47E-07	6.47E-06	ENSPTRG00000002920	H2Q2J3	Uncharacterized protein	XP_508017.3	STE20-like serine/threonine-protein kinase isoform X1	450716	SLK	STE20 like kinase	O	PF12474;PF00069	Polo kinase kinase;Protein kinase domain	IPR008271;IPR001943;IPR000719;IPR011009;IPR017441;IPR022165	Serine/threonine-protein kinase, active site;UVR domain;Protein kinase domain;Protein kinase-like domain superfamily;Protein kinase, ATP binding site;Polo kinase kinase	KOG0579;ENOG410XPQN	Ste20-like serine/threonine protein kinase;-	GO:0042803;GO:0051893;GO:0031098;GO:0031252;GO:0046777;GO:0048471;GO:0005524;GO:0042981;GO:0004672;GO:0004674;GO:0042802;GO:0023014;GO:0032147;GO:0007346;GO:0006468;GO:0005737;GO:0045296;GO:0031122;GO:0030334	molecular_function;biological_process;biological_process;cellular_component;biological_process;cellular_component;molecular_function;biological_process;molecular_function;molecular_function;molecular_function;biological_process;biological_process;biological_process;biological_process;cellular_component;molecular_function;biological_process;biological_process	protein homodimerization activity;regulation of focal adhesion assembly;stress-activated protein kinase signaling cascade;cell leading edge;protein autophosphorylation;perinuclear region of cytoplasm;ATP binding;regulation of apoptotic process;protein kinase activity;protein serine/threonine kinase activity;identical protein binding;signal transduction by protein phosphorylation;activation of pro…	-	-	-
AKR1C3	138.8183841	66.4508265	1.06280605	8.648939717	3.66E-07	4.64E-06	ENSG00000196139	A0A0A0MSS8	Aldo-keto reductase family 1 member C3	NP_001240837.1	aldo-keto reductase family 1 member C3 isoform 2	8644	AKR1C3	aldo-keto reductase family 1 member C3	O	PF00248	Aldo/keto reductase family	IPR036812;IPR018170;IPR023210;IPR020471	NADP-dependent oxidoreductase domain superfamily;Aldo/keto reductase, conserved site;NADP-dependent oxidoreductase domain;Aldo/keto reductase	COG0656;KOG1577	Aldo/keto reductases, related to diketogulonate reductase;Aldo/keto reductase family proteins	GO:0055114;GO:0016491	biological_process;molecular_function	oxidation-reduction process;oxidoreductase activity	K04119;K04119;K04119	ko00590;ko00140;ko04913	Arachidonic acid metabolism;Steroid hormone biosynthesis;Ovarian steroidogenesis
FUS	77.4148154	31.02136499	1.319301303	8.565674907	3.50E-10	1.38E-08	ENSG00000089280	H3BPE7	RNA-binding protein FUS	-	-	-	-	-	-	PF00641;PF00076	Zn-finger in Ran binding protein and others;RNA recognition motif. (a.k.a. RRM, RBD, or RNP domain)	IPR001876;IPR035979;IPR000504;IPR036443;IPR012677;IPR034459;IPR034870	Zinc finger, RanBP2-type;RNA-binding domain superfamily;RNA recognition motif domain;Zinc finger, RanBP2-type superfamily;Nucleotide-binding alpha-beta plait domain superfamily;RNA-binding protein FUS;TAF15/EWS/TLS family	ENOG4111GEG;ENOG410IP58	-;-	GO:0005654;GO:0003676;GO:0003723;GO:0046872;GO:0006355	cellular_component;molecular_function;molecular_function;molecular_function;biological_process	nucleoplasm;nucleic acid binding;RNA binding;metal ion binding;regulation of transcription, DNA-templated	-	-	-
MCM3	147.6516031	58.34573182	1.339450438	8.552275136	1.93E-10	8.41E-09	ENSGGOG00000005009	G3QQN9	DNA helicase	XP_004044233.1	DNA replication licensing factor MCM3 isoform X1	101143965	MCM3	minichromosome maintenance complex component 3	-	PF00493;PF14551;PF17207	MCM2/3/5 family;MCM N-terminal domain;MCM OB domain	IPR027925;IPR008046;IPR033762;IPR027417;IPR003593;IPR031327;IPR018525;IPR012340;IPR001208	MCM N-terminal domain;DNA replication licensing factor Mcm3;MCM OB domain;P-loop containing nucleoside triphosphate hydrolase;AAA+ ATPase domain;Mini-chromosome maintenance protein;Mini-chromosome maintenance, conserved site;Nucleic acid-binding, OB-fold;MCM domain	-	-	GO:0005654;GO:0005737;GO:0005813;GO:0048471;GO:0004386;GO:0006270;GO:0003677;GO:0006260;GO:0042555;GO:0005524;GO:0016787;GO:0000166;GO:0005634	cellular_component;cellular_component;cellular_component;cellular_component;molecular_function;biological_process;molecular_function;biological_process;cellular_component;molecular_function;molecular_function;molecular_function;cellular_component	nucleoplasm;cytoplasm;centrosome;perinuclear region of cytoplasm;helicase activity;DNA replication initiation;DNA binding;DNA replication;MCM complex;ATP binding;hydrolase activity;nucleotide binding;nucleus	K02541;K02541;K02541;K02541	ko04113;ko04110;ko03030;ko04111	Meiosis - yeast;Cell cycle;DNA replication;Cell cycle - yeast
WDR1	67.94989212	28.93683178	1.231521899	8.566621261	4.38E-09	1.16E-07	-	V9HWG7	Epididymis secretory protein Li 52	NP_059830.1	WD repeat-containing protein 1 isoform 1	9948	WDR1	WD repeat domain 1	O	PF00400	WD domain, G-beta repeat	IPR020472;IPR019775;IPR015943;IPR001680;IPR011045;IPR017986;IPR036322	G-protein beta WD-40 repeat;WD40 repeat, conserved site;WD40/YVTN repeat-like-containing domain superfamily;WD40 repeat;Nitrous oxide reductase, N-terminal;WD40-repeat-containing domain;WD40-repeat-containing domain superfamily	ENOG410XQN1;KOG0318	-;WD40 repeat stress protein/actin interacting protein	GO:0045214;GO:0030054;GO:0005884;GO:0030043;GO:0060307;GO:0030220;GO:0008360;GO:0030036;GO:0005886;GO:0043209;GO:0030836;GO:0002446;GO:0030865;GO:0048713;GO:0042247;GO:1990266	biological_process;cellular_component;cellular_component;biological_process;biological_process;biological_process;biological_process;biological_process;cellular_component;cellular_component;biological_process;biological_process;biological_process;biological_process;biological_process;biological_process	sarcomere organization;cell junction;actin filament;actin filament fragmentation;regulation of ventricular cardiac muscle cell membrane repolarization;platelet formation;regulation of cell shape;actin cytoskeleton organization;plasma membrane;myelin sheath;positive regulation of actin filament depolymerization;neutrophil mediated immunity;cortical cytoskeleton organization;regulation of oligodend…	-	-	-
COPB2	65.10544668	22.95523882	1.503896759	8.482570948	1.12E-12	1.16E-10	ENSGGOG00000005780	G3QSM3	Coatomer subunit beta'	XP_004037792.1	coatomer subunit beta' isoform X2	101153568	COPB2	coatomer protein complex subunit beta 2	-	PF04053;PF00400	Coatomer WD associated region;WD domain, G-beta repeat	IPR020472;IPR006692;IPR015943;IPR011044;IPR001680;IPR016453;IPR017986;IPR036322	G-protein beta WD-40 repeat;Coatomer, WD associated region;WD40/YVTN repeat-like-containing domain superfamily;Quinoprotein amine dehydrogenase, beta chain-like;WD40 repeat;Coatomer beta' subunit (COPB2);WD40-repeat-containing domain;WD40-repeat-containing domain superfamily	-	-	GO:0016192;GO:0005737;GO:0005794;GO:0006886;GO:0031410;GO:0030663;GO:0000139;GO:0015031;GO:0030117;GO:0016020;GO:0005198	biological_process;cellular_component;cellular_component;biological_process;cellular_component;cellular_component;cellular_component;biological_process;cellular_component;cellular_component;molecular_function	vesicle-mediated transport;cytoplasm;Golgi apparatus;intracellular protein transport;cytoplasmic vesicle;COPI-coated vesicle membrane;Golgi membrane;protein transport;membrane coat;membrane;structural molecule activity	-	-	-
CCT7	146.3373762	61.486677	1.250908641	8.543527312	2.56E-09	7.48E-08	ENSPTRG00000012060	H2QI45	Chaperonin containing TCP1, subunit 7	-	-	459323	CCT7	chaperonin containing TCP1 subunit 7	O	PF00118	TCP-1/cpn60 chaperonin family	IPR012720;IPR002194;IPR002423;IPR027413;IPR027410;IPR027409;IPR017998	T-complex protein 1, eta subunit;Chaperonin TCP-1, conserved site;Chaperonin Cpn60/TCP-1 family;GroEL-like equatorial domain superfamily;TCP-1-like chaperonin intermediate domain superfamily;GroEL-like apical domain superfamily;Chaperone tailless complex polypeptide 1 (TCP-1)	KOG0360;COG0459	Chaperonin complex component, TCP-1 alpha subunit (CCT1);Chaperonin GroEL (HSP60 family)	GO:1904871;GO:1904874;GO:0050821;GO:0005874;GO:0005832;GO:0002199;GO:0005739;GO:0006457;GO:0006458;GO:0005524;GO:0032212;GO:0000166;GO:0042802;GO:0007339;GO:0051082;GO:0005737;GO:1904851;GO:0044183;GO:0061077;GO:1901998;GO:0044297	biological_process;biological_process;biological_process;cellular_component;cellular_component;cellular_component;cellular_component;biological_process;biological_process;molecular_function;biological_process;molecular_function;molecular_function;biological_process;molecular_function;cellular_component;biological_process;molecular_function;biological_process;biological_process;cellular_component	positive regulation of protein localization to Cajal body;positive regulation of telomerase RNA localization to Cajal body;protein stabilization;microtubule;chaperonin-containing T-complex;zona pellucida receptor complex;mitochondrion;protein folding;'de novo' protein folding;ATP binding;positive regulation of telomere maintenance via telomerase;nucleotide binding;identical protein binding;bindin…	-	-	-
TRIP12	41.15316863	18.55214806	1.149378394	8.569928957	4.08E-08	7.32E-07	ENSCSAG00000007030	A0A0D9R3W4	Thyroid hormone receptor interactor 12	XP_007964734.1	-	103218026	TRIP12	thyroid hormone receptor interactor 12	-	PF00632;PF02825	HECT-domain (ubiquitin-transferase);WWE domain	IPR004170;IPR018123;IPR011989;IPR037197;IPR000569;IPR016024;IPR035983	WWE domain;WWE domain, subgroup;Armadillo-like helical;WWE domain superfamily;HECT domain;Armadillo-type fold;HECT, E3 ligase catalytic domain	-	-	GO:0005654;GO:0006974;GO:0046966;GO:0016607;GO:2000780;GO:0016740;GO:0006511;GO:0008270;GO:0004842;GO:1901315;GO:0045995;GO:0016567	cellular_component;biological_process;molecular_function;cellular_component;biological_process;molecular_function;biological_process;molecular_function;molecular_function;biological_process;biological_process;biological_process	nucleoplasm;cellular response to DNA damage stimulus;thyroid hormone receptor binding;nuclear speck;negative regulation of double-strand break repair;transferase activity;ubiquitin-dependent protein catabolic process;zinc ion binding;ubiquitin-protein transferase activity;negative regulation of histone H2A K63-linked ubiquitination;regulation of embryonic development;protein ubiquitination	-	-	-
RUVBL2	147.0266865	64.45681375	1.189632	8.544435691	1.40E-08	2.98E-07	ENSCSAG00000002769	A0A0D9S338	RuvB-like helicase	XP_007995673.1	-	103235007	RUVBL2	RuvB like AAA ATPase 2	-	PF06068	TIP49 C-terminus	IPR027238;IPR010339;IPR037942;IPR027417;IPR003593	RuvB-like;TIP49, C-terminal;RuvB-like helicase 2;P-loop containing nucleoside triphosphate hydrolase;AAA+ ATPase domain	-	-	GO:0005654;GO:0097255;GO:0004386;GO:0042803;GO:1904874;GO:0043968;GO:0003678;GO:0000979;GO:0006351;GO:0043531;GO:1903507;GO:0032508;GO:0071392;GO:0006281;GO:0005634;GO:0034644;GO:0000980;GO:0001094;GO:0017025;GO:0008013;GO:0006338;GO:0005622;GO:0071339;GO:0005719;GO:0043141;GO:0005524;GO:0000812;GO:0030529;GO:0000166;GO:0016887;GO:0035267;GO:0006974;GO:0090090;GO:0006310;GO:0042802;GO:0031011;GO:…	cellular_component;cellular_component;molecular_function;molecular_function;biological_process;biological_process;molecular_function;molecular_function;biological_process;molecular_function;biological_process;biological_process;biological_process;biological_process;cellular_component;biological_process;molecular_function;molecular_function;molecular_function;molecular_function;biological_process;…	nucleoplasm;R2TP complex;helicase activity;protein homodimerization activity;positive regulation of telomerase RNA localization to Cajal body;histone H2A acetylation;DNA helicase activity;RNA polymerase II core promoter sequence-specific DNA binding;transcription, DNA-templated;ADP binding;negative regulation of nucleic acid-templated transcription;DNA duplex unwinding;cellular response to estrad…	-	-	-
DNMT1	52.56434989	20.31437249	1.371532315	8.479468492	7.49E-11	3.98E-09	ENSPTRG00000010461;ENSPTRG00000047876	H2QFB1	DNA	-	-	107969662	DNMT1	DNA methyltransferase 1	O	PF02008;PF06464;PF12047;PF01426;PF00145	CXXC zinc finger domain;MAP1-binding Domain;Cytosine specific DNA methyltransferase replication foci domain;BAH domain;C-5 cytosine-specific DNA methylase	IPR001525;IPR031303;IPR029063;IPR022702;IPR002857;IPR010506;IPR017198;IPR018117;IPR001025	C-5 cytosine methyltransferase;DNA methylase, C-5 cytosine-specific, conserved site;S-adenosyl-L-methionine-dependent methyltransferase;DNA (cytosine-5)-methyltransferase 1, replication foci domain;Zinc finger, CXXC-type;DMAP1-binding domain;DNA (cytosine-5)-methyltransferase 1-like;DNA methylase, C-5 cytosine-specific, active site;Bromo adjacent homology (BAH) domain	ENOG410IF68;COG0270	-;Site-specific DNA methylase	GO:0003682;GO:0016740;GO:0008270;GO:0032259;GO:0003677;GO:0008168;GO:0046872;GO:0090116;GO:0003886;GO:0005634	molecular_function;molecular_function;molecular_function;biological_process;molecular_function;molecular_function;molecular_function;biological_process;molecular_function;cellular_component	chromatin binding;transferase activity;zinc ion binding;methylation;DNA binding;methyltransferase activity;metal ion binding;C-5 methylation of cytosine;DNA (cytosine-5-)-methyltransferase activity;nucleus	-	-	-
COPA	66.912412	21.23235544	1.655939491	8.404091411	6.36E-15	1.07E-12	ENSPTRG00000001549	H2Q0E3	Coatomer subunit alpha	XP_001171563.1	coatomer subunit alpha isoform X1	469552	COPA	COPI coat complex subunit alpha	O	PF04053;PF00400;PF06957;PF12894	Coatomer WD associated region;WD domain, G-beta repeat;Coatomer (COPI) alpha subunit C-terminus;Anaphase-promoting complex subunit 4 WD40 domain	IPR020472;IPR006692;IPR019775;IPR015943;IPR001680;IPR010714;IPR016391;IPR024977;IPR017986;IPR036322	G-protein beta WD-40 repeat;Coatomer, WD associated region;WD40 repeat, conserved site;WD40/YVTN repeat-like-containing domain superfamily;WD40 repeat;Coatomer, alpha subunit, C-terminal;Coatomer alpha subunit;Anaphase-promoting complex subunit 4, WD40 domain;WD40-repeat-containing domain;WD40-repeat-containing domain superfamily	KOG0292;ENOG410XPZS	Vesicle coat complex COPI, alpha subunit;-	GO:0030126;GO:0006888;GO:0005737;GO:0005794;GO:0016192;GO:0006886;GO:0000139;GO:0015031;GO:0006891;GO:0005615;GO:0030117;GO:0016020;GO:0005198;GO:0006890;GO:0030157	cellular_component;biological_process;cellular_component;cellular_component;biological_process;biological_process;cellular_component;biological_process;biological_process;cellular_component;cellular_component;cellular_component;molecular_function;biological_process;biological_process	COPI vesicle coat;ER to Golgi vesicle-mediated transport;cytoplasm;Golgi apparatus;vesicle-mediated transport;intracellular protein transport;Golgi membrane;protein transport;intra-Golgi vesicle-mediated transport;extracellular space;membrane coat;membrane;structural molecule activity;retrograde vesicle-mediated transport, Golgi to ER;pancreatic juice secretion	-	-	-
DST	10.73292975	4.828809199	1.152264794	8.541351995	3.81E-08	6.89E-07	ENSG00000151914	F8W9J4	Dystonin	XP_011513128.1	dystonin isoform X33	667	DST	dystonin	O	PF00435;PF00307;PF00681;PF02187;PF13499	Spectrin repeat;Calponin homology (CH) domain;Plectin repeat;rowth-Arrest-Specific Protein 2 Domain;-hand domain pair	IPR036534;IPR001589;IPR018159;IPR001715;IPR011992;IPR003108;IPR002017;IPR036872;IPR001101;IPR002048;IPR018247;IPR035915	GAR domain superfamily;Actinin-type actin-binding domain, conserved site;Spectrin/alpha-actinin;Calponin homology domain;EF-hand domain pair;GAR domain;Spectrin repeat;CH domain superfamily;Plectin repeat;EF-hand domain;EF-Hand 1, calcium-binding site;Plakin repeat superfamily	-	-	GO:0015630;GO:0003779;GO:0005509;GO:0005856;GO:0005829;GO:0008017;GO:0005634	cellular_component;molecular_function;molecular_function;cellular_component;cellular_component;molecular_function;cellular_component	microtubule cytoskeleton;actin binding;calcium ion binding;cytoskeleton;cytosol;microtubule binding;nucleus	-	-	-
AHNAK	26.35640688	9.395379325	1.488071553	8.442607678	1.91E-12	1.83E-10	ENSPTRG00000003766	H2QPH0	Uncharacterized protein	XP_016776545.1;XP_003313141.1;XP_003313139.1;XP_003313140.1	-;-;neuroblast differentiation-associated protein AHNAK isoform X1;-	451252	AHNAK	AHNAK nucleoprotein	O	-	-	IPR001478;IPR036034	PDZ domain;PDZ superfamily	ENOG410IGIF;ENOG410XQS3	-;-	GO:0031982;GO:0005737;GO:0043034;GO:0005634;GO:0045121;GO:0097493;GO:0042383;GO:0045296;GO:0043484;GO:0005829;GO:0044548;GO:0005886;GO:0051259;GO:0070062;GO:0044291;GO:1901385;GO:0015629	cellular_component;cellular_component;cellular_component;cellular_component;cellular_component;molecular_function;cellular_component;molecular_function;biological_process;cellular_component;molecular_function;cellular_component;biological_process;cellular_component;cellular_component;biological_process;cellular_component	vesicle;cytoplasm;costamere;nucleus;membrane raft;structural molecule activity conferring elasticity;sarcolemma;cadherin binding;regulation of RNA splicing;cytosol;S100 protein binding;plasma membrane;protein complex oligomerization;extracellular exosome;cell-cell contact zone;regulation of voltage-gated calcium channel activity;actin cytoskeleton	-	-	-
SF3B1	49.10133472	17.64945646	1.476080253	8.441921188	2.83E-12	2.57E-10	-	A0A250Y7F1	Splicing factor 3B subunit 1	-	-	109681925	Sf3b1	splicing factor 3b subunit 1	-	-	-	IPR016024;IPR015016;IPR011989	Armadillo-type fold;Splicing factor 3B subunit 1;Armadillo-like helical	-	-	-	-	-	-	-	-
VCP	106.1952108	34.4618913	1.623576865	8.403571598	1.99E-14	3.10E-12	-	A0A1U7QTL0	transitional endoplasmic reticulum ATPase	XP_005078870.1	-	101836911	Vcp	valosin containing protein	-	-	-	IPR009010;IPR003338;IPR003960;IPR003959;IPR004201;IPR027417;IPR003593;IPR015415;IPR005938;IPR029067	Aspartate decarboxylase-like domain superfamily;CDC48, N-terminal subdomain;ATPase, AAA-type, conserved site;ATPase, AAA-type, core;CDC48, domain 2;P-loop containing nucleoside triphosphate hydrolase;AAA+ ATPase domain;Vps4 oligomerisation, C-terminal;AAA ATPase, CDC48 family;CDC48 domain 2-like superfamily	-	-	GO:0016787;GO:0005524;GO:0000166	molecular_function;molecular_function;molecular_function	hydrolase activity;ATP binding;nucleotide binding	-	-	-
PYGB	113.9369445	41.5743039	1.454414283	8.43642218	5.70E-12	4.78E-10	ENSPTRG00000049662	K7DI46	Alpha-1,4 glucan phosphorylase	XP_016793073.1	-	469908	PYGB	glycogen phosphorylase B	O	PF00343	Carbohydrate phosphorylase	IPR011833;IPR035090;IPR000811	Glycogen/starch/alpha-glucan phosphorylase;Phosphorylase pyridoxal-phosphate attachment site;Glycosyl transferase, family 35	-	-	GO:0005737;GO:0005975;GO:0016740;GO:0016757;GO:0004645;GO:0102499;GO:0008184;GO:0102250;GO:0030170	cellular_component;biological_process;molecular_function;molecular_function;molecular_function;molecular_function;molecular_function;molecular_function;molecular_function	cytoplasm;carbohydrate metabolic process;transferase activity;transferase activity, transferring glycosyl groups;phosphorylase activity;SHG alpha-glucan phosphorylase activity;glycogen phosphorylase activity;linear malto-oligosaccharide phosphorylase activity;pyridoxal phosphate binding	K00688;K00688;K00688;K00688	ko04931;ko04910;ko04922;ko00500	Insulin resistance;Insulin signaling pathway;Glucagon signaling pathway;Starch and sucrose metabolism
NOC2L	91.57576057	39.14841427	1.225967767	8.50020324	5.22E-09	1.32E-07	-	B3KNC3	cDNA FLJ14222 fis, clone NT2RP3003992, highly similar to Nucleolar complex protein 2 homolog	-	-	26155	NOC2L	NOC2 like nucleolar associated transcriptional repressor	O	PF03715	Noc2p family	IPR016024;IPR005343	Armadillo-type fold;Nucleolar complex protein 2	KOG2256;COG5604	Predicted protein involved in nuclear export of pre-ribosomes;Uncharacterized conserved protein	-	-	-	-	-	-
SF3A1	80.12077023	39.21684247	1.030668361	8.554535672	8.16E-07	9.10E-06	-	K7CBX7	Splicing factor 3a, subunit 1, 120kDa	-	-	-	-	-	-	PF01805;PF12230;PF00240	Surp module;Pre-mRNA splicing factor PRP21 like protein;Ubiquitin family	-	-	-	-	-	-	-	-	-	-
ILF3	45.70141899	18.83246492	1.278969757	8.47420188	1.17E-09	3.83E-08	ENSGGOG00000004144	G3QNF4	Interleukin enhancer binding factor 3	XP_004060054.1;XP_018870656.1;XP_018870657.1	interleukin enhancer-binding factor 3 isoform X1;-;-	101136634	ILF3	interleukin enhancer binding factor 3	-	PF00035;PF07528	ouble-stranded RNA binding motif;ZF domain	IPR006561;IPR014720;IPR033099	DZF domain;Double-stranded RNA-binding domain;Interleukin enhancer-binding factor 3	-	-	GO:0005654;GO:0005737;GO:0017148;GO:0003725;GO:0045892;GO:0003723;GO:0005739;GO:0045071;GO:0003677;GO:0030529;GO:0005576;GO:0006468;GO:0045893;GO:0005730;GO:0005634	cellular_component;cellular_component;biological_process;molecular_function;biological_process;molecular_function;cellular_component;biological_process;molecular_function;;cellular_component;biological_process;biological_process;cellular_component;cellular_component	nucleoplasm;cytoplasm;negative regulation of translation;double-stranded RNA binding;negative regulation of transcription, DNA-templated;RNA binding;mitochondrion;negative regulation of viral genome replication;DNA binding;;extracellular region;protein phosphorylation;positive regulation of transcription, DNA-templated;nucleolus;nucleus	-	-	-
EFTUD2	48.97570327	16.50686117	1.568934251	8.376596005	1.33E-13	1.71E-11	ENSMFAG00000042655	G7PV09	Uncharacterized protein	XP_005584505.1;XP_005584503.1;XP_005584504.1	-;-;-	102125298	EFTUD2	elongation factor Tu GTP binding domain containing 2	-	PF00679;PF00009;PF03144;PF16004;PF03764;PF14492	longation factor G C-terminus;longation factor Tu GTP binding domain;longation factor Tu domain 2;116 kDa U5 small nuclear ribonucleoprotein component N-terminus;longation factor G, domain IV;longation Factor G, domain II	IPR014721;IPR009000;IPR031950;IPR000640;IPR020568;IPR027417;IPR000795;IPR005225;IPR035655;IPR035647;IPR004161;IPR005517	Ribosomal protein S5 domain 2-type fold, subgroup;Translation protein, beta-barrel domain superfamily;116kDa U5 small nuclear ribonucleoprotein component, N-terminal;Elongation factor EFG, domain V-like;Ribosomal protein S5 domain 2-type fold;P-loop containing nucleoside triphosphate hydrolase;Transcription factor, GTP-binding domain;Small GTP-binding protein domain;116kDa U5 small nuclear ribonu…	-	-	GO:0071013;GO:0005654;GO:0071007;GO:0016607;GO:0046540;GO:0005525;GO:0005829;GO:0003924;GO:0015030	cellular_component;cellular_component;cellular_component;cellular_component;cellular_component;molecular_function;cellular_component;molecular_function;cellular_component	catalytic step 2 spliceosome;nucleoplasm;U2-type catalytic step 2 spliceosome;nuclear speck;U4/U6 x U5 tri-snRNP complex;GTP binding;cytosol;GTPase activity;Cajal body	K12852	ko03040	Spliceosome
CAPRIN1	54.49506697	24.2119292	1.170365405	8.483461057	2.39E-08	4.68E-07	-	K7C550	Cell cycle associated protein 1	XP_016776149.1	-	451114	CAPRIN1	cell cycle associated protein 1	O	PF12287	Cytoplasmic activation/proliferation-associated protein-1 C term	IPR028816;IPR022070	Caprin;Cytoplasmic activation/proliferation-associated protein-1 C term	ENOG4110M5Q;ENOG410IEA8	-;-	-	-	-	-	-	-
PCM1	39.5972229	13.8775486	1.512583775	8.381626262	8.79E-13	9.39E-11	-	D3DSQ0	Pericentriolar material 1, isoform CRA_a	-	-	5108	PCM1	pericentriolar material 1	O	PF15717	Pericentriolar material 1 C terminus	IPR024138;IPR031446	Pericentriolar material 1 protein;Pericentriolar material 1 protein, C-terminal	ENOG410IEGR;ENOG410YNFX	-;-	GO:0034454;GO:0071539;GO:0005813;GO:0060271	biological_process;biological_process;cellular_component;biological_process	microtubule anchoring at centrosome;protein localization to centrosome;centrosome;cilium assembly	-	-	-
CALCOCO2	59.15366753	29.11128264	1.022854079	8.517457446	9.92E-07	1.07E-05	ENSGGOG00000005537	G3SGR7	Calcium binding and coiled-coil domain 2	-	-	-	-	-	-	PF07888	Calcium binding and coiled-coil domain (CALCOCO1) like	IPR012852	Calcium binding and coiled-coil domain-like	-	-	-	-	-	-	-	-
PRPF8	43.08110442	16.30384678	1.401786622	8.395197401	3.05E-11	1.90E-09	ENSCPOG00000010379	H0VGR9	Pre-mRNA processing factor 8	XP_005003606.1;XP_003469727.1	-;-	100712742	Prpf8	pre-mRNA processing factor 8	-	PF01398;PF10596;PF08084;PF08082;PF08083;PF10598;PF10597;PF12134	JAB1/Mov34/MPN/PAD-1 ubiquitin protease;U6-snRNA interacting domain of PrP8;PROCT (NUC072) domain;PRO8NT (NUC069), PrP8 N-terminal domain;PROCN (NUC071) domain;RNA recognition motif of the spliceosomal PrP8;U5-snRNA binding site 2 of PrP8;PRP8 domain IV core	IPR037518;IPR019580;IPR012337;IPR012591;IPR012984;IPR027652;IPR000555;IPR021983;IPR019581;IPR019582;IPR012592	MPN domain;Pre-mRNA-processing-splicing factor 8, U6-snRNA-binding;Ribonuclease H-like superfamily;PRO8NT domain;PROCT domain;Pre-mRNA-processing-splicing factor 8;JAB1/MPN/MOV34 metalloenzyme domain;PRP8 domain IV core;Pre-mRNA-processing-splicing factor 8, U5-snRNA-binding;RNA recognition motif, spliceosomal PrP8;PROCN domain	KOG1795;COG5178	U5 snRNP spliceosome subunit;U5 snRNP spliceosome subunit	GO:0071013;GO:0003723;GO:0071007;GO:0000398;GO:0046540;GO:0017070;GO:0005681;GO:0000244;GO:0030623;GO:0070530;GO:0005634	cellular_component;molecular_function;cellular_component;biological_process;cellular_component;molecular_function;cellular_component;biological_process;molecular_function;molecular_function;cellular_component	catalytic step 2 spliceosome;RNA binding;U2-type catalytic step 2 spliceosome;mRNA splicing, via spliceosome;U4/U6 x U5 tri-snRNP complex;U6 snRNA binding;spliceosomal complex;spliceosomal tri-snRNP complex assembly;U5 snRNA binding;K63-linked polyubiquitin modification-dependent protein binding;nucleus	-	-	-
DIAPH1	66.05707349	31.44175282	1.07099362	8.489983549	3.09E-07	4.02E-06	-	Q6URC4	Diaphanous 1	NP_005210.3	protein diaphanous homolog 1 isoform 1	1729	DIAPH1	diaphanous related formin 1	O	PF06345;PF06346;PF02181;PF06367;PF06371	RF Autoregulatory Domain;ormin Homology Region 1;ormin Homology 2 Domain;iaphanous FH3 Domain;iaphanous GTPase-binding Domain	IPR014767;IPR011989;IPR010473;IPR010465;IPR014768;IPR010472;IPR016024;IPR027653;IPR015425;IPR009408	Diaphanous autoregulatory (DAD) domain;Armadillo-like helical;Formin, GTPase-binding domain;DRF autoregulatory;Rho GTPase-binding/formin homology 3 (GBD/FH3) domain;Formin, FH3 domain;Armadillo-type fold;Formin, protein diaphanous homologue 1;Formin, FH2 domain;Formin Homology 1	KOG1924;ENOG410Y29H	RhoA GTPase effector DIA/Diaphanous;-	GO:0016043;GO:0017048;GO:0030041;GO:0003779;GO:0030036;GO:0007015	biological_process;molecular_function;biological_process;molecular_function;biological_process;biological_process	cellular component organization;Rho GTPase binding;actin filament polymerization;actin binding;actin cytoskeleton organization;actin filament organization	K05740;K05740;K05740;K05740	ko04510;ko05131;ko04933;ko04810	Focal adhesion;Shigellosis;AGE-RAGE signaling pathway in diabetic complications;Regulation of actin cytoskeleton
UHRF1	93.79334254	31.00866704	1.596743855	8.326365433	5.27E-14	7.64E-12	ENSG00000276043	A0A087WTW0	E3 ubiquitin-protein ligase UHRF1	-	-	-	-	-	-	PF00628;PF02182;PF12148;PF00240	PHD-finger;SAD/SRA domain;Tandem tudor domain within UHRF1;Ubiquitin family	IPR013083;IPR011011;IPR036987;IPR003105;IPR029071;IPR015947;IPR017907;IPR019787;IPR000626;IPR021991;IPR001841;IPR001965	Zinc finger, RING/FYVE/PHD-type;Zinc finger, FYVE/PHD-type;SRA-YDG superfamily;SRA-YDG;Ubiquitin-like domain superfamily;PUA-like superfamily;Zinc finger, RING-type, conserved site;Zinc finger, PHD-finger;Ubiquitin domain;UHRF1, tandem tudor domain;Zinc finger, RING-type;Zinc finger, PHD-type	-	-	GO:0046872;GO:0005634	molecular_function;cellular_component	metal ion binding;nucleus	-	-	-
TUBB4B	236.4120036	113.6178479	1.05707628	8.477816552	4.37E-07	5.37E-06	ENSSTOG00000021231	I3MV11	Tubulin beta chain	XP_005336936.1	-	101973284	Tubb4b	tubulin beta 4B class IVb	-	PF03953;PF00091	Tubulin C-terminal domain;Tubulin/FtsZ family, GTPase domain	IPR000217;IPR037103;IPR002453;IPR008280;IPR036525;IPR023123;IPR017975;IPR018316;IPR013838;IPR003008	Tubulin;Tubulin/FtsZ, C-terminal domain superfamily;Beta tubulin;Tubulin/FtsZ, C-terminal;Tubulin/FtsZ, GTPase domain superfamily;Tubulin, C-terminal;Tubulin, conserved site;Tubulin/FtsZ, 2-layer sandwich domain;Beta tubulin, autoregulation binding site;Tubulin/FtsZ, GTPase domain	COG5023;KOG1375	Tubulin;Beta tubulin	GO:0005737;GO:0007017;GO:0007010;GO:0005525;GO:0005200;GO:0005856;GO:0003924;GO:0043209;GO:0005874;GO:0003725;GO:0000166	cellular_component;biological_process;biological_process;molecular_function;molecular_function;cellular_component;molecular_function;cellular_component;cellular_component;molecular_function;molecular_function	cytoplasm;microtubule-based process;cytoskeleton organization;GTP binding;structural constituent of cytoskeleton;cytoskeleton;GTPase activity;myelin sheath;microtubule;double-stranded RNA binding;nucleotide binding	-	-	-
PLEC	28.1742805	10.67697906	1.399818016	8.36640927	3.28E-11	2.02E-09	ENSPTRG00000020672	H2QWV3	Uncharacterized protein	XP_009454416.1	plectin	464454	PLEC	plectin	O	PF00307;PF00681;PF03501	Calponin homology (CH) domain;Plectin repeat;Plectin/S10 domain	IPR001589;IPR018159;IPR005326;IPR001715;IPR036872;IPR001101;IPR036388;IPR030269;IPR035915	Actinin-type actin-binding domain, conserved site;Spectrin/alpha-actinin;Plectin/S10, N-terminal;Calponin homology domain;CH domain superfamily;Plectin repeat;Winged helix-like DNA-binding domain superfamily;Plectin;Plakin repeat superfamily	COG5045;KOG3344;COG5069;KOG0516	Ribosomal protein S10E;40s ribosomal protein s10;Ca2+-binding actin-bundling protein fimbrin/plastin (EF-Hand superfamily);Dystonin, GAS (Growth-arrest-specific protein), and related proteins	GO:0030506;GO:0043292;GO:0030056;GO:0008092;GO:0031581;GO:0003779;GO:0042383;GO:0045296;GO:0045111;GO:0005856;GO:0005829;GO:0005925;GO:0005903	molecular_function;cellular_component;cellular_component;molecular_function;biological_process;molecular_function;cellular_component;molecular_function;cellular_component;cellular_component;cellular_component;cellular_component;cellular_component	ankyrin binding;contractile fiber;hemidesmosome;cytoskeletal protein binding;hemidesmosome assembly;actin binding;sarcolemma;cadherin binding;intermediate filament cytoskeleton;cytoskeleton;cytosol;focal adhesion;brush border	-	-	-
CORO1C	73.71477818	35.975563	1.034899788	8.469323927	7.51E-07	8.48E-06	ENSGGOG00000017112	G3RLP4	Coronin	XP_018894349.1	coronin-1C isoform X1	101128421	CORO1C	coronin 1C	-	PF16300;PF00400;PF08953	Type of WD40 repeat;WD domain, G-beta repeat;omain of unknown function (DUF1899)	IPR019775;IPR015048;IPR015943;IPR001680;IPR015505;IPR027333;IPR017986;IPR036322	WD40 repeat, conserved site;Domain of unknown function DUF1899;WD40/YVTN repeat-like-containing domain superfamily;WD40 repeat;Coronin;Coronin 1C;WD40-repeat-containing domain;WD40-repeat-containing domain superfamily	-	-	GO:0001755;GO:0030027;GO:0001932;GO:0051893;GO:0031982;GO:0090630;GO:0016328;GO:0005856;GO:0030036;GO:0048365;GO:0045184;GO:2000394;GO:0010762;GO:0016600;GO:0010632;GO:1900027;GO:0015629;GO:0044387;GO:1900025;GO:0010633;GO:0001933;GO:0051015;GO:0051895;GO:1900024	biological_process;cellular_component;biological_process;biological_process;cellular_component;biological_process;cellular_component;cellular_component;biological_process;molecular_function;biological_process;biological_process;biological_process;cellular_component;biological_process;biological_process;cellular_component;biological_process;biological_process;biological_process;biological_process;…	neural crest cell migration;lamellipodium;regulation of protein phosphorylation;regulation of focal adhesion assembly;vesicle;activation of GTPase activity;lateral plasma membrane;cytoskeleton;actin cytoskeleton organization;Rac GTPase binding;establishment of protein localization;positive regulation of lamellipodium morphogenesis;regulation of fibroblast migration;flotillin complex;regulation of…	-	-	-
FUBP1	61.33778555	26.93227823	1.187393737	8.382002261	1.56E-08	3.28E-07	ENSG00000162613	E9PEB5	Far upstream element-binding protein 1	-	-	-	-	-	-	PF09005;PF00013	omain of unknown function (DUF1897);KH domain	IPR004087;IPR004088;IPR036612;IPR015096	K Homology domain;K Homology domain, type 1;K Homology domain, type 1 superfamily;Far upstream element-binding protein, C-terminal	KOG1676;ENOG410XZYE	K-homology type RNA binding proteins;-	GO:0003676;GO:0005654;GO:0003723;GO:0006355	molecular_function;cellular_component;molecular_function;biological_process	nucleic acid binding;nucleoplasm;RNA binding;regulation of transcription, DNA-templated	-	-	-
UBR4	18.69507091	8.701653054	1.103254889	8.400099611	1.41E-07	2.06E-06	ENSPTRG00000000257	H2PY68	Ubiquitin protein ligase E3 component n-recognin 4	XP_513158.2	E3 ubiquitin-protein ligase UBR4 isoform X10	456576	UBR4	ubiquitin protein ligase E3 component n-recognin 4	O	PF02207;PF13764	Putative zinc finger in N-recognin (UBR box);3 ubiquitin-protein ligase UBR4	IPR016024;IPR025704;IPR003126;IPR036322	Armadillo-type fold;E3 ubiquitin ligase, UBR4;Zinc finger, UBR-type;WD40-repeat-containing domain superfamily	KOG1776;ENOG410XPP8	Zn-binding protein Push;-	GO:0005654;GO:0005813;GO:0016874;GO:0006511;GO:0008270;GO:0005829;GO:0004842;GO:0016567	cellular_component;cellular_component;molecular_function;biological_process;molecular_function;cellular_component;molecular_function;biological_process	nucleoplasm;centrosome;ligase activity;ubiquitin-dependent protein catabolic process;zinc ion binding;cytosol;ubiquitin-protein transferase activity;protein ubiquitination	-	-	-
AARS1	44.86678118	16.72879668	1.423252843	8.301823573	1.62E-11	1.15E-09	ENSPTRG00000008297	K7B2G8	Alanyl-tRNA synthetase	XP_016785595.1	-	454210	AARS1	alanyl-tRNA synthetase 1	O	PF01411;PF07973;PF02272	tRNA synthetases class II (A);Threonyl and Alanyl tRNA synthetase second additional domain;HHA1 domain	IPR018162;IPR018163;IPR009000;IPR018164;IPR002318;IPR003156;IPR023033;IPR018165;IPR012947	Alanine-tRNA ligase, class IIc, anti-codon-binding domain superfamily;Threonyl/alanyl tRNA synthetase, class II-like, putative editing domain superfamily;Translation protein, beta-barrel domain superfamily;Alanyl-tRNA synthetase, class IIc, N-terminal;Alanine-tRNA ligase, class IIc;DHHA1 domain;Alanine-tRNA ligase, eukaryota/bacteria;Alanyl-tRNA synthetase, class IIc, core domain;Threonyl/alanyl …	KOG0188;COG0013	Alanyl-tRNA synthetase;Alanyl-tRNA synthetase	GO:0106074;GO:0004813;GO:0043524;GO:0043039;GO:0003723;GO:0021680;GO:0050905;GO:0005524;GO:0006400;GO:0000166;GO:0006412;GO:0003676;GO:0006419;GO:0000049;GO:0005737;GO:0016874;GO:0050885;GO:0008270;GO:0005829;GO:0004812;GO:0046872;GO:0002161	biological_process;molecular_function;biological_process;biological_process;molecular_function;biological_process;biological_process;molecular_function;biological_process;molecular_function;biological_process;molecular_function;biological_process;molecular_function;cellular_component;molecular_function;biological_process;molecular_function;cellular_component;molecular_function;molecular_function;…	aminoacyl-tRNA metabolism involved in translational fidelity;alanine-tRNA ligase activity;negative regulation of neuron apoptotic process;tRNA aminoacylation;RNA binding;cerebellar Purkinje cell layer development;neuromuscular process;ATP binding;tRNA modification;nucleotide binding;translation;nucleic acid binding;alanyl-tRNA aminoacylation;tRNA binding;cytoplasm;ligase activity;neuromuscular pr…	K01872	ko00970	Aminoacyl-tRNA biosynthesis
HNRNPL	66.78843497	25.09032808	1.412405974	8.291446505	2.29E-11	1.52E-09	ENSPTRG00000010941	H2QG92	Heterogeneous nuclear ribonucleoprotein L	-	-	456012	HNRNPL	heterogeneous nuclear ribonucleoprotein L	O	PF13893;PF00076	RNA recognition motif. (a.k.a. RRM, RBD, or RNP domain);RNA recognition motif. (a.k.a. RRM, RBD, or RNP domain)	IPR035979;IPR000504;IPR006536;IPR012677;IPR034817;IPR035005;IPR034816;IPR035008	RNA-binding domain superfamily;RNA recognition motif domain;HnRNP-L/PTB;Nucleotide-binding alpha-beta plait domain superfamily;hnRNP-L, RNA recognition motif 4;hnRNP-L, RNA recognition motif 1;hnRNP-L, RNA recognition motif 3;hnRNP-L, RNA recognition motif 2	KOG1456;ENOG410XQHN	Heterogeneous nuclear ribonucleoprotein L (contains RRM repeats);-	GO:0005654;GO:0003676;GO:0003723;GO:0006397;GO:0000381;GO:0097157;GO:0044212;GO:0035770;GO:0030529;GO:0005634	cellular_component;molecular_function;molecular_function;biological_process;biological_process;molecular_function;molecular_function;cellular_component;;cellular_component	nucleoplasm;nucleic acid binding;RNA binding;mRNA processing;regulation of alternative mRNA splicing, via spliceosome;pre-mRNA intronic binding;transcription regulatory region DNA binding;ribonucleoprotein granule;;nucleus	-	-	-
AL662797.1	588.2184422	292.4258882	1.008243782	8.411026154	1.44E-06	1.48E-05	-	A0A1S2ZMB5	Tubulin beta chain	XP_007521560.1	tubulin beta-4B chain isoform X1	103112110	TUBB4B	tubulin beta 4B class IVb	-	-	-	IPR000217;IPR037103;IPR002453;IPR008280;IPR036525;IPR023123;IPR017975;IPR018316;IPR013838;IPR003008	Tubulin;Tubulin/FtsZ, C-terminal domain superfamily;Beta tubulin;Tubulin/FtsZ, C-terminal;Tubulin/FtsZ, GTPase domain superfamily;Tubulin, C-terminal;Tubulin, conserved site;Tubulin/FtsZ, 2-layer sandwich domain;Beta tubulin, autoregulation binding site;Tubulin/FtsZ, GTPase domain	-	-	GO:0005737;GO:0007017;GO:0007010;GO:0005525;GO:0005200;GO:0005856;GO:0003924;GO:0005874;GO:0000166	cellular_component;biological_process;biological_process;molecular_function;molecular_function;cellular_component;molecular_function;cellular_component;molecular_function	cytoplasm;microtubule-based process;cytoskeleton organization;GTP binding;structural constituent of cytoskeleton;cytoskeleton;GTPase activity;microtubule;nucleotide binding	-	-	-
U2SURP	39.81940446	17.71991812	1.168053348	8.34431033	2.65E-08	5.06E-07	ENSPTRG00000015489	H2QNJ0	U2 snRNP-associated SURP domain containing	XP_516796.2	U2 snRNP-associated SURP motif-containing protein isoform X3	460749	U2SURP	U2 snRNP associated SURP domain containing	O	PF01805;PF08312;PF00076	Surp module;cwf21 domain;RNA recognition motif. (a.k.a. RRM, RBD, or RNP domain)	IPR035979;IPR000504;IPR035009;IPR006569;IPR012677;IPR013170;IPR035967;IPR008942;IPR000061	RNA-binding domain superfamily;RNA recognition motif domain;SR140, RNA recognition motif;CID domain;Nucleotide-binding alpha-beta plait domain superfamily;mRNA splicing factor Cwf21 domain;SWAP/Surp superfamily;ENTH/VHS;SWAP/Surp	ENOG410XSUI;KOG0151	-;Predicted splicing regulator, contains RRM, SWAP and RPR domains	GO:0005654;GO:0003676;GO:0003723;GO:0006396;GO:0005634	cellular_component;molecular_function;molecular_function;biological_process;cellular_component	nucleoplasm;nucleic acid binding;RNA binding;RNA processing;nucleus	-	-	-
RRBP1	63.4664436	28.02298235	1.179335758	8.318718281	1.98E-08	4.01E-07	ENSG00000125844	A0A0A0MRV0	Ribosome-binding protein 1	-	-	-	-	-	-	PF05104	Ribosome receptor lysine/proline rich region	IPR007794	Ribosome receptor lysine/proline rich	ENOG410IFNK;ENOG410XY8H	-;-	GO:0030176;GO:0016021;GO:0015031;GO:0016020;GO:0005783	cellular_component;cellular_component;biological_process;cellular_component;cellular_component	integral component of endoplasmic reticulum membrane;integral component of membrane;protein transport;membrane;endoplasmic reticulum	-	-	-
NRDC	65.35102101	30.6141655	1.093967553	8.344249738	1.81E-07	2.54E-06	ENSG00000078618	B1AKJ5	Nardilysin	NP_002516.2	nardilysin isoform a	4898	NRDC	nardilysin convertase	O	PF05193;PF00675;PF16187	Peptidase M16 inactive domain;Insulinase (Peptidase family M16);Middle or third domain of peptidase_M16	IPR011765;IPR032632;IPR007863;IPR011249;IPR001431	Peptidase M16, N-terminal;Peptidase M16, middle/third domain;Peptidase M16, C-terminal;Metalloenzyme, LuxS/M16 peptidase-like;Peptidase M16, zinc-binding site	KOG0959;COG1025	N-arginine dibasic convertase NRD1 and related Zn2+-dependent endopeptidases, insulinase superfamily;Secreted/periplasmic Zn-dependent peptidases, insulinase-like	GO:0006508;GO:0004222;GO:0003824;GO:0046872	biological_process;molecular_function;molecular_function;molecular_function	proteolysis;metalloendopeptidase activity;catalytic activity;metal ion binding	-	-	-
PA2G4	121.5172646	58.88905424	1.045049013	8.33511458	6.08E-07	7.09E-06	ENSPPYG00000025851	H2PXI8	Uncharacterized protein	XP_009246137.1	-	100171565	PA2G4	proliferation-associated 2G4	-	PF00557	Metallopeptidase family M24	IPR018349;IPR000994;IPR036388;IPR004545;IPR036005;IPR036390	Peptidase M24A, methionine aminopeptidase, subfamily 2, binding site;Peptidase M24;Winged helix-like DNA-binding domain superfamily;PA2G4 family;Creatinase/aminopeptidase-like;Winged helix DNA-binding domain superfamily	COG0024;KOG2776	Methionine aminopeptidase;Metallopeptidase	GO:0005737	cellular_component	cytoplasm	-	-	-
SYNRG	30.42997445	13.80572553	1.140179959	8.299304733	5.60E-08	9.65E-07	-	A0A024R0X0	AP1 gamma subunit binding protein 1, isoform CRA_d	-	-	11276	SYNRG	synergin gamma	O	-	-	IPR011992;IPR000261	EF-hand domain pair;EH domain	ENOG410IRB0;ENOG410Z4AG	-;-	-	-	-	-	-	-
SDHA	49.3630923	18.96065646	1.380361891	8.225885706	6.35E-11	3.46E-09	-	A0A024QZ30	Succinate dehydrogenase [ubiquinone] flavoprotein subunit, mitochondrial	NP_004159.2	succinate dehydrogenase	6389	SDHA	succinate dehydrogenase complex flavoprotein subunit A	O	PF00890;PF02910	AD binding domain;umarate reductase flavoprotein C-term	IPR027477;IPR015939;IPR011281;IPR003952;IPR003953;IPR014006;IPR037099;IPR036188	Succinate dehydrogenase/fumarate reductase flavoprotein, catalytic domain superfamily;Fumarate reductase/succinate dehydrogenase flavoprotein-like, C-terminal;Succinate dehydrogenase, flavoprotein subunit;Fumarate reductase/succinate dehydrogenase, FAD-binding site;FAD-dependent oxidoreductase 2, FAD binding domain;Succinate dehydrogenase/fumarate reductase, flavoprotein subunit;Fumarate reductas…	COG1053;KOG2403	Succinate dehydrogenase/fumarate reductase, flavoprotein subunit;Succinate dehydrogenase, flavoprotein subunit	GO:0022900;GO:0008177;GO:0016627;GO:0055114;GO:0006105;GO:0022904;GO:0005739;GO:0006099;GO:0050660;GO:0016020;GO:0005743;GO:0043209;GO:0016491;GO:0005730	biological_process;molecular_function;molecular_function;biological_process;biological_process;biological_process;cellular_component;biological_process;molecular_function;cellular_component;cellular_component;cellular_component;molecular_function;cellular_component	electron transport chain;succinate dehydrogenase (ubiquinone) activity;oxidoreductase activity, acting on the CH-CH group of donors;oxidation-reduction process;succinate metabolic process;respiratory electron transport chain;mitochondrion;tricarboxylic acid cycle;flavin adenine dinucleotide binding;membrane;mitochondrial inner membrane;myelin sheath;oxidoreductase activity;nucleolus	K00234;K00234;K00234;K00234;K00234;K00234;K00234	ko01200;ko00020;ko05016;ko00190;ko04932;ko05012;ko05010	Carbon metabolism;Citrate cycle (TCA cycle);Huntington's disease;Oxidative phosphorylation;Non-alcoholic fatty liver disease (NAFLD);Parkinson's disease;Alzheimer's disease
HECTD1	34.25808423	13.87630193	1.303764245	8.239285604	6.23E-10	2.25E-08	ENSG00000092148	A0A087X2H1	E3 ubiquitin-protein ligase HECTD1	-	-	-	-	-	-	PF06701;PF13857;PF07738;PF00632	Mib_herc2;Ankyrin repeats (many copies);Sad1 / UNC-like C-terminal;HECT-domain (ubiquitin-transferase)	IPR008979;IPR011989;IPR000569;IPR002110;IPR016024;IPR010606;IPR035983;IPR037252;IPR020683;IPR036770;IPR012919	Galactose-binding-like domain superfamily;Armadillo-like helical;HECT domain;Ankyrin repeat;Armadillo-type fold;Mib-herc2;HECT, E3 ligase catalytic domain;Mib/herc2 domain superfamily;Ankyrin repeat-containing domain;Ankyrin repeat-containing domain superfamily;SUN domain	COG5021;KOG4276	Ubiquitin-protein ligase;Predicted hormone receptor interactor	GO:0004842;GO:0016740;GO:0046872;GO:0016567	molecular_function;molecular_function;molecular_function;biological_process	ubiquitin-protein transferase activity;transferase activity;metal ion binding;protein ubiquitination	-	-	-
SART1	93.60546259	36.10291274	1.374415542	8.218384106	7.64E-11	4.04E-09	ENSPTRG00000003905	K7AQ90	Squamous cell carcinoma antigen recognized by T cells	XP_016776762.1	-	100615300	SART1	spliceosome associated factor 1, recruiter of U4/U6.U5 tri-snRNP	O	PF03343	SART-1 family	IPR005011	SNU66/SART1 family	ENOG410XSTT;KOG2217	-;U4/U6.U5 snRNP associated protein	GO:0071013;GO:0005654;GO:0005794;GO:0045585;GO:0016607;GO:0000398;GO:0015030	cellular_component;cellular_component;cellular_component;biological_process;cellular_component;biological_process;cellular_component	catalytic step 2 spliceosome;nucleoplasm;Golgi apparatus;positive regulation of cytotoxic T cell differentiation;nuclear speck;mRNA splicing, via spliceosome;Cajal body	K11984	ko03040	Spliceosome
KDM1A	78.41361953	33.00830385	1.248221327	8.243404109	3.05E-09	8.71E-08	ENSGGOG00000003664	G3QM75	Lysine demethylase 1A	XP_004024919.1	lysine-specific histone demethylase 1A isoform X1	101144258	KDM1A	lysine demethylase 1A	-	PF01593;PF13450;PF00070;PF04433;PF01266;PF00890	lavin containing amine oxidoreductase;NAD(P)-binding Rossmann-like domain;Pyridine nucleotide-disulphide oxidoreductase;SWIRM domain;AD dependent oxidoreductase;AD binding domain	IPR002937;IPR007526;IPR009057;IPR017366;IPR036388;IPR036188	Amine oxidase;SWIRM domain;Homeobox-like domain superfamily;Histone lysine-specific demethylase;Winged helix-like DNA-binding domain superfamily;FAD/NAD(P)-binding domain superfamily	-	-	GO:0019899;GO:0005654;GO:0055114;GO:0050660;GO:0043426;GO:0032452;GO:0032451;GO:0050681;GO:0005634;GO:0034644;GO:0000784;GO:0043433;GO:0000122;GO:0033169;GO:0003682;GO:0006357;GO:0002039;GO:0016491;GO:0008134;GO:0045892;GO:0034720;GO:1903827;GO:0000790;GO:0003677;GO:0071480;GO:0030374;GO:0045944;GO:0032454;GO:1902166;GO:0006355;GO:1990391;GO:0042162;GO:0006482;GO:0033184;GO:0051091;GO:0034648;GO:…	molecular_function;cellular_component;biological_process;molecular_function;molecular_function;molecular_function;molecular_function;molecular_function;cellular_component;biological_process;cellular_component;biological_process;biological_process;biological_process;molecular_function;biological_process;molecular_function;molecular_function;molecular_function;biological_process;biological_process;…	enzyme binding;nucleoplasm;oxidation-reduction process;flavin adenine dinucleotide binding;MRF binding;histone demethylase activity;demethylase activity;androgen receptor binding;nucleus;cellular response to UV;nuclear chromosome, telomeric region;negative regulation of DNA binding transcription factor activity;negative regulation of transcription by RNA polymerase II;histone H3-K9 demethylation;…	-	-	-
HK1	67.75255563	26.0675175	1.377959486	8.206075853	6.90E-11	3.71E-09	-	A0A024QZK7	Hexokinase 1, isoform CRA_c	NP_001309293.1;NP_277033.1;NP_277032.1	-;-;hexokinase-1 isoform HKI-ta/tb	3098	HK1	hexokinase 1	O	PF03727;PF00349	Hexokinase;Hexokinase	IPR019807;IPR022672;IPR001312;IPR022673	Hexokinase, binding site;Hexokinase, N-terminal;Hexokinase;Hexokinase, C-terminal	KOG1369;COG5026	Hexokinase;Hexokinase	GO:0005929;GO:0097228;GO:0005536;GO:0016740;GO:0002741;GO:0005739;GO:0005524;GO:0006096;GO:0046835;GO:0000166;GO:0016773;GO:0042834;GO:0005975;GO:0051156;GO:0004396;GO:0004340;GO:0050718;GO:0045121;GO:0016301;GO:0005829;GO:0016310;GO:0001678	cellular_component;cellular_component;molecular_function;molecular_function;biological_process;cellular_component;molecular_function;biological_process;biological_process;molecular_function;molecular_function;molecular_function;biological_process;biological_process;molecular_function;molecular_function;biological_process;cellular_component;molecular_function;cellular_component;biological_process;…	cilium;sperm principal piece;glucose binding;transferase activity;positive regulation of cytokine secretion involved in immune response;mitochondrion;ATP binding;glycolytic process;carbohydrate phosphorylation;nucleotide binding;phosphotransferase activity, alcohol group as acceptor;peptidoglycan binding;carbohydrate metabolic process;glucose 6-phosphate metabolic process;hexokinase activity;gluc…	-	-	-
EIF3D	111.7093903	44.6704121	1.322300081	8.219692132	3.65E-10	1.44E-08	ENSPANG00000023980	A0A096NJT8	Eukaryotic translation initiation factor 3 subunit D	XP_003905528.1	-	101007702	EIF3D	eukaryotic translation initiation factor 3 subunit D	-	PF05091	ukaryotic translation initiation factor 3 subunit 7 (eIF-3)	IPR007783	Eukaryotic translation initiation factor 3 subunit D	-	-	GO:0006412;GO:0045727;GO:0003723;GO:0005737;GO:0001732;GO:0016282;GO:0005852;GO:0075525;GO:0075522;GO:1902416;GO:0002183;GO:0033290;GO:0003743;GO:0006413;GO:0098808;GO:0002191;GO:0071541	biological_process;biological_process;molecular_function;cellular_component;biological_process;cellular_component;cellular_component;biological_process;biological_process;biological_process;biological_process;cellular_component;molecular_function;biological_process;molecular_function;biological_process;cellular_component	translation;positive regulation of translation;RNA binding;cytoplasm;formation of cytoplasmic translation initiation complex;eukaryotic 43S preinitiation complex;eukaryotic translation initiation factor 3 complex;viral translational termination-reinitiation;IRES-dependent viral translational initiation;positive regulation of mRNA binding;cytoplasmic translational initiation;eukaryotic 48S preinit…	-	-	-
RBMX	72.14046651	35.61589626	1.018247045	8.308004746	1.16E-06	1.24E-05	-	A0A250YH33	RNA-binding motif protein, X chromosome	XP_020031731.1	-	109694292	Rbmx	RNA binding motif protein X-linked	-	-	-	IPR012604;IPR035979;IPR000504;IPR012677;IPR003954	RBM1CTR;RNA-binding domain superfamily;RNA recognition motif domain;Nucleotide-binding alpha-beta plait domain superfamily;RNA recognition motif domain, eukaryote	-	-	GO:0003676;GO:0003723	molecular_function;molecular_function	nucleic acid binding;RNA binding	K12885	ko03040	Spliceosome
VCL	42.45454233	19.5904931	1.115719204	8.276018611	1.06E-07	1.65E-06	ENSGGOG00000011101	G3R689	Vinculin	XP_004049661.1	-	101139107	VCL	vinculin	-	PF01044	Vinculin family	IPR036723;IPR006077;IPR000633;IPR017997	Alpha-catenin/vinculin-like superfamily;Vinculin/alpha-catenin;Vinculin, conserved site;Vinculin	-	-	GO:0034333;GO:0002009;GO:0032991;GO:0043297;GO:0043034;GO:0045294;GO:0002102;GO:0005886;GO:0003779;GO:0042383;GO:0034394;GO:0005913;GO:0005925;GO:0007155;GO:0005912;GO:0090136;GO:0015629;GO:0048675;GO:0005737;GO:0005916;GO:0045296;GO:0002162;GO:0030334;GO:0031625;GO:0051015;GO:0030032;GO:0005198;GO:0005911	biological_process;biological_process;cellular_component;biological_process;cellular_component;molecular_function;cellular_component;cellular_component;molecular_function;cellular_component;biological_process;cellular_component;cellular_component;biological_process;cellular_component;biological_process;cellular_component;biological_process;cellular_component;cellular_component;molecular_function;…	adherens junction assembly;morphogenesis of an epithelium;protein-containing complex;apical junction assembly;costamere;alpha-catenin binding;podosome;plasma membrane;actin binding;sarcolemma;protein localization to cell surface;cell-cell adherens junction;focal adhesion;cell adhesion;adherens junction;epithelial cell-cell adhesion;actin cytoskeleton;axon extension;cytoplasm;fascia adherens;cadhe…	-	-	-
ANLN	70.36283486	26.64019966	1.401143678	8.183995799	3.42E-11	2.09E-09	-	A0A024RA49	Anillin, actin binding protein	NP_061155.2	anillin isoform 1	54443	ANLN	anillin actin binding protein	O	PF00169;PF16018;PF08174	PH domain;Anillin N-terminus;Cell division protein anillin	IPR001849;IPR011993;IPR037840;IPR012966;IPR031970	Pleckstrin homology domain;PH-like domain superfamily;Anillin, PH domain;Anillin homology domain;Anillin, N-terminal domain	ENOG4110J5Z;KOG3640	-;Actin binding protein Anillin	GO:0002244;GO:0005654;GO:0030496	biological_process;cellular_component;cellular_component	hematopoietic progenitor cell differentiation;nucleoplasm;midbody	-	-	-
ARCN1	99.9786031	39.07932693	1.355151354	8.181837842	1.39E-10	6.46E-09	ENSG00000095139	B0YIW6	Archain 1, isoform CRA_a	-	-	372	ARCN1	archain 1	O	PF01217;PF00928	Clathrin adaptor complex small chain;Adaptor complexes medium subunit family	IPR011012;IPR028565;IPR036168;IPR027059;IPR022775	Longin-like domain superfamily;Mu homology domain;AP-2 complex subunit mu, C-terminal superfamily;Coatomer delta subunit;AP complex, mu/sigma subunit	ENOG410XRH2;KOG2635	-;Medium subunit of clathrin adaptor complex	GO:0030126;GO:0015031;GO:0016020;GO:0006890	cellular_component;biological_process;cellular_component;biological_process	COPI vesicle coat;protein transport;membrane;retrograde vesicle-mediated transport, Golgi to ER	-	-	-
NPEPPS	36.39809835	16.88571433	1.108013583	8.255425746	1.30E-07	1.93E-06	ENSPTRG00000009330	H2QDA2	Aminopeptidase	-	-	-	-	-	-	PF11838;PF01433	RAP1-like C-terminal domain;Peptidase family M1 domain	IPR034016;IPR014782;IPR001930;IPR024571	Aminopeptidase N-type;Peptidase M1, membrane alanine aminopeptidase, N-terminal;Peptidase M1, alanine aminopeptidase/leukotriene A4 hydrolase;ERAP1-like C-terminal domain	COG0308;KOG1046	Aminopeptidase N;Puromycin-sensitive aminopeptidase and related aminopeptidases	GO:0016787;GO:0005737;GO:0008237;GO:0008270;GO:0008233;GO:0070006;GO:0043171;GO:0046872;GO:0006508;GO:0042277;GO:0004177	molecular_function;cellular_component;molecular_function;molecular_function;molecular_function;molecular_function;biological_process;molecular_function;biological_process;molecular_function;molecular_function	hydrolase activity;cytoplasm;metallopeptidase activity;zinc ion binding;peptidase activity;metalloaminopeptidase activity;peptide catabolic process;metal ion binding;proteolysis;peptide binding;aminopeptidase activity	-	-	-
HADHA	96.25121289	38.01393584	1.340214865	8.183480365	2.18E-10	9.37E-09	-	E9KL44	Epididymis tissue sperm binding protein Li 14m	NP_000173.2	trifunctional enzyme subunit alpha, mitochondrial precursor	3030	HADHA	hydroxyacyl-CoA dehydrogenase trifunctional multienzyme complex subunit alpha	O	PF00378;PF02737;PF00725	noyl-CoA hydratase/isomerase;3-hydroxyacyl-CoA dehydrogenase, NAD binding domain;3-hydroxyacyl-CoA dehydrogenase, C-terminal domain	IPR006180;IPR006176;IPR012803;IPR008927;IPR018376;IPR029045;IPR036291;IPR006108;IPR001753	3-hydroxyacyl-CoA dehydrogenase, conserved site;3-hydroxyacyl-CoA dehydrogenase, NAD binding;Fatty acid oxidation complex, alpha subunit, mitochondrial;6-phosphogluconate dehydrogenase-like, C-terminal domain superfamily;Enoyl-CoA hydratase/isomerase, conserved site;ClpP/crotonase-like domain superfamily;NAD(P)-binding domain superfamily;3-hydroxyacyl-CoA dehydrogenase, C-terminal;Enoyl-CoA hydra…	COG1250;COG1024;KOG1683	3-hydroxyacyl-CoA dehydrogenase;Enoyl-CoA hydratase/carnithine racemase;Hydroxyacyl-CoA dehydrogenase/enoyl-CoA hydratase	GO:0008152;GO:0016509;GO:0051287;GO:0006635;GO:0055114;GO:0006631;GO:0005739;GO:0004300;GO:0003824;GO:0016508;GO:0032868;GO:0000062;GO:0005743;GO:0042493;GO:0016507;GO:0003857;GO:0003988;GO:0016491	biological_process;molecular_function;molecular_function;biological_process;biological_process;biological_process;cellular_component;molecular_function;molecular_function;molecular_function;biological_process;molecular_function;cellular_component;biological_process;cellular_component;molecular_function;molecular_function;molecular_function	metabolic process;long-chain-3-hydroxyacyl-CoA dehydrogenase activity;NAD binding;fatty acid beta-oxidation;oxidation-reduction process;fatty acid metabolic process;mitochondrion;enoyl-CoA hydratase activity;catalytic activity;long-chain-enoyl-CoA hydratase activity;response to insulin;fatty-acyl-CoA binding;mitochondrial inner membrane;response to drug;mitochondrial fatty acid beta-oxidation mul…	K07515;K07515;K07515;K07515;K07515;K07515;K07515;K07515;K07515;K07515;K07515;K07515;K07515	ko01040;ko00071;ko00640;ko00280;ko00930;ko00627;ko01212;ko00310;ko00062;ko01200;ko00410;ko00380;ko00650	Biosynthesis of unsaturated fatty acids;Fatty acid degradation;Propanoate metabolism;Valine, leucine and isoleucine degradation;Caprolactam degradation;Aminobenzoate degradation;Fatty acid metabolism;Lysine degradation;Fatty acid elongation;Carbon metabolism;beta-Alanine metabolism;Tryptophan metabolism;Butanoate metabolism
SND1	63.503935	24.07345295	1.399336409	8.149608962	3.67E-11	2.24E-09	-	A0A140VK49	Staphylococcal nuclease domain containing 1, isoform CRA_b	NP_055205.2	staphylococcal nuclease domain-containing protein 1	27044	SND1	staphylococcal nuclease and tudor domain containing 1	O	PF00565;PF00567	Staphylococcal nuclease homologue;Tudor domain	IPR035437;IPR016071;IPR002999;IPR002071;IPR016685	SNase-like, OB-fold superfamily;Staphylococcal nuclease (SNase-like), OB-fold;Tudor domain;Thermonuclease active site;RNA-induced silencing complex, nuclease component Tudor-SN	-	-	GO:0004518;GO:0003676;GO:0005737;GO:0090305;GO:0016442;GO:0005739;GO:0005829;GO:0097433;GO:0031047;GO:0005634	molecular_function;molecular_function;cellular_component;biological_process;cellular_component;cellular_component;cellular_component;cellular_component;biological_process;cellular_component	nuclease activity;nucleic acid binding;cytoplasm;nucleic acid phosphodiester bond hydrolysis;RISC complex;mitochondrion;cytosol;dense body;gene silencing by RNA;nucleus	K15979;K15979	ko05203;ko05169	Viral carcinogenesis;Epstein-Barr virus infection
CTNND1	41.39847998	16.31627488	1.343202639	8.141567453	2.03E-10	8.78E-09	ENSGGOG00000015229	G3RGV2	Catenin delta 1	XP_004051239.2	catenin delta-1 isoform X6	101136184	CTNND1	catenin delta 1	-	PF00514	Armadillo/beta-catenin-like repeat	IPR028435;IPR011989;IPR016024;IPR028439;IPR000225	Plakophilin/Delta catenin;Armadillo-like helical;Armadillo-type fold;Catenin delta-1;Armadillo	-	-	GO:0045296;GO:0098609	molecular_function;biological_process	cadherin binding;cell-cell adhesion	-	-	-
RBM25	34.14507711	16.74638085	1.027785002	8.225724402	9.47E-07	1.03E-05	ENSPTRG00000006509	H2Q8K0	RNA binding motif protein 25	XP_001149216.1;XP_016781819.1	-;-	453012	RBM25	RNA binding motif protein 25	O	PF01480;PF00076	PWI domain;RNA recognition motif. (a.k.a. RRM, RBD, or RNP domain)	IPR034268;IPR035979;IPR002483;IPR000504;IPR036483;IPR012677	RBM25, RNA recognition motif;RNA-binding domain superfamily;PWI domain;RNA recognition motif domain;PWI domain superfamily;Nucleotide-binding alpha-beta plait domain superfamily	KOG2253;ENOG410ZRGA	U1 snRNP complex, subunit SNU71 and related PWI-motif proteins;-	GO:0003676;GO:0003723;GO:0006397;GO:0000381;GO:0003729;GO:0016607;GO:0005681;GO:0042981	molecular_function;molecular_function;biological_process;biological_process;molecular_function;cellular_component;cellular_component;biological_process	nucleic acid binding;RNA binding;mRNA processing;regulation of alternative mRNA splicing, via spliceosome;mRNA binding;nuclear speck;spliceosomal complex;regulation of apoptotic process	K12822	ko03040	Spliceosome
PSMC4	157.4250247	63.02820159	1.320533106	8.134674217	3.98E-10	1.54E-08	ENSSTOG00000012497	I3MJ99	Proteasome 26S subunit, ATPase 4	XP_005336482.1	-	101960132	Psmc4	proteasome 26S subunit, ATPase 4	-	PF00004	ATPase family associated with various cellular activities (AAA)	IPR003960;IPR005937;IPR003959;IPR027417;IPR003593;IPR035256	ATPase, AAA-type, conserved site;26S proteasome regulatory subunit P45-like;ATPase, AAA-type, core;P-loop containing nucleoside triphosphate hydrolase;AAA+ ATPase domain;26S Proteasome regulatory subunit 6B	KOG0727;COG1222	26S proteasome regulatory complex, ATPase RPT3;ATP-dependent 26S proteasome regulatory subunit	GO:0005737;GO:0022624;GO:1901800;GO:0030163;GO:0000502;GO:0001824;GO:0036402;GO:0005524;GO:0005829;GO:0016787;GO:0000166;GO:0005634	cellular_component;cellular_component;biological_process;biological_process;cellular_component;biological_process;molecular_function;molecular_function;cellular_component;molecular_function;molecular_function;cellular_component	cytoplasm;proteasome accessory complex;positive regulation of proteasomal protein catabolic process;protein catabolic process;proteasome complex;blastocyst development;proteasome-activating ATPase activity;ATP binding;cytosol;hydrolase activity;nucleotide binding;nucleus	-	-	-
AC093484.3	865.3906134	407.1445501	1.087763207	8.196350916	2.21E-07	3.01E-06	-	G2HEB4	Ubiquitin	-	-	468372	UBB	ubiquitin B	-	PF00240	Ubiquitin family	IPR019954;IPR000626;IPR019956;IPR029071	Ubiquitin conserved site;Ubiquitin domain;Ubiquitin;Ubiquitin-like domain superfamily	KOG0001;COG5272	Ubiquitin and ubiquitin-like proteins;Ubiquitin	-	-	-	-	-	-
G6PD	110.4178986	44.42774862	1.313378386	8.116914209	4.95E-10	1.85E-08	ENSGGOG00000004890	G3QQC9	Glucose-6-phosphate dehydrogenase	-	-	-	-	-	-	PF00479;PF02781	lucose-6-phosphate dehydrogenase, NAD binding domain;lucose-6-phosphate dehydrogenase, C-terminal domain	IPR022675;IPR022674;IPR019796;IPR036291;IPR001282	Glucose-6-phosphate dehydrogenase, C-terminal;Glucose-6-phosphate dehydrogenase, NAD-binding;Glucose-6-phosphate dehydrogenase, active site;NAD(P)-binding domain superfamily;Glucose-6-phosphate dehydrogenase	-	-	GO:0006006;GO:0055114;GO:0004345;GO:0050661	biological_process;biological_process;molecular_function;molecular_function	glucose metabolic process;oxidation-reduction process;glucose-6-phosphate dehydrogenase activity;NADP binding	-	-	-
CCDC88A	11.6437441	1.900608421	2.614804927	7.843518095	7.74E-32	4.03E-29	-	K7DTP1	Coiled-coil domain containing 88A	XP_009440752.1;XP_009440751.1	-;girdin isoform X3	459241	CCDC88A	coiled-coil domain containing 88A	O	PF05622	HOOK protein	IPR008636;IPR036872;IPR027717	Hook-like protein family;CH domain superfamily;Girdin	ENOG410YFRJ;KOG4643	-;Uncharacterized coiled-coil protein	GO:0016477;GO:0032956;GO:0003779	biological_process;biological_process;molecular_function	cell migration;regulation of actin cytoskeleton organization;actin binding	-	-	-
SMARCA4	25.1319734	10.28430125	1.289018888	8.116235643	1.01E-09	3.36E-08	ENSG00000127616	A0A0A0MT49	Transcription activator BRG1	-	-	-	-	-	-	PF00439;PF07533;PF08880;PF00176;PF14619;PF00271;PF07529	Bromodomain;BRK domain;QLQ;SNF2 family N-terminal domain;Snf2-ATP coupling, chromatin remodelling complex;Helicase conserved C-terminal domain;HSA	IPR029295;IPR001650;IPR014001;IPR014012;IPR038718;IPR018359;IPR037259;IPR030100;IPR006576;IPR027417;IPR036427;IPR000330;IPR001487;IPR014978	Snf2, ATP coupling domain;Helicase, C-terminal;Helicase superfamily 1/2, ATP-binding domain;Helicase/SANT-associated domain;SNF2-like, N-terminal domain superfamily;Bromodomain, conserved site;BRK domain superfamily;SWI/SNF complex subunit BRG1;BRK domain;P-loop containing nucleoside triphosphate hydrolase;Bromodomain-like superfamily;SNF2-related, N-terminal domain;Bromodomain;Glutamine-Leucine-…	-	-	GO:0016887;GO:0016514;GO:0043044;GO:0005634;GO:0042393;GO:0005524;GO:0006355;GO:0016817	molecular_function;cellular_component;biological_process;cellular_component;molecular_function;molecular_function;biological_process;molecular_function	ATPase activity;SWI/SNF complex;ATP-dependent chromatin remodeling;nucleus;histone binding;ATP binding;regulation of transcription, DNA-templated;hydrolase activity, acting on acid anhydrides	-	-	-
PCNA	279.5619914	138.0464315	1.017970931	8.194597021	1.20E-06	1.28E-05	ENSPANG00000017144	A0A096NVE2	Proliferating cell nuclear antigen	XP_003905091.1;XP_003905090.1	-;-	101016590	PCNA	proliferating cell nuclear antigen	-	PF00705;PF02747	Proliferating cell nuclear antigen, N-terminal domain;Proliferating cell nuclear antigen, C-terminal domain	IPR000730;IPR022659;IPR022648;IPR022649	Proliferating cell nuclear antigen, PCNA;Proliferating cell nuclear antigen, PCNA, conserved site;Proliferating cell nuclear antigen, PCNA, N-terminal;Proliferating cell nuclear antigen, PCNA, C-terminal	-	-	GO:0019899;GO:0005654;GO:0003684;GO:0032405;GO:0030855;GO:0070557;GO:0045740;GO:0043626;GO:0006275;GO:0005634;GO:0034644;GO:0003682;GO:0043596;GO:0005657;GO:0032139;GO:0006298;GO:0042802;GO:0030337;GO:0035035;GO:0032077;GO:0003677;GO:0030971;GO:0019985;GO:0070182;GO:0000701;GO:0005813;GO:0006260;GO:0045739;GO:0016604	molecular_function;cellular_component;molecular_function;molecular_function;biological_process;cellular_component;biological_process;cellular_component;biological_process;cellular_component;biological_process;molecular_function;cellular_component;cellular_component;molecular_function;biological_process;molecular_function;molecular_function;molecular_function;biological_process;molecular_function;…	enzyme binding;nucleoplasm;damaged DNA binding;MutLalpha complex binding;epithelial cell differentiation;PCNA-p21 complex;positive regulation of DNA replication;PCNA complex;regulation of DNA replication;nucleus;cellular response to UV;chromatin binding;nuclear replication fork;replication fork;dinucleotide insertion or deletion binding;mismatch repair;identical protein binding;DNA polymerase pro…	-	-	-
PRRC2A	42.502336	21.02608222	1.015318016	8.178441981	1.29E-06	1.35E-05	-	A0A1U9X974	PRRC2A	NP_542417.2;NP_004629.3	protein PRRC2A;-	7916	PRRC2A	proline rich coiled-coil 2A	O	-	-	IPR009738;IPR033184	BAT2, N-terminal;Protein PRRC2	-	-	-	-	-	-	-	-
ATP5F1A	35.50128284	16.88179971	1.072354821	8.158378794	3.27E-07	4.22E-06	-	K7DNH8	ATP synthase subunit alpha	-	-	455397	ATP5F1A	ATP synthase F1 subunit alpha	O	PF02874;PF00006;PF00306	ATP synthase alpha/beta family, beta-barrel domain;ATP synthase alpha/beta family, nucleotide-binding domain;ATP synthase alpha/beta chain, C terminal domain	IPR036121;IPR023366;IPR005294;IPR027417;IPR038376;IPR000194;IPR000793;IPR004100;IPR020003;IPR033732	ATPase, F1/V1/A1 complex, alpha/beta subunit, N-terminal domain superfamily;ATP synthase subunit alpha, N-terminal domain-like superfamily;ATP synthase, F1 complex, alpha subunit;P-loop containing nucleoside triphosphate hydrolase;ATP synthase, alpha subunit, C-terminal domain superfamily;ATPase, F1/V1/A1 complex, alpha/beta subunit, nucleotide-binding domain;ATP synthase, alpha subunit, C-termin…	COG0056;KOG1353	F0F1-type ATP synthase, alpha subunit;F0F1-type ATP synthase, alpha subunit	GO:0015986;GO:0006754;GO:0046034;GO:0032559;GO:0005524;GO:0045261;GO:0099132;GO:0006811;GO:0046933;GO:0000166	biological_process;biological_process;biological_process;molecular_function;molecular_function;cellular_component;biological_process;biological_process;molecular_function;molecular_function	ATP synthesis coupled proton transport;ATP biosynthetic process;ATP metabolic process;adenyl ribonucleotide binding;ATP binding;proton-transporting ATP synthase complex, catalytic core F(1);ATP hydrolysis coupled cation transmembrane transport;ion transport;proton-transporting ATP synthase activity, rotational mechanism;nucleotide binding	-	-	-
UBR5	27.87200806	10.82992269	1.363725304	8.054660647	1.14E-10	5.51E-09	-	K7CQ72	Ubiquitin protein ligase E3 component n-recognin 5	XP_016815237.1	E3 ubiquitin-protein ligase UBR5 isoform X3	464322	UBR5	ubiquitin protein ligase E3 component n-recognin 5	O	PF00632;PF00658;PF11547	HECT-domain (ubiquitin-transferase);Poly-adenylate binding protein, unique domain;3 ubiquitin ligase EDD	IPR002004;IPR036053;IPR000569;IPR003126;IPR035983;IPR024725;IPR009091	Polyadenylate-binding protein/Hyperplastic disc protein;PABC (PABP) domain;HECT domain;Zinc finger, UBR-type;HECT, E3 ligase catalytic domain;E3 ubiquitin ligase EDD, ubiquitin-associated domain;Regulator of chromosome condensation 1/beta-lactamase-inhibitor protein II	COG5021;KOG0943	Ubiquitin-protein ligase;Predicted ubiquitin-protein ligase/hyperplastic discs protein, HECT superfamily	GO:0003723;GO:0016874;GO:0016740;GO:0008270;GO:0004842;GO:0043130;GO:0016567	molecular_function;molecular_function;molecular_function;molecular_function;molecular_function;molecular_function;biological_process	RNA binding;ligase activity;transferase activity;zinc ion binding;ubiquitin-protein transferase activity;ubiquitin binding;protein ubiquitination	-	-	-
AP001931.2	61.07166893	24.30402512	1.329241616	8.056901864	3.19E-10	1.28E-08	ENSG00000254462	H3BSU7	TMX2-CTNND1 readthrough	-	-	-	-	-	-	-	-	-	-	KOG0914;ENOG410XVTA	Thioredoxin-like protein;-	GO:0016021;GO:0016020	cellular_component;cellular_component	integral component of membrane;membrane	-	-	-
TNS3	32.26223209	12.33051223	1.387542307	8.034829942	5.59E-11	3.17E-09	ENSPTRG00000019170	H2R126	Tensin 3	XP_519088.3;XP_016812918.1;XP_016812920.1	tensin-3 isoform X6;-;-	463400	TNS3	tensin 3	O	PF00017;PF10409;PF08416	SH2 domain;C2 domain of PTEN tumour-suppressor protein;Phosphotyrosine-binding domain	IPR036860;IPR035012;IPR029023;IPR000980;IPR006020;IPR014020;IPR013625;IPR011993;IPR003595;IPR029021;IPR033929	SH2 domain superfamily;Tensin-like, SH2 domain;Tensin-type phosphatase domain;SH2 domain;PTB/PI domain;Tensin phosphatase, C2 domain;Tensin/EPS8 phosphotyrosine-binding domain;PH-like domain superfamily;Protein-tyrosine phosphatase, catalytic;Protein-tyrosine phosphatase-like;Tensin, phosphotyrosine-binding domain	KOG2283;COG2453;KOG1930	Clathrin coat dissociation kinase GAK/PTEN/Auxilin and related tyrosine phosphatases;Predicted protein-tyrosine phosphatase;Focal adhesion protein Tensin, contains PTB domain	GO:0016477;GO:0008284;GO:0005925;GO:0005829;GO:0048286	biological_process;biological_process;cellular_component;cellular_component;biological_process	cell migration;positive regulation of cell proliferation;focal adhesion;cytosol;lung alveolus development	-	-	-
DHX9	64.32832507	25.82195133	1.316790378	8.054328705	4.61E-10	1.74E-08	ENSPTRG00000001759	H2Q0R0	DEAH	XP_003308679.1	-	457568	DHX9	DExH-box helicase 9	O	PF04408;PF00270;PF00271;PF00035;PF07717	Helicase associated domain (HA2);AD/DEAH box helicase;Helicase conserved C-terminal domain;ouble-stranded RNA binding motif;Oligonucleotide/oligosaccharide-binding (OB)-fold	IPR014001;IPR001650;IPR014720;IPR002464;IPR011545;IPR007502;IPR011709;IPR027417	Helicase superfamily 1/2, ATP-binding domain;Helicase, C-terminal;Double-stranded RNA-binding domain;DNA/RNA helicase, ATP-dependent, DEAH-box type, conserved site;DEAD/DEAH box helicase domain;Helicase-associated domain;Domain of unknown function DUF1605;P-loop containing nucleoside triphosphate hydrolase	COG1643;KOG0920	HrpA-like helicases;ATP-dependent RNA helicase A	GO:1905538;GO:0003727;GO:0071356;GO:0032991;GO:0036464;GO:0005634;GO:0051092;GO:0039695;GO:1904469;GO:0070063;GO:1990841;GO:1902741;GO:0001105;GO:0061676;GO:0042788;GO:1905698;GO:0035068;GO:0016787;GO:1990825;GO:1990518;GO:0046833;GO:0070937;GO:0006396;GO:0032508;GO:2000778;GO:1904973;GO:0030529;GO:0000166;GO:0050434;GO:0003676;GO:0005844;GO:0097165;GO:0001047;GO:0015629;GO:2000765;GO:0031490;GO:…	molecular_function;molecular_function;biological_process;cellular_component;cellular_component;cellular_component;biological_process;biological_process;biological_process;molecular_function;molecular_function;biological_process;molecular_function;molecular_function;cellular_component;biological_process;cellular_component;molecular_function;molecular_function;molecular_function;biological_process;…	polysome binding;single-stranded RNA binding;cellular response to tumor necrosis factor;protein-containing complex;cytoplasmic ribonucleoprotein granule;nucleus;positive regulation of NF-kappaB transcription factor activity;DNA-templated viral transcription;positive regulation of tumor necrosis factor secretion;RNA polymerase binding;promoter-specific chromatin binding;positive regulation of inte…	-	-	-
FEN1	171.5962671	74.60113736	1.201690996	8.079797386	1.18E-08	2.59E-07	ENSPPYG00000003179	H2ND72	Flap endonuclease 1	XP_002821720.1	-	100435552	FEN1	flap structure-specific endonuclease 1	-	PF00867;PF00752	XPG I-region;XPG N-terminal domain	IPR019974;IPR023426;IPR006085;IPR036279;IPR029060;IPR006084;IPR008918;IPR006086	XPG conserved site;Flap endonuclease 1;XPG N-terminal;5'-3' exonuclease, C-terminal domain superfamily;PIN-like domain superfamily;XPG/Rad2 endonuclease;Helix-hairpin-helix motif, class 2;XPG-I domain	KOG2519;COG0258	5'-3' exonuclease;5'-3' exonuclease (including N-terminal domain of PolI)	GO:0005654;GO:0016788;GO:0005730;GO:0005634;GO:0006281;GO:0000784;GO:0003824;GO:0005739;GO:0017108;GO:0008409;GO:0045876;GO:0006974;GO:0000287;GO:0003677;GO:0048256;GO:0006284;GO:0004519;GO:0043137;GO:0004518;GO:0090305;GO:0004527;GO:0006260;GO:0046872;GO:0090502;GO:0016787;GO:0004523	cellular_component;molecular_function;cellular_component;cellular_component;biological_process;cellular_component;molecular_function;cellular_component;molecular_function;molecular_function;biological_process;biological_process;molecular_function;molecular_function;molecular_function;biological_process;molecular_function;biological_process;molecular_function;biological_process;molecular_function;…	nucleoplasm;hydrolase activity, acting on ester bonds;nucleolus;nucleus;DNA repair;nuclear chromosome, telomeric region;catalytic activity;mitochondrion;5'-flap endonuclease activity;5'-3' exonuclease activity;positive regulation of sister chromatid cohesion;cellular response to DNA damage stimulus;magnesium ion binding;DNA binding;flap endonuclease activity;base-excision repair;endonuclease acti…	K04799;K04799;K04799	ko03410;ko03030;ko03450	Base excision repair;DNA replication;Non-homologous end-joining
SMC3	66.0394228	27.05890754	1.287159733	8.047201336	1.09E-09	3.60E-08	-	A0A1U7QCR4	Structural maintenance of chromosomes protein	XP_005063518.1	-	101838362	Smc3	structural maintenance of chromosomes 3	-	-	-	IPR003395;IPR010935;IPR027417;IPR036277;IPR024704	RecF/RecN/SMC, N-terminal;SMCs flexible hinge;P-loop containing nucleoside triphosphate hydrolase;SMCs flexible hinge superfamily;Structural maintenance of chromosomes protein	-	-	GO:0005524;GO:0005694;GO:0005634;GO:0051276	molecular_function;cellular_component;cellular_component;biological_process	ATP binding;chromosome;nucleus;chromosome organization	-	-	-
SON	29.42107926	13.33960131	1.141080892	8.090846777	5.86E-08	1.00E-06	ENSPTRG00000013872	H2RAJ1	Uncharacterized protein	XP_001165975.1;XP_016793977.1	protein SON isoform X2;-	-;107966406	-;SON	-;SON DNA and RNA binding protein	-;O	PF01585;PF14709;PF17069	-patch domain;double strand RNA binding domain from DEAD END PROTEIN 1;Arginine/Serine-Rich protein 1	IPR036322;IPR000467;IPR014720;IPR032922	WD40-repeat-containing domain superfamily;G-patch domain;Double-stranded RNA-binding domain;Protein SON	ENOG410ZUK5;ENOG410IEDZ	-;-	GO:0043484;GO:0003676;GO:0003723;GO:0051726	biological_process;molecular_function;molecular_function;biological_process	regulation of RNA splicing;nucleic acid binding;RNA binding;regulation of cell cycle	-	-	-
TRIO	20.99961734	8.99898735	1.222469015	8.065400946	6.70E-09	1.62E-07	ENSCSAG00000017284	A0A0D9RXH5	Trio Rho guanine nucleotide exchange factor	XP_007959431.1	triple functional domain protein isoform X3	103215021	TRIO	trio Rho guanine nucleotide exchange factor	-	PF00435;PF00169;PF00650;PF00621;PF00018;PF07679;PF00069;PF16609	Spectrin repeat;PH domain;CRAL/TRIO domain;RhoGEF domain;SH3 domain;Immunoglobulin I-set domain;Protein kinase domain;SH3-RhoGEF linking unstructured region	IPR001452;IPR000219;IPR036179;IPR003598;IPR018159;IPR036865;IPR002017;IPR001251;IPR001849;IPR000719;IPR028570;IPR011993;IPR013783;IPR035899;IPR003599;IPR008271;IPR013098;IPR007110;IPR036028;IPR011009	SH3 domain;Dbl homology (DH) domain;Immunoglobulin-like domain superfamily;Immunoglobulin subtype 2;Spectrin/alpha-actinin;CRAL-TRIO lipid binding domain superfamily;Spectrin repeat;CRAL-TRIO lipid binding domain;Pleckstrin homology domain;Protein kinase domain;Triple functional domain protein;PH-like domain superfamily;Immunoglobulin-like fold;Dbl homology (DH) domain superfamily;Immunoglobulin …	-	-	GO:0035023;GO:0045599;GO:0005085;GO:0005524;GO:0004672;GO:0006468;GO:0004674;GO:0065009;GO:0005089	biological_process;biological_process;molecular_function;molecular_function;molecular_function;biological_process;molecular_function;biological_process;molecular_function	regulation of Rho protein signal transduction;negative regulation of fat cell differentiation;guanyl-nucleotide exchange factor activity;ATP binding;protein kinase activity;protein phosphorylation;protein serine/threonine kinase activity;regulation of molecular function;Rho guanyl-nucleotide exchange factor activity	-	-	-
FLNC	40.36157518	14.73124956	1.454024998	7.997646374	7.18E-12	5.84E-10	ENSGGOG00000002420	G3QJ15	Filamin C	-	-	101142657	FLNC	filamin C	-	PF00630;PF00307	ilamin/ABP280 repeat;Calponin homology (CH) domain	IPR032461;IPR001589;IPR001715;IPR001298;IPR036872;IPR013783;IPR014756;IPR017868	Filamin C;Actinin-type actin-binding domain, conserved site;Calponin homology domain;Filamin/ABP280 repeat;CH domain superfamily;Immunoglobulin-like fold;Immunoglobulin E-set;Filamin/ABP280 repeat-like	-	-	GO:0030506;GO:0008092;GO:0005737;GO:0042383;GO:0003779;GO:0005829;GO:0051015;GO:0005886;GO:0048747	molecular_function;molecular_function;cellular_component;cellular_component;molecular_function;cellular_component;molecular_function;cellular_component;biological_process	ankyrin binding;cytoskeletal protein binding;cytoplasm;sarcolemma;actin binding;cytosol;actin filament binding;plasma membrane;muscle fiber development	K04437;K04437;K04437;K04437	ko05132;ko04010;ko05205;ko04510	Salmonella infection;MAPK signaling pathway;Proteoglycans in cancer;Focal adhesion
SYNE2	11.55703452	3.555876612	1.700393538	7.934134355	1.77E-15	3.24E-13	ENSPTRG00000006429	H2Q8G1	Uncharacterized protein	XP_001170060.2	nesprin-2 isoform X20	746581	SYNE2	spectrin repeat containing nuclear envelope protein 2	O	PF00307;PF00435;PF10541	Calponin homology (CH) domain;Spectrin repeat;Nuclear envelope localisation domain	IPR001589;IPR012315;IPR001715;IPR018159;IPR030266;IPR002017;IPR036872	Actinin-type actin-binding domain, conserved site;KASH domain;Calponin homology domain;Spectrin/alpha-actinin;Nesprin-2;Spectrin repeat;CH domain superfamily	COG5069;KOG0516	Ca2+-binding actin-bundling protein fimbrin/plastin (EF-Hand superfamily);Dystonin, GAS (Growth-arrest-specific protein), and related proteins	GO:0005635;GO:0016021;GO:0003779;GO:0034993;GO:0016020;GO:0051015;GO:0090286	cellular_component;cellular_component;molecular_function;cellular_component;cellular_component;molecular_function;biological_process	nuclear envelope;integral component of membrane;actin binding;meiotic nuclear membrane microtubule tethering complex;membrane;actin filament binding;cytoskeletal anchoring at nuclear membrane	-	-	-
CEP250	22.84606822	10.67298188	1.097931117	8.0861831	1.77E-07	2.49E-06	ENSPTRG00000013440	H2R437	Uncharacterized protein	XP_003316929.1;XP_009435374.1;XP_016793250.1;XP_016793249.1;XP_016793248.1	centrosome-associated protein CEP250 isoform X1;-;-;-;-	458203	CEP250	centrosomal protein 250	O	PF15035	Ciliary rootlet component, centrosome cohesion	IPR026048	Centrosome-associated protein CEP250	ENOG410IFAN;ENOG410XPG3	-;-	GO:0005814	cellular_component	centriole	-	-	-
CDC42BPB	45.70120421	20.03703727	1.189505085	8.055635056	1.65E-08	3.43E-07	-	A0A024R6N2	CDC42 binding protein kinase beta	NP_006026.3	serine/threonine-protein kinase MRCK beta	9578	CDC42BPB	CDC42 binding protein kinase beta	O	PF00780;PF15796;PF00130;PF08826;PF00069	CNH domain;KELK-motif containing domain of MRCK Ser/Thr protein kinase;Phorbol esters/diacylglycerol binding domain (C1 domain);MPK coiled coil domain like;Protein kinase domain	IPR014930;IPR008271;IPR001849;IPR001180;IPR031597;IPR033232;IPR000719;IPR000095;IPR000961;IPR020454;IPR011993;IPR011009;IPR017441;IPR002219	Myotonic dystrophy protein kinase, coiled coil;Serine/threonine-protein kinase, active site;Pleckstrin homology domain;Citron homology (CNH) domain;KELK-motif containing domain;Serine/threonine-protein kinase MRCK beta;Protein kinase domain;CRIB domain;AGC-kinase, C-terminal;Diacylglycerol/phorbol-ester binding;PH-like domain superfamily;Protein kinase-like domain superfamily;Protein kinase, ATP …	ENOG410IT51;COG0515	-;Serine/threonine protein kinase	GO:0017048;GO:0035556;GO:0016477;GO:0016740;GO:0016301;GO:0005524;GO:0004672;GO:0030036;GO:0046872;GO:0042641;GO:0016310;GO:0006468;GO:0000166;GO:0004674;GO:0031032	molecular_function;biological_process;biological_process;molecular_function;molecular_function;molecular_function;molecular_function;biological_process;molecular_function;cellular_component;biological_process;biological_process;molecular_function;molecular_function;biological_process	Rho GTPase binding;intracellular signal transduction;cell migration;transferase activity;kinase activity;ATP binding;protein kinase activity;actin cytoskeleton organization;metal ion binding;actomyosin;phosphorylation;protein phosphorylation;nucleotide binding;protein serine/threonine kinase activity;actomyosin structure organization	-	-	-
AFF4	32.5846064	15.03318234	1.115987017	8.069254068	1.13E-07	1.72E-06	ENSNLEG00000012874	G1RQY5	AF4/FMR2 family member 4	XP_003259998.1	AF4/FMR2 family member 4	100600223	AFF4	AF4/FMR2 family member 4	-	PF05110	AF-4 proto-oncoprotein	IPR007797	Transcription factor AF4/FMR2	ENOG410XRXU;ENOG410IGJB	-;-	GO:0007286;GO:0035327;GO:0008023;GO:0001650;GO:0005634	biological_process;cellular_component;cellular_component;cellular_component;cellular_component	spermatid development;transcriptionally active chromatin;transcription elongation factor complex;fibrillar center;nucleus	-	-	-
MPRIP	19.96644793	9.953598917	1.004241763	8.105079317	1.70E-06	1.71E-05	ENSCSAG00000008509	A0A0D9R825	Uncharacterized protein	XP_008008693.1	myosin phosphatase Rho-interacting protein isoform X2	103242464	MPRIP	myosin phosphatase Rho interacting protein	-	PF00169	PH domain	IPR011993;IPR001849	PH-like domain superfamily;Pleckstrin homology domain	-	-	-	-	-	-	-	-
AP002490.1	86.01528663	42.55996551	1.015049206	8.088233305	1.33E-06	1.38E-05	-	K7CQ11	Nuclear mitotic apparatus protein 1	-	-	451398	NUMA1	nuclear mitotic apparatus protein 1	O	-	-	IPR026650	Nuclear mitotic apparatus protein 1	ENOG41125FF;ENOG410IFJ8	-;-	GO:0000139	cellular_component	Golgi membrane	-	-	-
RBBP4	38.32975451	17.79881712	1.106630256	8.054037911	1.44E-07	2.10E-06	-	A0A091EG53	Histone-binding protein RBBP4	XP_010619839.1	-	104860395	Rbbp4	RB binding protein 4, chromatin remodeling factor	-	PF12265;PF00400	Histone-binding protein RBBP4 or subunit C of CAF1 complex;WD domain, G-beta repeat	IPR020472;IPR019775;IPR015943;IPR001680;IPR017986;IPR022052;IPR036322	G-protein beta WD-40 repeat;WD40 repeat, conserved site;WD40/YVTN repeat-like-containing domain superfamily;WD40 repeat;WD40-repeat-containing domain;Histone-binding protein RBBP4, N-terminal;WD40-repeat-containing domain superfamily	-	-	GO:0005634	cellular_component	nucleus	-	-	-
DDX24	42.11514199	16.39824606	1.360725174	7.976004384	1.30E-10	6.16E-09	ENSPTRG00000006673	H2Q8U7	DEAD	XP_009426592.1	ATP-dependent RNA helicase DDX24 isoform X1	453129	DDX24	DEAD-box helicase 24	O	PF00270;PF00271	AD/DEAH box helicase;Helicase conserved C-terminal domain	IPR014001;IPR001650;IPR011545;IPR027417;IPR000629;IPR014014	Helicase superfamily 1/2, ATP-binding domain;Helicase, C-terminal;DEAD/DEAH box helicase domain;P-loop containing nucleoside triphosphate hydrolase;ATP-dependent RNA helicase DEAD-box, conserved site;RNA helicase, DEAD-box type, Q motif	ENOG410XS03;KOG0347	-;RNA helicase	GO:0003676;GO:0005737;GO:0010501;GO:0005524;GO:0004004;GO:0005730	molecular_function;cellular_component;biological_process;molecular_function;molecular_function;cellular_component	nucleic acid binding;cytoplasm;RNA secondary structure unwinding;ATP binding;ATP-dependent RNA helicase activity;nucleolus	-	-	-
G3BP1	28.93767457	10.76917623	1.425962516	7.944023858	1.79E-11	1.23E-09	-	Q5U0Q1	Ras-GTPase-activating protein SH3-domain-binding protein	XP_006714813.1;NP_938405.1;NP_005745.1;XP_006714812.1;XP_016864411.1;XP_016864412.1	-;-;ras GTPase-activating protein-binding protein 1;-;-;-	10146	G3BP1	G3BP stress granule assembly factor 1	O	PF02136;PF00076	Nuclear transport factor 2 (NTF2) domain;RNA recognition motif. (a.k.a. RRM, RBD, or RNP domain)	IPR035979;IPR000504;IPR032710;IPR034374;IPR002075;IPR034375;IPR018222	RNA-binding domain superfamily;RNA recognition motif domain;NTF2-like domain superfamily;G3BP1, RNA recognition motif;Nuclear transport factor 2;Ras GTPase-activating protein-bianding protein 1;Nuclear transport factor 2, eukaryote	ENOG410YV57;KOG0116	-;RasGAP SH3 binding protein rasputin, contains NTF2 and RRM domains	GO:0003676;GO:0003723;GO:0003729;GO:0090090;GO:0010494;GO:0005829	molecular_function;molecular_function;molecular_function;biological_process;cellular_component;cellular_component	nucleic acid binding;RNA binding;mRNA binding;negative regulation of canonical Wnt signaling pathway;cytoplasmic stress granule;cytosol	-	-	-
TARS1	83.77648282	37.44228369	1.161818866	8.011270764	3.51E-08	6.46E-07	ENSGGOG00000014336	G3RZ96	Threonyl-tRNA synthetase	-	-	-	-	-	-	PF02824;PF03129;PF00587;PF07973	TGS domain;Anticodon binding domain;tRNA synthetase class II core domain (G, H, P, S and T);Threonyl and Alanyl tRNA synthetase second additional domain	IPR004154;IPR018163;IPR033728;IPR012675;IPR004095;IPR036621;IPR006195;IPR012676;IPR002314;IPR002320;IPR012947	Anticodon-binding;Threonyl/alanyl tRNA synthetase, class II-like, putative editing domain superfamily;Threonine-tRNA ligase catalytic core domain;Beta-grasp domain superfamily;TGS;Anticodon-binding domain superfamily;Aminoacyl-tRNA synthetase, class II;TGS-like;Aminoacyl-tRNA synthetase, class II (G/ P/ S/T);Threonine-tRNA ligase, class IIa;Threonyl/alanyl tRNA synthetase, SAD	-	-	GO:0005737;GO:0004829;GO:0043039;GO:0005829;GO:0006418;GO:0005524;GO:0004812;GO:0006435;GO:0015629;GO:0000166	cellular_component;molecular_function;biological_process;cellular_component;biological_process;molecular_function;molecular_function;biological_process;cellular_component;molecular_function	cytoplasm;threonine-tRNA ligase activity;tRNA aminoacylation;cytosol;tRNA aminoacylation for protein translation;ATP binding;aminoacyl-tRNA ligase activity;threonyl-tRNA aminoacylation;actin cytoskeleton;nucleotide binding	-	-	-
CCT2	84.25239086	35.53255327	1.245511935	7.98485436	3.66E-09	1.01E-07	ENSPPYG00000004760	H2NI08	Chaperonin containing TCP1 subunit 2	XP_002823555.1	-	100452880	CCT2	chaperonin containing TCP1 subunit 2	-	PF00118	TCP-1/cpn60 chaperonin family	IPR002194;IPR002423;IPR027413;IPR012716;IPR027410;IPR027409;IPR017998	Chaperonin TCP-1, conserved site;Chaperonin Cpn60/TCP-1 family;GroEL-like equatorial domain superfamily;T-complex protein 1, beta subunit;TCP-1-like chaperonin intermediate domain superfamily;GroEL-like apical domain superfamily;Chaperone tailless complex polypeptide 1 (TCP-1)	COG0459;KOG0363	Chaperonin GroEL (HSP60 family);Chaperonin complex component, TCP-1 beta subunit (CCT2)	GO:1904871;GO:1904874;GO:0050821;GO:0043209;GO:0005874;GO:0005832;GO:0002199;GO:0051086;GO:0005524;GO:0006457;GO:0032212;GO:0000166;GO:0090666;GO:0051973;GO:0007339;GO:0051082;GO:1904851;GO:0005737;GO:0031625;GO:0044183;GO:0005829;GO:0044297;GO:1901998;GO:0051131	biological_process;biological_process;biological_process;cellular_component;cellular_component;cellular_component;cellular_component;biological_process;molecular_function;biological_process;biological_process;molecular_function;biological_process;biological_process;biological_process;molecular_function;biological_process;cellular_component;molecular_function;molecular_function;cellular_component;…	positive regulation of protein localization to Cajal body;positive regulation of telomerase RNA localization to Cajal body;protein stabilization;myelin sheath;microtubule;chaperonin-containing T-complex;zona pellucida receptor complex;chaperone mediated protein folding independent of cofactor;ATP binding;protein folding;positive regulation of telomere maintenance via telomerase;nucleotide binding…	-	-	-
UBTF	50.60758945	23.49047339	1.107223427	8.017285441	1.43E-07	2.09E-06	ENSCSAG00000003510	A0A0D9S101	Upstream binding transcription factor, RNA polymerase I	-	-	-	-	-	-	PF09011;PF00505;PF14887	HMG-box domain;HMG (high mobility group) box;HMG (high mobility group) box 5	IPR036910;IPR029215;IPR009071	High mobility group box domain superfamily;High mobility group box domain 5;High mobility group box domain	-	-	GO:0001188;GO:0001164;GO:0006360;GO:0097110;GO:0003682;GO:0001165;GO:0001650;GO:0003677;GO:0005730;GO:0005634	biological_process;molecular_function;biological_process;molecular_function;molecular_function;molecular_function;cellular_component;molecular_function;cellular_component;cellular_component	RNA polymerase I transcriptional preinitiation complex assembly;RNA polymerase I CORE element sequence-specific DNA binding;transcription by RNA polymerase I;scaffold protein binding;chromatin binding;RNA polymerase I upstream control element sequence-specific DNA binding;fibrillar center;DNA binding;nucleolus;nucleus	-	-	-
PDHA1	78.04238942	33.70051001	1.211424962	7.975808471	9.41E-09	2.17E-07	ENSGGOG00000013574	G3RRJ9	Pyruvate dehydrogenase E1 component subunit alpha	-	-	-	-	-	-	PF00676	ehydrogenase E1 component	IPR001017;IPR029061;IPR017597	Dehydrogenase, E1 component;Thiamin diphosphate-binding fold;Pyruvate dehydrogenase (acetyl-transferring) E1 component, alpha subunit, subgroup y	-	-	GO:0006086;GO:0008152;GO:0055114;GO:0016624;GO:0043231;GO:0004739;GO:0016491	biological_process;biological_process;biological_process;molecular_function;cellular_component;molecular_function;molecular_function	acetyl-CoA biosynthetic process from pyruvate;metabolic process;oxidation-reduction process;oxidoreductase activity, acting on the aldehyde or oxo group of donors, disulfide as acceptor;intracellular membrane-bounded organelle;pyruvate dehydrogenase (acetyl-transferring) activity;oxidoreductase activity	-	-	-
MFN2	34.34967459	14.26781147	1.267465425	7.958575346	2.00E-09	6.06E-08	ENSPTRG00000000159	H2PY17	Mitofusin 2	XP_009446684.1;XP_003307856.1;XP_016809672.1;XP_514395.3	-;-;-;mitofusin-2 isoform X1	457958	MFN2	mitofusin 2	O	PF04799;PF00350	fzo-like conserved region;ynamin family	IPR030381;IPR006884;IPR027417;IPR027094;IPR027089;IPR022812	Dynamin-type guanine nucleotide-binding (G) domain;Fzo/mitofusin HR2 domain;P-loop containing nucleoside triphosphate hydrolase;Mitofusin family;Mitofusin-2;Dynamin superfamily	COG0699;KOG0448	Predicted GTPases (dynamin-related);Mitofusin 1 GTPase, involved in mitochondrila biogenesis	GO:0048593;GO:0016021;GO:0006626;GO:0034497;GO:0016020;GO:1905461;GO:0061734;GO:0007006;GO:0015630;GO:0031306;GO:0051646;GO:0005739;GO:0005525;GO:0001825;GO:1904707;GO:0003924;GO:0046580;GO:0008053;GO:0031625;GO:0048662;GO:0005741	biological_process;cellular_component;biological_process;biological_process;cellular_component;biological_process;biological_process;biological_process;cellular_component;cellular_component;biological_process;cellular_component;molecular_function;biological_process;biological_process;molecular_function;biological_process;biological_process;molecular_function;biological_process;cellular_component	camera-type eye morphogenesis;integral component of membrane;protein targeting to mitochondrion;protein localization to phagophore assembly site;membrane;positive regulation of vascular associated smooth muscle cell apoptotic process;parkin-mediated stimulation of mitophagy in response to mitochondrial depolarization;mitochondrial membrane organization;microtubule cytoskeleton;intrinsic component…	K06030	ko04214	Apoptosis - fly
CHD8	16.65851331	7.335554643	1.183220812	7.973636301	2.02E-08	4.06E-07	ENSPTRG00000006124	H2RDM3	Chromodomain-helicase-DNA-binding protein 8	XP_016781333.1;XP_003314292.2	-;chromodomain-helicase-DNA-binding protein 8 isoform X2	739837	CHD8	chromodomain helicase DNA binding protein 8	O	PF07533;PF00385;PF00176;PF00271	BRK domain;Chromo (CHRromatin Organisation MOdifier) domain;SNF2 family N-terminal domain;Helicase conserved C-terminal domain	IPR014001;IPR001650;IPR038718;IPR034724;IPR037259;IPR006576;IPR000953;IPR027417;IPR023780;IPR016197;IPR000330	Helicase superfamily 1/2, ATP-binding domain;Helicase, C-terminal;SNF2-like, N-terminal domain superfamily;Chromodomain-helicase-DNA-binding protein 8;BRK domain superfamily;BRK domain;Chromo/chromo shadow domain;P-loop containing nucleoside triphosphate hydrolase;Chromo domain;Chromo-like domain superfamily;SNF2-related, N-terminal domain	KOG0383;COG0553	Predicted helicase;Superfamily II DNA/RNA helicases, SNF2 family	GO:0043066;GO:0030178;GO:0004386;GO:0003678;GO:0006351;GO:0032508;GO:0005634;GO:0043044;GO:0008013;GO:0071339;GO:0002039;GO:0005524;GO:0016817;GO:0000166;GO:0006325;GO:0045892;GO:0016055;GO:0042393;GO:0003677;GO:0006355;GO:0045893;GO:0008094;GO:0016787	biological_process;biological_process;molecular_function;molecular_function;biological_process;biological_process;cellular_component;biological_process;molecular_function;cellular_component;molecular_function;molecular_function;molecular_function;molecular_function;biological_process;biological_process;biological_process;molecular_function;molecular_function;biological_process;biological_process;…	negative regulation of apoptotic process;negative regulation of Wnt signaling pathway;helicase activity;DNA helicase activity;transcription, DNA-templated;DNA duplex unwinding;nucleus;ATP-dependent chromatin remodeling;beta-catenin binding;MLL1 complex;p53 binding;ATP binding;hydrolase activity, acting on acid anhydrides;nucleotide binding;chromatin organization;negative regulation of transcripti…	-	-	-
GTPBP4	56.92266694	27.21117948	1.064751364	8.008427935	4.13E-07	5.12E-06	-	D2CFK9	Nucleolar GTP-binding protein 1	NP_036473.2	nucleolar GTP-binding protein 1	23560	GTPBP4	GTP binding protein 4	O	PF06858;PF08155	Nucleolar GTP-binding protein 1 (NOG1);NOGCT (NUC087) domain	IPR010674;IPR027417;IPR012973;IPR005225;IPR024926;IPR031167;IPR006073	Nucleolar GTP-binding protein 1, Rossman-fold domain;P-loop containing nucleoside triphosphate hydrolase;NOG, C-terminal;Small GTP-binding protein domain;Nucleolar GTP-binding protein 1;OBG-type guanine nucleotide-binding (G) domain;GTP binding domain	KOG1490;COG1084	GTP-binding protein CRFG/NOG1 (ODN superfamily);Predicted GTPase	GO:0005794;GO:0005525;GO:0031965;GO:0005829;GO:0000463;GO:0042254;GO:0005730;GO:0005634	cellular_component;molecular_function;cellular_component;cellular_component;biological_process;biological_process;cellular_component;cellular_component	Golgi apparatus;GTP binding;nuclear membrane;cytosol;maturation of LSU-rRNA from tricistronic rRNA transcript (SSU-rRNA, 5.8S rRNA, LSU-rRNA);ribosome biogenesis;nucleolus;nucleus	K06943	ko03008	Ribosome biogenesis in eukaryotes
SRRT	71.72162296	34.0270507	1.075672861	8.004895224	3.17E-07	4.10E-06	ENSGGOG00000001508	G3QGN2	Serrate, RNA effector molecule	XP_018886479.1	-	101142030	SRRT	serrate, RNA effector molecule	-	PF04959;PF12066	Arsenite-resistance protein 2;omain of unknown function (DUF3546)	IPR021933;IPR007042;IPR035979	Protein of unknown function DUF3546;Arsenite-resistance protein 2;RNA-binding domain superfamily	-	-	GO:0003676	molecular_function	nucleic acid binding	-	-	-
CCNB1	143.1051255	66.78807943	1.099357934	7.996264958	1.76E-07	2.48E-06	ENSPTRG00000016942	H2QR05	Cyclin B1	XP_517728.3	G2/mitotic-specific cyclin-B1	461835	CCNB1	cyclin B1	O	PF02984;PF00134	Cyclin, C-terminal domain;Cyclin, N-terminal domain	IPR036915;IPR006671;IPR013763;IPR004367	Cyclin-like superfamily;Cyclin, N-terminal;Cyclin-like;Cyclin, C-terminal domain	KOG0653;COG5024	Cyclin B and related kinase-activating proteins;Cyclin	GO:2000775;GO:0045737;GO:0090266;GO:0044389;GO:0005113;GO:0048146;GO:0005759;GO:0016020;GO:0007080;GO:0005634;GO:0001701;GO:0045787;GO:0007052;GO:0061575;GO:0010971;GO:0051987;GO:0000942;GO:0045931;GO:1905448;GO:0006468;GO:0005737;GO:0005813;GO:0000922;GO:0097125;GO:0016301;GO:0005829;GO:0019901	biological_process;biological_process;biological_process;molecular_function;molecular_function;biological_process;cellular_component;cellular_component;biological_process;cellular_component;biological_process;biological_process;biological_process;molecular_function;biological_process;biological_process;cellular_component;biological_process;biological_process;biological_process;cellular_component;…	histone H3-S10 phosphorylation involved in chromosome condensation;positive regulation of cyclin-dependent protein serine/threonine kinase activity;regulation of mitotic cell cycle spindle assembly checkpoint;ubiquitin-like protein ligase binding;patched binding;positive regulation of fibroblast proliferation;mitochondrial matrix;membrane;mitotic metaphase plate congression;nucleus;in utero embry…	K05868;K05868;K05868;K05868	ko04110;ko04068;ko04115;ko04914	Cell cycle;FoxO signaling pathway;p53 signaling pathway;Progesterone-mediated oocyte maturation
PPP6R3	41.89354561	19.39691628	1.110844939	7.991578094	1.32E-07	1.95E-06	ENSGGOG00000006609	G3S525	Protein phosphatase 6 regulatory subunit 3	XP_018892206.1;XP_004051724.1;XP_018892207.1	-;-;-	101151977	PPP6R3	protein phosphatase 6 regulatory subunit 3	-	PF04499	SIT4 phosphatase-associated protein	IPR016024;IPR007587	Armadillo-type fold;SIT4 phosphatase-associated protein family	-	-	GO:0005654;GO:0005829;GO:0043666;GO:0005886;GO:0019903	cellular_component;cellular_component;biological_process;cellular_component;molecular_function	nucleoplasm;cytosol;regulation of phosphoprotein phosphatase activity;plasma membrane;protein phosphatase binding	-	-	-
SKAP2	64.80659358	31.35822185	1.047245513	8.01000043	6.32E-07	7.31E-06	ENSPTRG00000019007	H2QUB2	Src kinase associated phosphoprotein 2	XP_519007.2;XP_009451087.1;XP_009451084.1;XP_009451086.1	src kinase-associated phosphoprotein 2 isoform X1;-;-;-	463306	SKAP2	src kinase associated phosphoprotein 2	O	PF00169;PF00018	PH domain;SH3 domain	IPR001849;IPR001452;IPR036028;IPR011993;IPR037781	Pleckstrin homology domain;SH3 domain;SH3-like domain superfamily;PH-like domain superfamily;SKAP family	ENOG410IH8Q;ENOG410ZVZV	-;-	GO:0005737;GO:0005070;GO:0016301;GO:0005886;GO:0002757;GO:0009967;GO:0016310	cellular_component;molecular_function;molecular_function;cellular_component;biological_process;biological_process;biological_process	cytoplasm;SH3/SH2 adaptor activity;kinase activity;plasma membrane;immune response-activating signal transduction;positive regulation of signal transduction;phosphorylation	-	-	-
NCAPD3	31.63672171	12.32708234	1.359693268	7.913527447	1.39E-10	6.46E-09	ENSPTRG00000004493	K7ANE6	Non-SMC condensin II complex, subunit D3	XP_016777819.1	condensin-2 complex subunit D3 isoform X1	451679	NCAPD3	non-SMC condensin II complex subunit D3	O	PF12717	non-SMC mitotic condensation complex subunit 1	IPR011989;IPR016024;IPR032682;IPR012371;IPR026971	Armadillo-like helical;Armadillo-type fold;Condensin complex subunit 1, C-terminal;Condensin-2 complex subunit D3;Condensin subunit 1/Condensin-2 complex subunit D3	ENOG410XSGK;KOG0413	-;Uncharacterized conserved protein related to condensin complex subunit 1	GO:0005654;GO:0007076;GO:0035064;GO:0000799;GO:0031618	cellular_component;biological_process;molecular_function;cellular_component;cellular_component	nucleoplasm;mitotic chromosome condensation;methylated histone binding;nuclear condensin complex;nuclear pericentric heterochromatin	-	-	-
UGDH	86.19388823	38.22351968	1.173064458	7.967987323	2.65E-08	5.06E-07	ENSCSAG00000016955	A0A0D9RWK1	UDP-glucose 6-dehydrogenase	XP_008015800.1;XP_008015801.1;XP_008015799.1;XP_008015802.1	-;-;-;-	103246199	UGDH	UDP-glucose 6-dehydrogenase	-	PF03721;PF00984;PF03720	UDP-glucose/GDP-mannose dehydrogenase family, NAD binding domain;UDP-glucose/GDP-mannose dehydrogenase family, central domain;UDP-glucose/GDP-mannose dehydrogenase family, UDP binding domain	IPR008927;IPR017476;IPR036220;IPR014026;IPR001732;IPR014027;IPR028356;IPR036291	6-phosphogluconate dehydrogenase-like, C-terminal domain superfamily;UDP-glucose/GDP-mannose dehydrogenase;UDP-glucose/GDP-mannose dehydrogenase, C-terminal domain superfamily;UDP-glucose/GDP-mannose dehydrogenase, dimerisation;UDP-glucose/GDP-mannose dehydrogenase, N-terminal;UDP-glucose/GDP-mannose dehydrogenase, C-terminal;UDP-glucose 6-dehydrogenase, eukaryotic type;NAD(P)-binding domain supe…	-	-	GO:0005654;GO:0003979;GO:0055114;GO:0001702;GO:0016616;GO:0051287;GO:0016491	cellular_component;molecular_function;biological_process;biological_process;molecular_function;molecular_function;molecular_function	nucleoplasm;UDP-glucose 6-dehydrogenase activity;oxidation-reduction process;gastrulation with mouth forming second;oxidoreductase activity, acting on the CH-OH group of donors, NAD or NADP as acceptor;NAD binding;oxidoreductase activity	K00012;K00012;K00012;K00012	ko00053;ko00040;ko00520;ko00500	Ascorbate and aldarate metabolism;Pentose and glucuronate interconversions;Amino sugar and nucleotide sugar metabolism;Starch and sucrose metabolism
PRC1-AS1	69.37020401	29.02440727	1.256982309	7.937981866	2.71E-09	7.82E-08	-	L9KJA4	Protein regulator of cytokinesis 1	-	-	102502682	PRC1	protein regulator of cytokinesis 1	-	PF03999	Microtubule associated protein (MAP65/ASE1 family)	IPR007145;IPR032921	Microtubule-associated protein, MAP65/Ase1/PRC1;Protein regulator of cytokinesis 1	-	-	GO:0001578;GO:0000910;GO:0005856;GO:0000226;GO:0008017	biological_process;biological_process;cellular_component;biological_process;molecular_function	microtubule bundle formation;cytokinesis;cytoskeleton;microtubule cytoskeleton organization;microtubule binding	-	-	-
INCENP	77.52867511	37.74392172	1.038434638	8.00407626	7.83E-07	8.79E-06	-	K7CHZ7	Inner centromere protein antigens 135/155kDa	-	-	451248	INCENP	inner centromere protein	O	PF12178;PF03941	Chromosome passenger complex (CPC) protein INCENP N terminal;Inner centromere protein, ARK binding region	IPR005635;IPR022006	Inner centromere protein, ARK-binding domain;Chromosome passenger complex (CPC) protein INCENP N-terminal	KOG4456;ENOG410XRQ9	Inner centromere protein (INCENP), C-terminal domain;-	-	-	-	-	-	-
CTNNB1	29.26000075	10.73958518	1.44590773	7.877319877	9.97E-12	7.73E-10	ENSPPYG00000013986	Q5R5L8	Uncharacterized protein DKFZp469E1714	NP_001126737.1	-	100173739	CTNNB1	catenin beta 1	-	PF00514	Armadillo/beta-catenin-like repeat	IPR013284;IPR016024;IPR000225;IPR011989	Beta-catenin;Armadillo-type fold;Armadillo;Armadillo-like helical	KOG4203;COG0035	Armadillo/beta-Catenin/plakoglobin;Uracil phosphoribosyltransferase	GO:0019899;GO:1990909;GO:0034613;GO:0031641;GO:0022009;GO:0044798;GO:0009950;GO:0072079;GO:0008283;GO:0060492;GO:0005634;GO:0001764;GO:0030539;GO:0001822;GO:0003700;GO:0016328;GO:0048599;GO:0005622;GO:0002052;GO:0048660;GO:0031069;GO:0010629;GO:0030901;GO:0042733;GO:0009953;GO:0042981;GO:1990138;GO:0005886;GO:0071944;GO:0045669;GO:0019903;GO:2000017;GO:0061198;GO:0001569;GO:0070491;GO:0098609;GO:…	molecular_function;cellular_component;biological_process;biological_process;biological_process;cellular_component;biological_process;biological_process;biological_process;biological_process;cellular_component;biological_process;biological_process;biological_process;molecular_function;cellular_component;biological_process;cellular_component;biological_process;biological_process;biological_process;…	enzyme binding;Wnt signalosome;cellular protein localization;regulation of myelination;central nervous system vasculogenesis;nuclear transcription factor complex;dorsal/ventral axis specification;nephron tubule formation;cell proliferation;lung induction;nucleus;neuron migration;male genitalia development;kidney development;DNA binding transcription factor activity;lateral plasma membrane;oocyte …	K02105;K02105;K02105;K02105;K02105;K02105;K02105;K02105;K02105;K02105;K02105;K02105;K02105;K02105;K02105;K02105;K02105;K02105;K02105;K02105;K02105	ko04390;ko05216;ko05130;ko05213;ko04015;ko05412;ko04550;ko05205;ko04530;ko04916;ko05210;ko04670;ko04510;ko04919;ko05100;ko04310;ko05215;ko04520;ko05217;ko05200;ko05166	Hippo signaling pathway;Thyroid cancer;Pathogenic Escherichia coli infection;Endometrial cancer;Rap1 signaling pathway;Arrhythmogenic right ventricular cardiomyopathy (ARVC);Signaling pathways regulating pluripotency of stem cells;Proteoglycans in cancer;Tight junction;Melanogenesis;Colorectal cancer;Leukocyte transendothelial migration;Focal adhesion;Thyroid hormone signaling pathway;Bacterial i…
RCC2	84.22912496	38.84068766	1.116693562	7.97155105	1.15E-07	1.74E-06	ENSPTRG00000000247	K7ABL4	Regulator of chromosome condensation 2	XP_016810515.1;XP_016810516.1	-;-	456531	RCC2	regulator of chromosome condensation 2	O	PF00415	Regulator of chromosome condensation (RCC1) repeat	IPR009091;IPR000408	Regulator of chromosome condensation 1/beta-lactamase-inhibitor protein II;Regulator of chromosome condensation, RCC1	KOG1427;COG5184	Uncharacterized conserved protein, contains RCC1 domain;Alpha-tubulin suppressor and related RCC1 domain-containing proteins	GO:0031267;GO:1990023;GO:0007229;GO:0016020;GO:0072356;GO:0005634;GO:0034506;GO:0030496;GO:0090630;GO:0005886;GO:0048365;GO:0008017;GO:0010971;GO:0045184;GO:0051987;GO:0010762;GO:0048041;GO:0034260;GO:1900027;GO:0019904;GO:0031901;GO:1900025;GO:0030334;GO:0051895;GO:0019901	molecular_function;cellular_component;biological_process;cellular_component;biological_process;cellular_component;cellular_component;cellular_component;biological_process;cellular_component;molecular_function;molecular_function;biological_process;biological_process;biological_process;biological_process;biological_process;biological_process;biological_process;molecular_function;cellular_component;…	small GTPase binding;mitotic spindle midzone;integrin-mediated signaling pathway;membrane;chromosome passenger complex localization to kinetochore;nucleus;chromosome, centromeric core domain;midbody;activation of GTPase activity;plasma membrane;Rac GTPase binding;microtubule binding;positive regulation of G2/M transition of mitotic cell cycle;establishment of protein localization;positive regulat…	-	-	-
MCL1	78.51688164	38.9678063	1.010670711	8.004385194	1.51E-06	1.55E-05	-	I2CUN5	Induced myeloid leukemia cell differentiation protein Mcl-1 isoform 1	-	-	-	-	-	-	PF00452	Apoptosis regulator proteins, Bcl-2 family	IPR020717;IPR020726;IPR026298;IPR002475;IPR020728;IPR036834;IPR013281	Apoptosis regulator, Bcl-2, BH1 motif, conserved site;Apoptosis regulator, Bcl-2, BH2 motif, conserved site;Blc2 family;Bcl2-like;Apoptosis regulator, Bcl-2, BH3 motif, conserved site;Blc2-like superfamily;Apoptosis regulator, Mcl-1	KOG4728;ENOG41123S0	Anti-apoptotic Bcl-2 family proteins, prevent opening of mitochondrial porin channel;-	GO:0016021;GO:0016020;GO:0042981	cellular_component;cellular_component;biological_process	integral component of membrane;membrane;regulation of apoptotic process	-	-	-
GPI	32.08797206	14.79286462	1.117074114	7.967768276	1.14E-07	1.73E-06	ENSG00000105220	A0A0A0MTS2	Glucose-6-phosphate isomerase	-	-	-	-	-	-	PF00342	Phosphoglucose isomerase	IPR035482;IPR001672;IPR023096;IPR018189;IPR035476	Phosphoglucose isomerase, SIS domain 2;Phosphoglucose isomerase (PGI);Phosphoglucose isomerase, C-terminal;Phosphoglucose isomerase, conserved site;Phosphoglucose isomerase, SIS domain 1	KOG2446;COG0166	Glucose-6-phosphate isomerase;Glucose-6-phosphate isomerase	GO:0005654;GO:0016853;GO:0005829;GO:0004347;GO:0006096;GO:0005886;GO:0006094	cellular_component;molecular_function;cellular_component;molecular_function;biological_process;cellular_component;biological_process	nucleoplasm;isomerase activity;cytosol;glucose-6-phosphate isomerase activity;glycolytic process;plasma membrane;gluconeogenesis	-	-	-
HSD17B4	32.11881963	12.10848664	1.407319384	7.876816578	3.32E-11	2.04E-09	ENSGGOG00000002010	G3QHZ6	Hydroxysteroid 17-beta dehydrogenase 4	XP_004042441.2	peroxisomal multifunctional enzyme type 2 isoform X3	101129538	HSD17B4	hydroxysteroid 17-beta dehydrogenase 4	-	PF13561;PF13452;PF01575;PF00106;PF02036;PF08659	noyl-(Acyl carrier protein) reductase;N-terminal half of MaoC dehydratase;MaoC like domain;short chain dehydrogenase;SCP-2 sterol transfer family;KR domain	IPR002539;IPR002347;IPR029069;IPR003033;IPR036527;IPR020904;IPR036291	MaoC-like domain;Short-chain dehydrogenase/reductase SDR;HotDog domain superfamily;SCP2 sterol-binding domain;SCP2 sterol-binding domain superfamily;Short-chain dehydrogenase/reductase, conserved site;NAD(P)-binding domain superfamily	-	-	GO:0008209;GO:0042803;GO:0006635;GO:0005739;GO:0008210;GO:0044594;GO:0005777;GO:0036111;GO:0060009;GO:0016491;GO:0016508;GO:0003857;GO:0036112;GO:0000038;GO:0005102	biological_process;molecular_function;biological_process;cellular_component;biological_process;molecular_function;cellular_component;biological_process;biological_process;molecular_function;molecular_function;molecular_function;biological_process;biological_process;molecular_function	androgen metabolic process;protein homodimerization activity;fatty acid beta-oxidation;mitochondrion;estrogen metabolic process;17-beta-hydroxysteroid dehydrogenase (NAD+) activity;peroxisome;very long-chain fatty-acyl-CoA metabolic process;Sertoli cell development;oxidoreductase activity;long-chain-enoyl-CoA hydratase activity;3-hydroxyacyl-CoA dehydrogenase activity;medium-chain fatty-acyl-CoA …	K12405;K12405	ko00120;ko04146	Primary bile acid biosynthesis;Peroxisome
AHCTF1	35.42538283	13.45371247	1.396698641	7.870774485	4.62E-11	2.74E-09	-	G7NWK7	Uncharacterized protein	-	-	-	-	-	-	PF13934;PF16687	Nuclear pore complex assembly;beta-propeller of ELYS nucleoporin	IPR025151;IPR011047;IPR032040	ELYS-like domain;Quinoprotein alcohol dehydrogenase-like superfamily;ELYS, beta-propeller domain	-	-	-	-	-	-	-	-
PLK2	72.99662259	35.90600605	1.023553609	7.983277675	1.12E-06	1.20E-05	ENSGGOG00000012710	G3RAD3	Serine/threonine-protein kinase PLK	XP_004058871.1	-	101132540	PLK2	polo like kinase 2	-	PF00659;PF00069	POLO box duplicated region;Protein kinase domain	IPR008271;IPR000719;IPR033701;IPR011009;IPR033695;IPR017441;IPR036947;IPR000959	Serine/threonine-protein kinase, active site;Protein kinase domain;First polo-box domain;Protein kinase-like domain superfamily;Second polo-box domain;Protein kinase, ATP binding site;POLO box domain superfamily;POLO box domain	-	-	GO:0043066;GO:0018105;GO:0090050;GO:0010508;GO:0048167;GO:0007613;GO:0046599;GO:0016740;GO:0005814;GO:0005524;GO:0000785;GO:0004672;GO:0007052;GO:0004674;GO:0000166;GO:0045732;GO:0043008;GO:2000773;GO:0000082;GO:0006468;GO:0000278;GO:0005737;GO:0005813;GO:0007093;GO:0016301;GO:0016310;GO:0071866;GO:0016525	biological_process;biological_process;biological_process;biological_process;biological_process;biological_process;biological_process;molecular_function;cellular_component;molecular_function;cellular_component;molecular_function;biological_process;molecular_function;molecular_function;biological_process;molecular_function;biological_process;biological_process;biological_process;biological_process;…	negative regulation of apoptotic process;peptidyl-serine phosphorylation;positive regulation of cell migration involved in sprouting angiogenesis;positive regulation of autophagy;regulation of synaptic plasticity;memory;regulation of centriole replication;transferase activity;centriole;ATP binding;chromatin;protein kinase activity;mitotic spindle organization;protein serine/threonine kinase activ…	K08861	ko04068	FoxO signaling pathway
BCLAF1	35.55716261	16.27041686	1.127830515	7.948571253	8.69E-08	1.39E-06	-	K7AVG7	BCL2-associated transcription factor 1	-	-	-	-	-	-	PF15440	THRAP3/BCLAF1 family	-	-	-	-	-	-	-	-	-	-
TRIM28	78.34388061	30.51220304	1.360356542	7.872411784	1.39E-10	6.46E-09	ENSPTRG00000011598	K7D4I8	Tripartite motif containing 28	XP_016792505.1	-	456353	TRIM28	tripartite motif containing 28	O	PF14634;PF00628;PF00643	zinc-RING finger domain;PHD-finger;B-box zinc finger	IPR013083;IPR011011;IPR001487;IPR037373;IPR000315;IPR003649;IPR019787;IPR036427;IPR019786;IPR001841;IPR001965	Zinc finger, RING/FYVE/PHD-type;Zinc finger, FYVE/PHD-type;Bromodomain;Transcription intermediary factor 1-beta;B-box-type zinc finger;B-box, C-terminal;Zinc finger, PHD-finger;Bromodomain-like superfamily;Zinc finger, PHD-type, conserved site;Zinc finger, RING-type;Zinc finger, PHD-type	KOG2177;ENOG4110P0K	Predicted E3 ubiquitin ligase;-	GO:0090575;GO:0005654;GO:2000653;GO:0006366;GO:0051259;GO:0060669;GO:0005634;GO:0046777;GO:0006281;GO:0003700;GO:0000122;GO:1901536;GO:0003682;GO:0005622;GO:0043388;GO:0005719;GO:0001701;GO:0043045;GO:0016925;GO:0004672;GO:0007566;GO:0007265;GO:0005720;GO:0045892;GO:0043565;GO:1990841;GO:0003677;GO:0045869;GO:0045944;GO:0042993;GO:0001105;GO:0035851;GO:0006468;GO:0001837;GO:0045893;GO:0070087;GO:…	cellular_component;cellular_component;biological_process;biological_process;biological_process;biological_process;cellular_component;biological_process;biological_process;molecular_function;biological_process;biological_process;molecular_function;cellular_component;biological_process;cellular_component;biological_process;biological_process;biological_process;molecular_function;biological_process;…	RNA polymerase II transcription factor complex;nucleoplasm;regulation of genetic imprinting;transcription by RNA polymerase II;protein complex oligomerization;embryonic placenta morphogenesis;nucleus;protein autophosphorylation;DNA repair;DNA binding transcription factor activity;negative regulation of transcription by RNA polymerase II;negative regulation of DNA demethylation;chromatin binding;i…	-	-	-
DDX17	33.73255106	14.22908181	1.245230895	7.905192801	3.82E-09	1.05E-07	ENSGGOG00000008309	G3S593	DEAD-box helicase 17	-	-	-	-	-	-	PF00270;PF00271	AD/DEAH box helicase;Helicase conserved C-terminal domain	IPR014001;IPR001650;IPR011545;IPR027417;IPR000629;IPR014014	Helicase superfamily 1/2, ATP-binding domain;Helicase, C-terminal;DEAD/DEAH box helicase domain;P-loop containing nucleoside triphosphate hydrolase;ATP-dependent RNA helicase DEAD-box, conserved site;RNA helicase, DEAD-box type, Q motif	-	-	GO:0003676;GO:0004386;GO:0005524;GO:0016787;GO:0000166	molecular_function;molecular_function;molecular_function;molecular_function;molecular_function	nucleic acid binding;helicase activity;ATP binding;hydrolase activity;nucleotide binding	-	-	-
FLII	53.4006027	20.6526822	1.370448156	7.867450292	1.03E-10	5.13E-09	-	K7AVA8	Flightless I homolog	-	-	454486	FLII	FLII actin remodeling protein	O	PF12799;PF13855;PF00626	Leucine Rich repeats (2 copies);Leucine rich repeat;elsolin repeat	IPR032675;IPR007123;IPR025875;IPR029919;IPR029006;IPR007122;IPR001611;IPR003591	Leucine-rich repeat domain superfamily;Gelsolin-like domain;Leucine rich repeat 4;Protein flightless-1;ADF-H/Gelsolin-like domain superfamily;Villin/Gelsolin;Leucine-rich repeat;Leucine-rich repeat, typical subtype	KOG0444;COG4886	Cytoskeletal regulator Flightless-I (contains leucine-rich and gelsolin repeats);Leucine-rich repeat (LRR) protein	GO:0051015;GO:0051014;GO:0030036	molecular_function;biological_process;biological_process	actin filament binding;actin filament severing;actin cytoskeleton organization	-	-	-
JAK1	26.65239729	11.11940233	1.261116615	7.896751814	2.46E-09	7.21E-08	ENSPTRG00000000825	H2PZ66	Tyrosine-protein kinase	XP_016775408.1;XP_016775411.1;XP_016775413.1	tyrosine-protein kinase JAK1;-;-	743373	JAK1	Janus kinase 1	O	PF07714	Protein tyrosine kinase	IPR036860;IPR019748;IPR020635;IPR000980;IPR000719;IPR035963;IPR008266;IPR019749;IPR011009;IPR000299;IPR017441;IPR001245;IPR020776;IPR016251	SH2 domain superfamily;FERM central domain;Tyrosine-protein kinase, catalytic domain;SH2 domain;Protein kinase domain;FERM superfamily, second domain;Tyrosine-protein kinase, active site;Band 4.1 domain;Protein kinase-like domain superfamily;FERM domain;Protein kinase, ATP binding site;Serine-threonine/tyrosine-protein kinase, catalytic domain;Tyrosine-protein kinase, non-receptor Jak1;Tyrosine-p…	KOG0197;COG0515	Tyrosine kinases;Serine/threonine protein kinase	GO:0016020;GO:0005634;GO:0035556;GO:0016740;GO:0005856;GO:0005524;GO:0004715;GO:0004672;GO:0019903;GO:0030154;GO:0000166;GO:1903672;GO:0038110;GO:0038083;GO:0016477;GO:0046677;GO:0007169;GO:0042127;GO:0006468;GO:0005737;GO:0045087;GO:0031234;GO:0031625;GO:0016301;GO:0004713;GO:0016310;GO:0005102	cellular_component;cellular_component;biological_process;molecular_function;cellular_component;molecular_function;molecular_function;molecular_function;molecular_function;biological_process;molecular_function;biological_process;biological_process;biological_process;biological_process;biological_process;biological_process;biological_process;biological_process;cellular_component;biological_process;…	membrane;nucleus;intracellular signal transduction;transferase activity;cytoskeleton;ATP binding;non-membrane spanning protein tyrosine kinase activity;protein kinase activity;protein phosphatase binding;cell differentiation;nucleotide binding;positive regulation of sprouting angiogenesis;interleukin-2-mediated signaling pathway;peptidyl-tyrosine autophosphorylation;cell migration;response to ant…	K11217;K11217;K11217;K11217;K11217;K11217;K11217;K11217;K11217;K11217;K11217;K11217;K11217;K11217;K11217;K11217;K11217;K11217	ko05203;ko05168;ko04151;ko05166;ko04550;ko05160;ko05161;ko05212;ko05164;ko05162;ko01521;ko05152;ko05200;ko04630;ko05145;ko05169;ko05140;ko04380	Viral carcinogenesis;Herpes simplex infection;PI3K-Akt signaling pathway;HTLV-I infection;Signaling pathways regulating pluripotency of stem cells;Hepatitis C;Hepatitis B;Pancreatic cancer;Influenza A;Measles;EGFR tyrosine kinase inhibitor resistance;Tuberculosis;Pathways in cancer;Jak-STAT signaling pathway;Toxoplasmosis;Epstein-Barr virus infection;Leishmaniasis;Osteoclast differentiation
KIF11	66.88241521	27.25398642	1.295087207	7.883061398	9.41E-10	3.21E-08	-	B2RAM6	cDNA, FLJ95005, highly similar to Homo sapiens kinesin family member 11	-	-	3832	KIF11	kinesin family member 11	O	PF00225;PF13931	Kinesin motor domain;Kinesin-associated microtubule-binding	IPR019821;IPR036961;IPR027640;IPR025901;IPR027417;IPR001752	Kinesin motor domain, conserved site;Kinesin motor domain superfamily;Kinesin-like protein;Kinesin-associated microtubule-binding domain;P-loop containing nucleoside triphosphate hydrolase;Kinesin motor domain	COG5059;KOG0243	Kinesin-like protein;Kinesin-like protein	GO:0003774;GO:0003777;GO:0005524;GO:0007018;GO:0008017;GO:0000166	molecular_function;molecular_function;molecular_function;biological_process;molecular_function;molecular_function	motor activity;microtubule motor activity;ATP binding;microtubule-based movement;microtubule binding;nucleotide binding	-	-	-
HDAC2	21.81482414	10.38570478	1.070654709	7.947623846	3.65E-07	4.64E-06	-	K7B9A4	Histone deacetylase	-	-	462950	HDAC2	histone deacetylase 2	O	PF00850	Histone deacetylase domain	IPR000286;IPR003084;IPR023801;IPR037138;IPR023696	Histone deacetylase superfamily;Histone deacetylase;Histone deacetylase domain;Histone deacetylase domain superfamily;Ureohydrolase domain superfamily	KOG1342;COG0123	Histone deacetylase complex, catalytic component RPD3;Deacetylases, including yeast histone deacetylase and acetoin utilization protein	GO:0006325;GO:0016787;GO:0070932;GO:0032041;GO:0006355;GO:0004407;GO:0046872;GO:0006351;GO:0005634;GO:0016575	biological_process;molecular_function;biological_process;molecular_function;biological_process;molecular_function;molecular_function;biological_process;cellular_component;biological_process	chromatin organization;hydrolase activity;histone H3 deacetylation;NAD-dependent histone deacetylase activity (H3-K14 specific);regulation of transcription, DNA-templated;histone deacetylase activity;metal ion binding;transcription, DNA-templated;nucleus;histone deacetylation	-	-	-
TLN1	33.868641	12.36823154	1.453223967	7.834597442	8.13E-12	6.48E-10	-	K7DQB8	Talin 1	-	-	465082	TLN1	talin 1	O	PF00373;PF09379;PF01608;PF08913;PF16511;PF09141	RM central domain;RM N-terminal domain;I/LWEQ domain;Vinculin Binding Site;N-terminal or F0 domain of Talin-head FERM;Talin, middle domain	IPR037438;IPR036723;IPR019748;IPR029071;IPR035964;IPR019747;IPR035963;IPR011993;IPR018979;IPR019749;IPR000299;IPR002558;IPR036476;IPR015224;IPR032425;IPR014352;IPR015009	Talin-1/2, rod-segment;Alpha-catenin/vinculin-like superfamily;FERM central domain;Ubiquitin-like domain superfamily;I/LWEQ domain superfamily;FERM conserved site;FERM superfamily, second domain;PH-like domain superfamily;FERM, N-terminal;Band 4.1 domain;FERM domain;I/LWEQ domain;Talin, central domain superfamily;Talin, central;Talin, N-terminal F0 domain;FERM/acyl-CoA-binding protein superfamily…	ENOG410XQ0V;KOG4261	-;Talin	GO:0003779;GO:0007016;GO:0005200;GO:0005856;GO:0005925;GO:0051015;GO:0007155;GO:0001726	molecular_function;biological_process;molecular_function;cellular_component;cellular_component;molecular_function;biological_process;cellular_component	actin binding;cytoskeletal anchoring at plasma membrane;structural constituent of cytoskeleton;cytoskeleton;focal adhesion;actin filament binding;cell adhesion;ruffle	-	-	-
CEP170	30.56607199	12.07829762	1.339437492	7.865494796	2.60E-10	1.08E-08	ENSPTRG00000002172	H2R7Z1	Centrosomal protein 170kDa	XP_001135941.1	centrosomal protein of 170 kDa isoform X2	457860	CEP170	centrosomal protein 170	O	PF00498;PF15308	HA domain;CEP170 C-terminus	IPR008984;IPR026644;IPR029300;IPR000253	SMAD/FHA domain superfamily;Centrosomal protein of 170kDa;CEP170, C-terminal;Forkhead-associated (FHA) domain	ENOG4110JY6;ENOG410II6S	-;-	-	-	-	-	-	-
G3BP2	46.42784386	20.2972431	1.193641949	7.904677964	1.57E-08	3.29E-07	ENSSTOG00000012975	I3N4Y6	G3BP stress granule assembly factor 2	XP_013217397.1;XP_013217399.1;XP_005333284.1;XP_013217398.1	-;-;ras GTPase-activating protein-binding protein 2 isoform X1;-	101959445	G3bp2	G3BP stress granule assembly factor 2	-	PF02136;PF00076	Nuclear transport factor 2 (NTF2) domain;RNA recognition motif. (a.k.a. RRM, RBD, or RNP domain)	IPR035979;IPR000504;IPR032710;IPR034376;IPR012677;IPR002075;IPR018222;IPR034377	RNA-binding domain superfamily;RNA recognition motif domain;NTF2-like domain superfamily;G3BP2, RNA recognition motif;Nucleotide-binding alpha-beta plait domain superfamily;Nuclear transport factor 2;Nuclear transport factor 2, eukaryote;Ras GTPase-activating protein-binding protein 2	ENOG410YV57;KOG0116	-;RasGAP SH3 binding protein rasputin, contains NTF2 and RRM domains	GO:0003676;GO:0005829;GO:0003723;GO:0034063	molecular_function;cellular_component;molecular_function;biological_process	nucleic acid binding;cytosol;RNA binding;stress granule assembly	-	-	-
UBAP2L	44.29844986	21.47026386	1.044862804	7.946863402	6.83E-07	7.81E-06	ENSPTRG00000001379	H2R3M4	Ubiquitin associated protein 2-like	XP_016783373.1	-	457346	UBAP2L	ubiquitin associated protein 2 like	O	PF12478	Ubiquitin-associated protein 2	IPR022166;IPR015940;IPR009060	Protein of unknown function DUF3697, ubiquitin-associated protein 2;Ubiquitin-associated domain;UBA-like superfamily	ENOG4110RI8;ENOG410IGWX	-;-	GO:0005737;GO:0061484;GO:0005634;GO:0010628	cellular_component;biological_process;cellular_component;biological_process	cytoplasm;hematopoietic stem cell homeostasis;nucleus;positive regulation of gene expression	-	-	-
DDX23	61.06058101	27.6408918	1.143376145	7.911020037	5.91E-08	1.00E-06	-	A0A250Y5F8	Putative ATP-dependent RNA helicase DDX23	-	-	109695486	Ddx23	DEAD-box helicase 23	-	-	-	IPR014001;IPR001650;IPR011545;IPR027417;IPR000629;IPR014014	Helicase superfamily 1/2, ATP-binding domain;Helicase, C-terminal;DEAD/DEAH box helicase domain;P-loop containing nucleoside triphosphate hydrolase;ATP-dependent RNA helicase DEAD-box, conserved site;RNA helicase, DEAD-box type, Q motif	-	-	GO:0003676;GO:0005524;GO:0004386	molecular_function;molecular_function;molecular_function	nucleic acid binding;ATP binding;helicase activity	-	-	-
NBR1	39.38161358	18.15508024	1.117089854	7.917660744	1.16E-07	1.76E-06	-	A0A024R1V3	Neighbor of BRCA1 gene 1, isoform CRA_a	XP_016880131.1;NP_114068.1;XP_011523115.1;NP_005890.2	-;-;-;next to BRCA1 gene 1 protein isoform a	4077	NBR1	NBR1 autophagy cargo receptor	O	PF00569;PF00564;PF16158	Zinc finger, ZZ type;PB1 domain;Ig-like domain from next to BRCA1 gene	IPR032350;IPR000433;IPR000270;IPR034852;IPR015940;IPR013783;IPR009060;IPR033513	Next to BRCA1, central domain;Zinc finger, ZZ-type;PB1 domain;NBR1, PB1 domain;Ubiquitin-associated domain;Immunoglobulin-like fold;UBA-like superfamily;Next to BRCA1 gene 1 protein	ENOG4111TKN;KOG4582;KOG4351	-;Uncharacterized conserved protein, contains ZZ-type Zn-finger;Uncharacterized conserved protein	GO:0005654;GO:0005770;GO:0030500;GO:0045668;GO:0005776;GO:0051019;GO:0008270;GO:0032872;GO:0016604;GO:0046872;GO:0000407;GO:0043130;GO:0016236;GO:0043231	cellular_component;cellular_component;biological_process;biological_process;cellular_component;molecular_function;molecular_function;biological_process;cellular_component;molecular_function;cellular_component;molecular_function;biological_process;cellular_component	nucleoplasm;late endosome;regulation of bone mineralization;negative regulation of osteoblast differentiation;autophagosome;mitogen-activated protein kinase binding;zinc ion binding;regulation of stress-activated MAPK cascade;nuclear body;metal ion binding;phagophore assembly site;ubiquitin binding;macroautophagy;intracellular membrane-bounded organelle	-	-	-
TOP2B	54.49781286	23.11973798	1.237004387	7.873708505	4.88E-09	1.26E-07	ENSPTRG00000014699	K7CLW1	DNA topoisomerase 2	XP_516332.4	DNA topoisomerase 2-beta isoform X2	460232	TOP2B	DNA topoisomerase II beta	O	PF00204;PF00521;PF08070;PF16898;PF02518;PF01751	NA gyrase B;NA gyrase/topoisomerase IV, subunit A;THCT (NUC029) region;C-terminal associated domain of TOPRIM;Histidine kinase-, DNA gyrase B-, and HSP90-like ATPase;Toprim domain	IPR014721;IPR013757;IPR031660;IPR002205;IPR003594;IPR001154;IPR012542;IPR020568;IPR013760;IPR001241;IPR013759;IPR034157;IPR018522;IPR006171;IPR036890;IPR013758;IPR013506	Ribosomal protein S5 domain 2-type fold, subgroup;Type IIA DNA topoisomerase subunit A, alpha-helical domain superfamily;C-terminal associated domain of TOPRIM;DNA topoisomerase, type IIA, subunit A/C-terminal;Histidine kinase/HSP90-like ATPase;DNA topoisomerase II, eukaryotic-type;DTHCT;Ribosomal protein S5 domain 2-type fold;DNA topoisomerase, type IIA-like domain superfamily;DNA topoisomerase,…	KOG0355;COG0188;COG0187	DNA topoisomerase type II;Type IIA topoisomerase (DNA gyrase/topo II, topoisomerase IV), A subunit;Type IIA topoisomerase (DNA gyrase/topo II, topoisomerase IV), B subunit	GO:0019899;GO:0003918;GO:0005654;GO:0005080;GO:0016853;GO:0005634;GO:0001764;GO:0042826;GO:0006259;GO:0003682;GO:0005524;GO:0007409;GO:0003916;GO:0046982;GO:0000166;GO:0003677;GO:0030900;GO:0006265;GO:0008022;GO:0005829;GO:0000792	molecular_function;molecular_function;cellular_component;molecular_function;molecular_function;cellular_component;biological_process;molecular_function;biological_process;molecular_function;molecular_function;biological_process;molecular_function;molecular_function;molecular_function;molecular_function;biological_process;biological_process;molecular_function;cellular_component;cellular_component	enzyme binding;DNA topoisomerase type II (ATP-hydrolyzing) activity;nucleoplasm;protein kinase C binding;isomerase activity;nucleus;neuron migration;histone deacetylase binding;DNA metabolic process;chromatin binding;ATP binding;axonogenesis;DNA topoisomerase activity;protein heterodimerization activity;nucleotide binding;DNA binding;forebrain development;DNA topological change;protein C-terminus…	-	-	-
ATIC	86.86616703	36.64527705	1.245097486	7.87020441	3.90E-09	1.06E-07	-	K7DJN2	5-aminoimidazole-4-carboxamide ribonucleotide formyltransferase/IMP cyclohydrolase	-	-	459925	ATIC	5-aminoimidazole-4-carboxamide ribonucleotide formyltransferase/IMP cyclohydrolase	O	PF01808;PF02142	AICARFT/IMPCHase bienzyme;MGS-like domain	IPR036914;IPR024051;IPR024050;IPR016193;IPR011607;IPR002695	Methylglyoxal synthase-like domain superfamily;AICAR transformylase, duplicated domain superfamily;AICAR transformylase, insert domain superfamily;Cytidine deaminase-like;Methylglyoxal synthase-like domain;Bifunctional purine biosynthesis protein PurH-like	COG0138;KOG2555	AICAR transformylase/IMP cyclohydrolase PurH (only IMP cyclohydrolase domain in Aful);AICAR transformylase/IMP cyclohydrolase/methylglyoxal synthase	GO:0004643;GO:0003824;GO:0016740;GO:0003937;GO:0016787;GO:0006164	molecular_function;molecular_function;molecular_function;molecular_function;molecular_function;biological_process	phosphoribosylaminoimidazolecarboxamide formyltransferase activity;catalytic activity;transferase activity;IMP cyclohydrolase activity;hydrolase activity;purine nucleotide biosynthetic process	-	-	-
SF3B3	26.37872307	9.088101478	1.537226749	7.782140873	5.56E-13	6.35E-11	ENSSTOG00000007065	I3M925	Splicing factor 3b subunit 3	XP_013221382.1;XP_013221381.1;XP_005318464.1	-;-;-	101957483	Sf3b3	splicing factor 3b subunit 3	-	PF03178;PF10433	CPSF A subunit region;Mono-functional DNA-alkylating methyl methanesulfonate N-term	IPR004871;IPR015943;IPR036322	Cleavage/polyadenylation specificity factor, A subunit, C-terminal;WD40/YVTN repeat-like-containing domain superfamily;WD40-repeat-containing domain superfamily	KOG1898;ENOG410XPFQ	Splicing factor 3b, subunit 3;-	GO:0071013;GO:0003676;GO:0042177;GO:0005689;GO:0044877;GO:0005730;GO:0005634	cellular_component;molecular_function;biological_process;cellular_component;molecular_function;cellular_component;cellular_component	catalytic step 2 spliceosome;nucleic acid binding;negative regulation of protein catabolic process;U12-type spliceosomal complex;protein-containing complex binding;nucleolus;nucleus	-	-	-
TUBA1A	102.9796575	43.34189041	1.24845509	7.861000236	3.57E-09	9.91E-08	ENSACAG00000015652	H9GMK9	Tubulin alpha chain	XP_003223239.1	-	100562235	LOC100562235	tubulin alpha-1A chain	-	PF03953;PF00091	Tubulin C-terminal domain;Tubulin/FtsZ family, GTPase domain	IPR000217;IPR037103;IPR008280;IPR036525;IPR023123;IPR017975;IPR018316;IPR002452;IPR003008	Tubulin;Tubulin/FtsZ, C-terminal domain superfamily;Tubulin/FtsZ, C-terminal;Tubulin/FtsZ, GTPase domain superfamily;Tubulin, C-terminal;Tubulin, conserved site;Tubulin/FtsZ, 2-layer sandwich domain;Alpha tubulin;Tubulin/FtsZ, GTPase domain	KOG1376;COG5023	Alpha tubulin;Tubulin	GO:0005737;GO:0015630;GO:0007017;GO:0007010;GO:0005525;GO:0005881;GO:0005200;GO:0005856;GO:0003924;GO:0043209;GO:0005874;GO:0055037;GO:0036464;GO:0000166	cellular_component;cellular_component;biological_process;biological_process;molecular_function;cellular_component;molecular_function;cellular_component;molecular_function;cellular_component;cellular_component;cellular_component;cellular_component;molecular_function	cytoplasm;microtubule cytoskeleton;microtubule-based process;cytoskeleton organization;GTP binding;cytoplasmic microtubule;structural constituent of cytoskeleton;cytoskeleton;GTPase activity;myelin sheath;microtubule;recycling endosome;cytoplasmic ribonucleoprotein granule;nucleotide binding	K07374;K07374;K07374;K07374	ko05130;ko04145;ko04210;ko04540	Pathogenic Escherichia coli infection;Phagosome;Apoptosis;Gap junction
VPS35	33.50964949	12.77771588	1.390863448	7.815180853	5.71E-11	3.20E-09	ENSMMUG00000011940	I0FFY6	Vacuolar protein sorting-associated protein 35	XP_014981559.1	-	717394	VPS35	VPS35 retromer complex component	O	PF03635	Vacuolar protein sorting-associated protein 35	IPR016024;IPR005378	Armadillo-type fold;Vacuolar protein sorting-associated protein 35	KOG1107;ENOG410XNXC	Membrane coat complex Retromer, subunit VPS35;-	GO:0045056;GO:0031748;GO:2000331;GO:0010008;GO:0099639;GO:0010821;GO:0050728;GO:0032268;GO:0005764;GO:0005739;GO:0042147;GO:1902950;GO:0005768;GO:0060161;GO:0099073;GO:0030906;GO:1901215;GO:0090141;GO:0099074;GO:0015031;GO:0031647;GO:0043653;GO:1990126;GO:1903364;GO:0010628;GO:1902823;GO:0060548;GO:0097422;GO:0005829;GO:0030904;GO:0005769	biological_process;molecular_function;biological_process;cellular_component;biological_process;biological_process;biological_process;biological_process;cellular_component;cellular_component;biological_process;biological_process;cellular_component;biological_process;cellular_component;cellular_component;biological_process;biological_process;biological_process;biological_process;biological_process;…	transcytosis;D1 dopamine receptor binding;regulation of terminal button organization;endosome membrane;neurotransmitter receptor transport, endosome to plasma membrane;regulation of mitochondrion organization;negative regulation of inflammatory response;regulation of cellular protein metabolic process;lysosome;mitochondrion;retrograde transport, endosome to Golgi;regulation of dendritic spine mai…	K18468	ko04144	Endocytosis
MCM2	69.09355407	24.90336504	1.472119349	7.791472579	4.59E-12	3.98E-10	ENSPPYG00000013443	H2P9G0	DNA helicase	XP_002813214.1	DNA replication licensing factor MCM2	100432206	MCM2	minichromosome maintenance complex component 2	-	PF12619;PF00493;PF14551;PF17207	Mini-chromosome maintenance protein 2;MCM2/3/5 family;MCM N-terminal domain;MCM OB domain	IPR027925;IPR033762;IPR027417;IPR018525;IPR008045;IPR031327;IPR012340;IPR001208	MCM N-terminal domain;MCM OB domain;P-loop containing nucleoside triphosphate hydrolase;Mini-chromosome maintenance, conserved site;DNA replication licensing factor Mcm2;Mini-chromosome maintenance protein;Nucleic acid-binding, OB-fold;MCM domain	KOG0477;COG1241	DNA replication licensing factor, MCM2 component;Predicted ATPase involved in replication control, Cdc46/Mcm family	GO:0019899;GO:0005654;GO:0004386;GO:0090102;GO:0003678;GO:0042555;GO:0005634;GO:0015630;GO:0005664;GO:0005524;GO:0000166;GO:0006915;GO:0006334;GO:0006268;GO:0006270;GO:0042393;GO:0003677;GO:0003688;GO:0071353;GO:0005737;GO:0006260;GO:0016787;GO:0000785	molecular_function;cellular_component;molecular_function;biological_process;molecular_function;cellular_component;cellular_component;cellular_component;cellular_component;molecular_function;molecular_function;biological_process;biological_process;biological_process;biological_process;molecular_function;molecular_function;molecular_function;biological_process;cellular_component;biological_process;…	enzyme binding;nucleoplasm;helicase activity;cochlea development;DNA helicase activity;MCM complex;nucleus;microtubule cytoskeleton;nuclear origin of replication recognition complex;ATP binding;nucleotide binding;apoptotic process;nucleosome assembly;DNA unwinding involved in DNA replication;DNA replication initiation;histone binding;DNA binding;DNA replication origin binding;cellular response to…	K02540;K02540;K02540;K02540	ko04110;ko04113;ko04111;ko03030	Cell cycle;Meiosis - yeast;Cell cycle - yeast;DNA replication
DDX21	65.3838573	32.02171957	1.029830131	7.920130317	9.87E-07	1.07E-05	ENSPTRG00000002563	H2Q201	DEAD	XP_507825.2	nucleolar RNA helicase 2 isoform X1	450500	DDX21	DExD-box helicase 21	O	PF00270;PF08152;PF00271	AD/DEAH box helicase;UCT (NUC152) domain;Helicase conserved C-terminal domain	IPR014001;IPR001650;IPR011545;IPR035979;IPR027417;IPR012562;IPR014014	Helicase superfamily 1/2, ATP-binding domain;Helicase, C-terminal;DEAD/DEAH box helicase domain;RNA-binding domain superfamily;P-loop containing nucleoside triphosphate hydrolase;GUCT;RNA helicase, DEAD-box type, Q motif	COG0513;KOG0331	Superfamily II DNA and RNA helicases;ATP-dependent RNA helicase	GO:0035198;GO:0003676;GO:0003723;GO:0005737;GO:0005730;GO:0009615;GO:0004386;GO:0030515;GO:0097322;GO:0010501;GO:0043330;GO:0006366;GO:0005524;GO:0004004;GO:0019843;GO:0003725;GO:0005634	molecular_function;molecular_function;molecular_function;cellular_component;cellular_component;biological_process;molecular_function;molecular_function;molecular_function;biological_process;biological_process;biological_process;molecular_function;molecular_function;molecular_function;molecular_function;cellular_component	miRNA binding;nucleic acid binding;RNA binding;cytoplasm;nucleolus;response to virus;helicase activity;snoRNA binding;7SK snRNA binding;RNA secondary structure unwinding;response to exogenous dsRNA;transcription by RNA polymerase II;ATP binding;ATP-dependent RNA helicase activity;rRNA binding;double-stranded RNA binding;nucleus	-	-	-
RNF40	49.25592134	22.01107515	1.162003136	7.860659228	3.71E-08	6.74E-07	-	A0A024QZG0	Ring finger protein 40, isoform CRA_a	NP_001273501.1;NP_055586.1	-;E3 ubiquitin-protein ligase BRE1B isoform 1	9810	RNF40	ring finger protein 40	O	PF13920	Zinc finger, C3HC4 type (RING finger)	IPR013083;IPR013956;IPR001841;IPR017907	Zinc finger, RING/FYVE/PHD-type;E3 ubiquitin ligase Bre1;Zinc finger, RING-type;Zinc finger, RING-type, conserved site	ENOG410Y5C6;KOG0978	-;E3 ubiquitin ligase involved in syntaxin degradation	GO:0043679;GO:0005654;GO:0043005;GO:0031624;GO:0043434;GO:0017075;GO:1901800;GO:0006511;GO:1902916;GO:0005829;GO:0004842;GO:0010390;GO:2001168;GO:0019898	cellular_component;cellular_component;cellular_component;molecular_function;biological_process;molecular_function;biological_process;biological_process;biological_process;cellular_component;molecular_function;biological_process;biological_process;cellular_component	axon terminus;nucleoplasm;neuron projection;ubiquitin conjugating enzyme binding;response to peptide hormone;syntaxin-1 binding;positive regulation of proteasomal protein catabolic process;ubiquitin-dependent protein catabolic process;positive regulation of protein polyubiquitination;cytosol;ubiquitin-protein transferase activity;histone monoubiquitination;positive regulation of histone H2B ubiqu…	-	-	-
DCAF13	34.92731546	12.94108698	1.432308543	7.782185565	1.62E-11	1.15E-09	ENSG00000164934	A0A087WT20	DDB1- and CUL4-associated factor 13	NP_056235.4	DDB1- and CUL4-associated factor 13	25879	DCAF13	DDB1 and CUL4 associated factor 13	O	PF04158;PF00400;PF08662	Sof1-like domain;WD domain, G-beta repeat;ukaryotic translation initiation factor eIF2A	IPR013979;IPR019775;IPR015943;IPR001680;IPR017986;IPR007287;IPR036322	Translation initiation factor, beta propellor-like domain;WD40 repeat, conserved site;WD40/YVTN repeat-like-containing domain superfamily;WD40 repeat;WD40-repeat-containing domain;Sof1-like protein;WD40-repeat-containing domain superfamily	KOG0268;ENOG410XNX6	Sof1-like rRNA processing protein (contains WD40 repeats);-	GO:0005813;GO:0030054;GO:0005829;GO:0005730;GO:0005634	cellular_component;cellular_component;cellular_component;cellular_component;cellular_component	centrosome;cell junction;cytosol;nucleolus;nucleus	-	-	-
DHX38	50.74111596	21.73524036	1.223049506	7.836982745	7.28E-09	1.74E-07	ENSGGOG00000013052	G3RBA1	DEAH-box helicase 38	XP_004058003.1	pre-mRNA-splicing factor ATP-dependent RNA helicase PRP16	101145418	DHX38	DEAH-box helicase 38	-	PF00270;PF04408;PF00271;PF07717	AD/DEAH box helicase;Helicase associated domain (HA2);Helicase conserved C-terminal domain;Oligonucleotide/oligosaccharide-binding (OB)-fold	IPR014001;IPR001650;IPR002464;IPR007502;IPR011545;IPR011709;IPR027417	Helicase superfamily 1/2, ATP-binding domain;Helicase, C-terminal;DNA/RNA helicase, ATP-dependent, DEAH-box type, conserved site;Helicase-associated domain;DEAD/DEAH box helicase domain;Domain of unknown function DUF1605;P-loop containing nucleoside triphosphate hydrolase	-	-	GO:0003676;GO:0004386;GO:0005524;GO:0016787;GO:0000166	molecular_function;molecular_function;molecular_function;molecular_function;molecular_function	nucleic acid binding;helicase activity;ATP binding;hydrolase activity;nucleotide binding	-	-	-
SMARCA1	73.35594882	27.18351783	1.432093059	7.776644498	1.64E-11	1.16E-09	ENSMMUG00000008818	F7F0X3	Uncharacterized protein	XP_002806437.1	-	100430685	SMARCA1	SWI/SNF related, matrix associated, actin dependent regulator of chromatin, subfamily a, member 1	O	PF09111;PF00176;PF00271;PF13892;PF09110	SLIDE;SNF2 family N-terminal domain;Helicase conserved C-terminal domain;NA-binding domain;HAND	IPR014001;IPR001650;IPR017884;IPR029915;IPR038718;IPR015194;IPR009057;IPR027417;IPR001005;IPR036306;IPR015195;IPR000330;IPR020838	Helicase superfamily 1/2, ATP-binding domain;Helicase, C-terminal;SANT domain;ISWI family;SNF2-like, N-terminal domain superfamily;ISWI, HAND domain;Homeobox-like domain superfamily;P-loop containing nucleoside triphosphate hydrolase;SANT/Myb domain;ISWI, HAND domain superfamily;SLIDE domain;SNF2-related, N-terminal domain;DBINO domain	COG0553;KOG0385	Superfamily II DNA/RNA helicases, SNF2 family;Chromatin remodeling complex WSTF-ISWI, small subunit	GO:0005654;GO:0004386;GO:0007420;GO:0031491;GO:0005634;GO:0043044;GO:0016589;GO:0006338;GO:0005524;GO:0043231;GO:0000166;GO:0030182;GO:0006325;GO:0003676;GO:0016887;GO:0000790;GO:0003677;GO:0016818;GO:2000177;GO:0016787	cellular_component;molecular_function;biological_process;molecular_function;cellular_component;biological_process;cellular_component;biological_process;molecular_function;cellular_component;molecular_function;biological_process;biological_process;molecular_function;molecular_function;cellular_component;molecular_function;molecular_function;biological_process;molecular_function	nucleoplasm;helicase activity;brain development;nucleosome binding;nucleus;ATP-dependent chromatin remodeling;NURF complex;chromatin remodeling;ATP binding;intracellular membrane-bounded organelle;nucleotide binding;neuron differentiation;chromatin organization;nucleic acid binding;ATPase activity;nuclear chromatin;DNA binding;hydrolase activity, acting on acid anhydrides, in phosphorus-containin…	-	-	-
TNKS1BP1	44.59471738	20.59016712	1.114856135	7.864212057	1.25E-07	1.87E-06	-	A0A024R542	Tankyrase 1 binding protein 1, 182kDa, isoform CRA_a	NP_203754.2;XP_006718788.1	182 kDa tankyrase-1-binding protein;-	85456	TNKS1BP1	tankyrase 1 binding protein 1	O	PF15327	Tankyrase binding protein C terminal domain	IPR032764	Tankyrase 1-binding protein, C-terminal	ENOG410ZTHW;ENOG410IK8U	-;-	-	-	-	-	-	-
MCM6	77.06969711	27.55654049	1.483674666	7.756643394	3.24E-12	2.91E-10	ENSPTRG00000012498	K7BMV9	DNA helicase	XP_001154732.2	-	741695	MCM6	minichromosome maintenance complex component 6	O	PF00493;PF14551;PF17207	MCM2/3/5 family;MCM N-terminal domain;MCM OB domain	IPR027925;IPR033762;IPR008049;IPR027417;IPR018525;IPR031327;IPR012340;IPR001208	MCM N-terminal domain;MCM OB domain;DNA replication licensing factor Mcm6;P-loop containing nucleoside triphosphate hydrolase;Mini-chromosome maintenance, conserved site;Mini-chromosome maintenance protein;Nucleic acid-binding, OB-fold;MCM domain	KOG0480;COG1241	DNA replication licensing factor, MCM6 component;Predicted ATPase involved in replication control, Cdc46/Mcm family	GO:0005654;GO:0003697;GO:0004386;GO:0005634;GO:0042802;GO:0006270;GO:0006268;GO:0003678;GO:0003677;GO:0006260;GO:0042555;GO:0005524;GO:0016787;GO:0000166;GO:0004003	cellular_component;molecular_function;molecular_function;cellular_component;molecular_function;biological_process;biological_process;molecular_function;molecular_function;biological_process;cellular_component;molecular_function;molecular_function;molecular_function;molecular_function	nucleoplasm;single-stranded DNA binding;helicase activity;nucleus;identical protein binding;DNA replication initiation;DNA unwinding involved in DNA replication;DNA helicase activity;DNA binding;DNA replication;MCM complex;ATP binding;hydrolase activity;nucleotide binding;ATP-dependent DNA helicase activity	K02542;K02542;K02542;K02542	ko03030;ko04113;ko04111;ko04110	DNA replication;Meiosis - yeast;Cell cycle - yeast;Cell cycle
TJP1	27.9361929	11.55164927	1.273961219	7.796966025	1.80E-09	5.54E-08	ENSG00000104067	G3V1L9	Tight junction protein 1	NP_001317168.1	tight junction protein ZO-1 isoform e	7082	TJP1	tight junction protein 1	O	PF00595;PF00791;PF07653;PF00625	PDZ domain (Also known as DHR or GLGF);ZU5 domain;Variant SH3 domain;uanylate kinase	IPR035597;IPR005417;IPR001452;IPR000906;IPR036028;IPR027417;IPR008144;IPR008145;IPR001478;IPR036034;IPR005418	ZO-1, SH3 domain;Tight junction protein ZO;SH3 domain;ZU5 domain;SH3-like domain superfamily;P-loop containing nucleoside triphosphate hydrolase;Guanylate kinase-like domain;Guanylate kinase/L-type calcium channel beta subunit;PDZ domain;PDZ superfamily;Tight junction protein ZO-1	KOG3580;ENOG410XQP3	Tight junction proteins;-	GO:0016020;GO:0045177;GO:0045471;GO:0032991;GO:0005634;GO:0071333;GO:0030054;GO:0016327;GO:0071253;GO:0046581;GO:0001825;GO:0070160;GO:0005886;GO:0005923;GO:0042493;GO:0032496;GO:0005913;GO:0005912;GO:0043116;GO:0016324;GO:0007605;GO:0005737;GO:0019904;GO:0005829;GO:0008022;GO:0005911;GO:0014704;GO:0071000	cellular_component;cellular_component;biological_process;cellular_component;cellular_component;biological_process;cellular_component;cellular_component;molecular_function;cellular_component;biological_process;cellular_component;cellular_component;cellular_component;biological_process;biological_process;cellular_component;cellular_component;biological_process;cellular_component;biological_process;…	membrane;apical part of cell;response to ethanol;protein-containing complex;nucleus;cellular response to glucose stimulus;cell junction;apicolateral plasma membrane;connexin binding;intercellular canaliculus;blastocyst formation;occluding junction;plasma membrane;bicellular tight junction;response to drug;response to lipopolysaccharide;cell-cell adherens junction;adherens junction;negative regula…	-	-	-
ANKHD1-EIF4EBP3	27.58709073	12.42294988	1.150920548	7.831323815	5.02E-08	8.75E-07	ENSGGOG00000000288	G3QDG6	Uncharacterized protein	-	-	-	-	-	-	PF13606;PF12796;PF00013	Ankyrin repeat;Ankyrin repeats (3 copies);KH domain	IPR004088;IPR036612;IPR002110;IPR020683;IPR036770;IPR004087	K Homology domain, type 1;K Homology domain, type 1 superfamily;Ankyrin repeat;Ankyrin repeat-containing domain;Ankyrin repeat-containing domain superfamily;K Homology domain	-	-	GO:0003676;GO:0003723	molecular_function;molecular_function	nucleic acid binding;RNA binding	-	-	-
RRM1	74.10954805	28.57697438	1.374721323	7.763539561	9.61E-11	4.82E-09	ENSPTRG00000003207	H2Q2Y0	Ribonucleoside-diphosphate reductase	XP_001160029.1	ribonucleoside-diphosphate reductase large subunit isoform X1	450974	RRM1	ribonucleotide reductase catalytic subunit M1	O	PF03477;PF02867;PF00317	ATP cone domain;Ribonucleotide reductase, barrel domain;Ribonucleotide reductase, all-alpha domain	IPR000788;IPR013346;IPR005144;IPR008926;IPR013509	Ribonucleotide reductase large subunit, C-terminal;Ribonucleotide reductase, class I , alpha subunit;ATP-cone domain;Ribonucleotide reductase R1 subunit, N-terminal;Ribonucleotide reductase large subunit, N-terminal	KOG1112;COG0209	Ribonucleotide reductase, alpha subunit;Ribonucleotide reductase, alpha subunit	GO:0051290;GO:0042802;GO:0017076;GO:0097718;GO:0009263;GO:0055114;GO:0004748;GO:0005524;GO:0006260;GO:0051259;GO:0005829;GO:0005971;GO:0016491;GO:0000166	biological_process;molecular_function;molecular_function;molecular_function;biological_process;biological_process;molecular_function;molecular_function;biological_process;biological_process;cellular_component;cellular_component;molecular_function;molecular_function	protein heterotetramerization;identical protein binding;purine nucleotide binding;disordered domain specific binding;deoxyribonucleotide biosynthetic process;oxidation-reduction process;ribonucleoside-diphosphate reductase activity, thioredoxin disulfide as acceptor;ATP binding;DNA replication;protein complex oligomerization;cytosol;ribonucleoside-diphosphate reductase complex;oxidoreductase acti…	K10807;K10807;K10807	ko00240;ko00480;ko00230	Pyrimidine metabolism;Glutathione metabolism;Purine metabolism
DDX6	27.34748237	12.26213076	1.157132703	7.826530911	4.27E-08	7.64E-07	ENSCSAG00000002564	A0A0D9S3N9	DEAD-box helicase 6	XP_008019309.1;XP_008019310.1	-;-	103248606	DDX6	DEAD-box helicase 6	-	PF00270;PF00271	AD/DEAH box helicase;Helicase conserved C-terminal domain	IPR014001;IPR001650;IPR011545;IPR027417;IPR000629;IPR014014	Helicase superfamily 1/2, ATP-binding domain;Helicase, C-terminal;DEAD/DEAH box helicase domain;P-loop containing nucleoside triphosphate hydrolase;ATP-dependent RNA helicase DEAD-box, conserved site;RNA helicase, DEAD-box type, Q motif	-	-	GO:0003676;GO:0005737;GO:0033962;GO:0004386;GO:0019904;GO:0016442;GO:0045296;GO:0005634;GO:0010494;GO:0000932;GO:0019074;GO:0005829;GO:0005524;GO:0016787;GO:0036464;GO:0019827;GO:0000166;GO:0045665	molecular_function;cellular_component;biological_process;molecular_function;molecular_function;cellular_component;molecular_function;cellular_component;cellular_component;cellular_component;biological_process;cellular_component;molecular_function;molecular_function;cellular_component;biological_process;molecular_function;biological_process	nucleic acid binding;cytoplasm;cytoplasmic mRNA processing body assembly;helicase activity;protein domain specific binding;RISC complex;cadherin binding;nucleus;cytoplasmic stress granule;P-body;viral RNA genome packaging;cytosol;ATP binding;hydrolase activity;cytoplasmic ribonucleoprotein granule;stem cell population maintenance;nucleotide binding;negative regulation of neuron differentiation	K12614	ko03018	RNA degradation
FLNB	22.44896566	7.409639545	1.599065351	7.702011636	7.42E-14	1.03E-11	ENSGGOG00000010039	G3RYC3	Filamin B	XP_004034418.1	filamin-B isoform X3	101130344	FLNB	filamin B	-	PF00630;PF00307	ilamin/ABP280 repeat;Calponin homology (CH) domain	IPR001589;IPR001715;IPR001298;IPR036872;IPR013783;IPR029874;IPR014756;IPR017868	Actinin-type actin-binding domain, conserved site;Calponin homology domain;Filamin/ABP280 repeat;CH domain superfamily;Immunoglobulin-like fold;Filamin-B;Immunoglobulin E-set;Filamin/ABP280 repeat-like	-	-	GO:0071346;GO:0003779;GO:0042802;GO:0045296;GO:0045335;GO:0003334;GO:0005925;GO:0005829;GO:0005903;GO:0030036;GO:0005886;GO:0007519;GO:0001725;GO:0030154;GO:0003382	biological_process;molecular_function;molecular_function;molecular_function;cellular_component;biological_process;cellular_component;cellular_component;cellular_component;biological_process;cellular_component;biological_process;cellular_component;biological_process;biological_process	cellular response to interferon-gamma;actin binding;identical protein binding;cadherin binding;phagocytic vesicle;keratinocyte development;focal adhesion;cytosol;brush border;actin cytoskeleton organization;plasma membrane;skeletal muscle tissue development;stress fiber;cell differentiation;epithelial cell morphogenesis	-	-	-
GLS	31.77680736	14.40628189	1.14121162	7.826904797	6.46E-08	1.08E-06	ENSPTRG00000012747	H2QJ59	Glutaminase	XP_001167502.1	-	470606	GLS	glutaminase	O	PF12796;PF04960	Ankyrin repeats (3 copies);lutaminase	IPR015868;IPR002110;IPR012338;IPR020683;IPR036770	Glutaminase;Ankyrin repeat;Beta-lactamase/transpeptidase-like;Ankyrin repeat-containing domain;Ankyrin repeat-containing domain superfamily	KOG0506;COG2066	Glutaminase (contains ankyrin repeat);Glutaminase	GO:0051289;GO:0007268;GO:0002087;GO:0001967;GO:0005739;GO:0005759;GO:0006543;GO:0006541;GO:0004359;GO:0006537	biological_process;biological_process;biological_process;biological_process;cellular_component;cellular_component;biological_process;biological_process;molecular_function;biological_process	protein homotetramerization;chemical synaptic transmission;regulation of respiratory gaseous exchange by neurological system process;suckling behavior;mitochondrion;mitochondrial matrix;glutamine catabolic process;glutamine metabolic process;glutaminase activity;glutamate biosynthetic process	K01425;K01425;K01425;K01425;K01425;K01425;K01425;K01425	ko00250;ko04727;ko04724;ko05206;ko05230;ko00220;ko04964;ko00471	Alanine, aspartate and glutamate metabolism;GABAergic synapse;Glutamatergic synapse;MicroRNAs in cancer;Central carbon metabolism in cancer;Arginine biosynthesis;Proximal tubule bicarbonate reclamation;D-Glutamine and D-glutamate metabolism
ANKHD1	28.06656533	12.56164117	1.159761455	7.819976228	4.00E-08	7.19E-07	ENSMMUG00000019582	F7BFY0	Uncharacterized protein	XP_014996515.1	-	698045	LOC698045	ankyrin repeat and KH domain-containing protein 1	-	PF12796	Ankyrin repeats (3 copies)	IPR004088;IPR036612;IPR002110;IPR020683;IPR036770;IPR004087	K Homology domain, type 1;K Homology domain, type 1 superfamily;Ankyrin repeat;Ankyrin repeat-containing domain;Ankyrin repeat-containing domain superfamily;K Homology domain	KOG0504;COG0666;KOG4369	FOG: Ankyrin repeat;FOG: Ankyrin repeat;RTK signaling protein MASK/UNC-44	GO:0003676;GO:0003723;GO:0045087;GO:0005737	molecular_function;molecular_function;biological_process;cellular_component	nucleic acid binding;RNA binding;innate immune response;cytoplasm	-	-	-
ATAD2	43.6230609	16.85017186	1.37224192	7.745799344	1.05E-10	5.21E-09	-	A0A024R9G7	ATPase family, AAA domain containing 2, isoform CRA_c	NP_054828.2	ATPase family AAA domain-containing protein 2	29028	ATAD2	ATPase family AAA domain containing 2	O	PF00439;PF00004	Bromodomain;ATPase family associated with various cellular activities (AAA)	IPR003960;IPR003959;IPR031252;IPR027417;IPR003593;IPR036427;IPR001487	ATPase, AAA-type, conserved site;ATPase, AAA-type, core;ATPase family AAA domain-containing protein 2;P-loop containing nucleoside triphosphate hydrolase;AAA+ ATPase domain;Bromodomain-like superfamily;Bromodomain	COG0464;KOG0732	ATPases of the AAA+ class;AAA+-type ATPase containing the bromodomain	GO:0006325;GO:0005654;GO:0016887;GO:0005524;GO:0006355	biological_process;cellular_component;molecular_function;molecular_function;biological_process	chromatin organization;nucleoplasm;ATPase activity;ATP binding;regulation of transcription, DNA-templated	-	-	-
PRPF40A	32.238719	15.05041479	1.098929017	7.81593395	1.90E-07	2.65E-06	ENSGGOG00000015592	G3S589	Pre-mRNA processing factor 40 homolog A	-	-	-	-	-	-	PF00397;PF01846	WW domain;domain	IPR036020;IPR002713;IPR001202;IPR036517	WW domain superfamily;FF domain;WW domain;FF domain superfamily	-	-	-	-	-	-	-	-
DHX8	29.16920948	9.981045828	1.547077825	7.674437559	4.36E-13	5.18E-11	ENSPTRG00000009246	H2QD51	DEAH	XP_001154202.1	-	740465	DHX8	DEAH-box helicase 8	O	PF00575;PF04408;PF00271;PF07717	S1 RNA binding domain;Helicase associated domain (HA2);Helicase conserved C-terminal domain;Oligonucleotide/oligosaccharide-binding (OB)-fold	IPR014001;IPR003029;IPR001650;IPR022967;IPR002464;IPR007502;IPR011709;IPR027417;IPR012340	Helicase superfamily 1/2, ATP-binding domain;S1 domain;Helicase, C-terminal;RNA-binding domain, S1;DNA/RNA helicase, ATP-dependent, DEAH-box type, conserved site;Helicase-associated domain;Domain of unknown function DUF1605;P-loop containing nucleoside triphosphate hydrolase;Nucleic acid-binding, OB-fold	KOG0922;COG1643;COG1185	DEAH-box RNA helicase;HrpA-like helicases;Polyribonucleotide nucleotidyltransferase (polynucleotide phosphorylase)	GO:0071013;GO:0003676;GO:0005654;GO:0005737;GO:0003723;GO:0071007;GO:0000398;GO:0005634;GO:0004386;GO:0042802;GO:0005681;GO:0005524;GO:0016604;GO:0004004;GO:0016787;GO:0000166	cellular_component;molecular_function;cellular_component;cellular_component;molecular_function;cellular_component;biological_process;cellular_component;molecular_function;molecular_function;cellular_component;molecular_function;cellular_component;molecular_function;molecular_function;molecular_function	catalytic step 2 spliceosome;nucleic acid binding;nucleoplasm;cytoplasm;RNA binding;U2-type catalytic step 2 spliceosome;mRNA splicing, via spliceosome;nucleus;helicase activity;identical protein binding;spliceosomal complex;ATP binding;nuclear body;ATP-dependent RNA helicase activity;hydrolase activity;nucleotide binding	-	-	-
SPTAN1	18.54535103	6.072951738	1.6104742	7.648411158	5.26E-14	7.64E-12	ENSG00000197694	A0A0D9SGF6	Spectrin alpha chain, non-erythrocytic 1	XP_006717317.1	spectrin alpha chain, non-erythrocytic 1 isoform X3	6709	SPTAN1	spectrin alpha, non-erythrocytic 1	O	PF00018;PF13499;PF08726;PF00435	SH3 domain;-hand domain pair;Ca2+ insensitive EF hand;Spectrin repeat	IPR014837;IPR018159;IPR001452;IPR011992;IPR035825;IPR036028;IPR002017;IPR002048;IPR018247	EF-hand, Ca insensitive;Spectrin/alpha-actinin;SH3 domain;EF-hand domain pair;Alpha Spectrin, SH3 domain;SH3-like domain superfamily;Spectrin repeat;EF-hand domain;EF-Hand 1, calcium-binding site	-	-	GO:0005509;GO:0015630;GO:0043231	molecular_function;cellular_component;cellular_component	calcium ion binding;microtubule cytoskeleton;intracellular membrane-bounded organelle	-	-	-
RANBP2	24.57577945	8.165174861	1.589570305	7.653023732	1.07E-13	1.40E-11	ENSMMUG00000021019	F7HI99	RAN binding protein 2	XP_014968580.1	E3 SUMO-protein ligase RanBP2 isoform X3	694823	LOC694823	E3 SUMO-protein ligase RanBP2	-	PF12185;PF00160;PF00638;PF00641	Nup358/RanBP2 E3 ligase domain;Cyclophilin type peptidyl-prolyl cis-trans isomerase/CLD;RanBP1 domain;Zn-finger in Ran binding protein and others	IPR001876;IPR022011;IPR029000;IPR011990;IPR013026;IPR036443;IPR000156;IPR020892;IPR011993;IPR002130;IPR019734	Zinc finger, RanBP2-type;Nup358/RanBP2 E3 ligase domain;Cyclophilin-like domain superfamily;Tetratricopeptide-like helical domain superfamily;Tetratricopeptide repeat-containing domain;Zinc finger, RanBP2-type superfamily;Ran binding domain;Cyclophilin-type peptidyl-prolyl cis-trans isomerase, conserved site;PH-like domain superfamily;Cyclophilin-type peptidyl-prolyl cis-trans isomerase domain;Te…	COG5171;COG0652;KOG0864;KOG0865	Ran GTPase-activating protein (Ran-binding protein);Peptidyl-prolyl cis-trans isomerase (rotamase) - cyclophilin family;Ran-binding protein RANBP1 and related RanBD domain proteins;Cyclophilin type peptidyl-prolyl cis-trans isomerase	GO:0005642;GO:0006405;GO:0016853;GO:0044615;GO:0046907;GO:0051642;GO:0005634;GO:0006511;GO:0005739;GO:0000413;GO:0006457;GO:0016925;GO:0043547;GO:0006606;GO:0044614;GO:0005635;GO:0033133;GO:0031965;GO:0090526;GO:0000082;GO:0042405;GO:0007051;GO:0005737;GO:0005813;GO:0006607;GO:0003755;GO:0008536;GO:0046604;GO:0005096;GO:0046872;GO:0005643	cellular_component;biological_process;molecular_function;cellular_component;biological_process;biological_process;cellular_component;biological_process;cellular_component;biological_process;biological_process;biological_process;biological_process;biological_process;cellular_component;cellular_component;biological_process;cellular_component;-;biological_process;cellular_component;biological_proces…	annulate lamellae;RNA export from nucleus;isomerase activity;nuclear pore nuclear basket;intracellular transport;centrosome localization;nucleus;ubiquitin-dependent protein catabolic process;mitochondrion;protein peptidyl-prolyl isomerization;protein folding;protein sumoylation;positive regulation of GTPase activity;protein import into nucleus;nuclear pore cytoplasmic filaments;nuclear envelope;p…	-	-	-
RNF213	10.51420918	4.56510009	1.203549406	7.750845739	1.29E-08	2.79E-07	ENSG00000173821	A0A0A0MTC1	E3 ubiquitin-protein ligase RNF213	XP_006722058.1;XP_005257602.2;XP_005257603.2	-;E3 ubiquitin-protein ligase RNF213 isoform X1;-	57674	RNF213	ring finger protein 213	O	PF00097	Zinc finger, C3HC4 type (RING finger)	IPR013083;IPR031248;IPR027417;IPR018957;IPR003593;IPR001841	Zinc finger, RING/FYVE/PHD-type;RNF213 protein;P-loop containing nucleoside triphosphate hydrolase;Zinc finger, C3HC4 RING-type;AAA+ ATPase domain;Zinc finger, RING-type	-	-	GO:0016887;GO:0005829;GO:0004842;GO:0046872;GO:0005730;GO:0016567	molecular_function;cellular_component;molecular_function;molecular_function;cellular_component;biological_process	ATPase activity;cytosol;ubiquitin-protein transferase activity;metal ion binding;nucleolus;protein ubiquitination	-	-	-
SMC4	36.7640963	15.86699755	1.212194993	7.747029134	1.02E-08	2.31E-07	ENSG00000113810	E9PD53	Structural maintenance of chromosomes protein	NP_001275682.1	structural maintenance of chromosomes protein 4 isoform 2	10051	SMC4	structural maintenance of chromosomes 4	O	PF02463;PF06470	RecF/RecN/SMC N terminal domain;SMC proteins Flexible Hinge Domain	IPR003395;IPR010935;IPR027417;IPR036277;IPR024704	RecF/RecN/SMC, N-terminal;SMCs flexible hinge;P-loop containing nucleoside triphosphate hydrolase;SMCs flexible hinge superfamily;Structural maintenance of chromosomes protein	KOG0996;COG1196	Structural maintenance of chromosome protein 4 (chromosome condensation complex Condensin, subunit C);Chromosome segregation ATPases	GO:0016607;GO:0051276;GO:0005829;GO:0005524;GO:0005694;GO:0005634	cellular_component;biological_process;cellular_component;molecular_function;cellular_component;cellular_component	nuclear speck;chromosome organization;cytosol;ATP binding;chromosome;nucleus	-	-	-
HDAC1	75.39640672	37.0966237	1.023150148	7.801472335	1.20E-06	1.28E-05	ENSGGOG00000011741	G3R7V7	Histone deacetylase	XP_004025419.1	histone deacetylase 1 isoform X1	101151959	HDAC1	histone deacetylase 1	-	PF00850	Histone deacetylase domain	IPR000286;IPR003084;IPR023801;IPR037138;IPR023696	Histone deacetylase superfamily;Histone deacetylase;Histone deacetylase domain;Histone deacetylase domain superfamily;Ureohydrolase domain superfamily	-	-	GO:0019899;GO:0005654;GO:0043066;GO:2001243;GO:0042475;GO:0033558;GO:0010870;GO:0000976;GO:0047485;GO:0051059;GO:0006351;GO:0019213;GO:0032991;GO:0009913;GO:0005634;GO:0060789;GO:0000792;GO:0043025;GO:0003700;GO:0000122;GO:0042826;GO:0003682;GO:0048714;GO:0008284;GO:0044212;GO:0002039;GO:0010629;GO:0042733;GO:0001046;GO:0032922;GO:0043124;GO:0006476;GO:0030182;GO:0016575;GO:0006325;GO:0001106;GO:…	molecular_function;cellular_component;biological_process;biological_process;biological_process;molecular_function;biological_process;molecular_function;molecular_function;molecular_function;biological_process;molecular_function;cellular_component;biological_process;cellular_component;biological_process;cellular_component;cellular_component;molecular_function;biological_process;molecular_function;…	enzyme binding;nucleoplasm;negative regulation of apoptotic process;negative regulation of intrinsic apoptotic signaling pathway;odontogenesis of dentin-containing tooth;protein deacetylase activity;positive regulation of receptor biosynthetic process;transcription regulatory region sequence-specific DNA binding;protein N-terminus binding;NF-kappaB binding;transcription, DNA-templated;deacetylase…	K06067;K06067;K06067;K06067;K06067;K06067;K06067;K06067;K06067;K06067;K06067	ko04110;ko04213;ko05016;ko04919;ko05200;ko05220;ko05202;ko04330;ko05034;ko05169;ko05203	Cell cycle;Longevity regulating pathway - multiple species;Huntington's disease;Thyroid hormone signaling pathway;Pathways in cancer;Chronic myeloid leukemia;Transcriptional misregulation in cancer;Notch signaling pathway;Alcoholism;Epstein-Barr virus infection;Viral carcinogenesis
DDX1	77.98009706	35.66553506	1.128508962	7.766865021	9.19E-08	1.45E-06	ENSPPYG00000012638	H2P6X4	ATP-dependent RNA helicase DDX1	-	-	-	-	-	-	PF00270;PF00271;PF00622	AD/DEAH box helicase;Helicase conserved C-terminal domain;SPRY domain	IPR014001;IPR001650;IPR011545;IPR013320;IPR027417;IPR001870;IPR003877;IPR014014	Helicase superfamily 1/2, ATP-binding domain;Helicase, C-terminal;DEAD/DEAH box helicase domain;Concanavalin A-like lectin/glucanase domain superfamily;P-loop containing nucleoside triphosphate hydrolase;B30.2/SPRY domain;SPRY domain;RNA helicase, DEAD-box type, Q motif	COG0513;KOG0349	Superfamily II DNA and RNA helicases;Putative DEAD-box RNA helicase DDX1	GO:0005654;GO:0033677;GO:0003712;GO:0032508;GO:0005634;GO:1903608;GO:0006388;GO:0003682;GO:0008026;GO:0005524;GO:0008143;GO:1903506;GO:0030529;GO:0006302;GO:0003676;GO:0009615;GO:0072669;GO:0003725;GO:0004518;GO:0005737;GO:0090305;GO:0043330;GO:0010494;GO:0005829;GO:0071920;GO:0007275	cellular_component;molecular_function;molecular_function;biological_process;cellular_component;biological_process;biological_process;molecular_function;molecular_function;molecular_function;molecular_function;biological_process;;biological_process;molecular_function;biological_process;cellular_component;molecular_function;molecular_function;cellular_component;biological_process;biological_process…	nucleoplasm;DNA/RNA helicase activity;transcription cofactor activity;DNA duplex unwinding;nucleus;protein localization to cytoplasmic stress granule;tRNA splicing, via endonucleolytic cleavage and ligation;chromatin binding;ATP-dependent helicase activity;ATP binding;poly(A) binding;regulation of nucleic acid-templated transcription;;double-strand break repair;nucleic acid binding;response to vi…	-	-	-
PLS3	72.46429783	33.02656343	1.133576295	7.756233774	8.11E-08	1.31E-06	ENSNLEG00000014671	G1RXB0	Plastin 3	-	-	100602943	PLS3	plastin 3	-	PF00307;PF13499	Calponin homology (CH) domain;-hand domain pair	IPR001589;IPR001715;IPR011992;IPR036872;IPR002048;IPR018247	Actinin-type actin-binding domain, conserved site;Calponin homology domain;EF-hand domain pair;CH domain superfamily;EF-hand domain;EF-Hand 1, calcium-binding site	COG5069;KOG0046	Ca2+-binding actin-bundling protein fimbrin/plastin (EF-Hand superfamily);Ca2+-binding actin-bundling protein (fimbrin/plastin), EF-Hand protein superfamily	GO:0003779;GO:0060348;GO:0005509;GO:0005829;GO:0005886	molecular_function;biological_process;molecular_function;cellular_component;cellular_component	actin binding;bone development;calcium ion binding;cytosol;plasma membrane	-	-	-
TCOF1	25.92301851	12.21572658	1.085430768	7.769109964	2.71E-07	3.57E-06	ENSG00000070814	J3KQ96	Treacle protein	-	-	-	-	-	-	PF03546	Treacher Collins syndrome protein Treacle	IPR017859;IPR006594;IPR003993	Treacle-like, Treacher Collins Syndrome;LIS1 homology motif;Treacher Collins syndrome, treacle	ENOG410IF55;ENOG411183W	-;-	GO:0005829;GO:0001650;GO:0005634	cellular_component;cellular_component;cellular_component	cytosol;fibrillar center;nucleus	-	-	-
STAT1	30.22405717	12.37384211	1.288322119	7.700899488	1.26E-09	4.10E-08	ENSGGOG00000000611	G3QEA9	Signal transducer and activator of transcription	-	-	-	-	-	-	PF02865;PF00017;PF12162;PF02864;PF01017	STAT protein, protein interaction domain;SH2 domain;STAT1 TAZ2 binding domain;STAT protein, DNA binding domain;STAT protein, all-alpha domain	IPR036860;IPR012345;IPR036535;IPR013800;IPR038295;IPR015988;IPR000980;IPR022752;IPR001217;IPR013799;IPR008967;IPR035859;IPR013801	SH2 domain superfamily;STAT transcription factor, DNA-binding, N-terminal;STAT transcription factor, N-terminal domain superfamily;STAT transcription factor, all-alpha domain;STAT1, C-terminal domain superfamily;STAT transcription factor, coiled coil;SH2 domain;Signal transducer and activation of transcription 1, TAZ2 binding domain, C-terminal;Transcription factor STAT;STAT transcription factor,…	-	-	GO:0004871;GO:0005737;GO:0003700;GO:0003677;GO:0006355;GO:0007165;GO:0006351;GO:0005634	molecular_function;cellular_component;molecular_function;molecular_function;biological_process;biological_process;biological_process;cellular_component	signal transducer activity;cytoplasm;DNA binding transcription factor activity;DNA binding;regulation of transcription, DNA-templated;signal transduction;transcription, DNA-templated;nucleus	-	-	-
GTF2I	26.10281912	12.23195556	1.09348629	7.759243305	2.23E-07	3.03E-06	ENSPTRG00000019293;ENSPTRG00000048479	H2QUR5	Uncharacterized protein	XP_016800725.1;XP_016813068.1;XP_016800732.1;XP_001151627.2;XP_016813069.1	-;-;-;-;-	-;450163	-;GTF2I	-;general transcription factor IIi	-;O	PF02946	TF2I-like repeat	IPR016659;IPR036647;IPR004212	Transcription factor II-I;GTF2I-like repeat superfamily;GTF2I-like repeat	ENOG410IEPZ;ENOG41100H8	-;-	GO:0005654;GO:0005737;GO:0000981;GO:0005634;GO:0003700;GO:0006357;GO:0006366;GO:0003677;GO:0006355;GO:0006351;GO:0007275	cellular_component;cellular_component;molecular_function;cellular_component;molecular_function;biological_process;biological_process;molecular_function;biological_process;biological_process;biological_process	nucleoplasm;cytoplasm;RNA polymerase II transcription factor activity, sequence-specific DNA binding;nucleus;DNA binding transcription factor activity;regulation of transcription by RNA polymerase II;transcription by RNA polymerase II;DNA binding;regulation of transcription, DNA-templated;transcription, DNA-templated;multicellular organism development	K03121;K03121;K03121	ko03022;ko05168;ko04022	Basal transcription factors;Herpes simplex infection;cGMP-PKG signaling pathway
MCM5	40.56016655	13.36985412	1.6009645	7.614081999	7.50E-14	1.03E-11	-	B1AHB0	DNA helicase	NP_006730.2	DNA replication licensing factor MCM5	4174	MCM5	minichromosome maintenance complex component 5	O	PF00493;PF14551;PF17207	MCM2/3/5 family;MCM N-terminal domain;MCM OB domain	IPR027925;IPR033762;IPR008048;IPR027417;IPR031327;IPR018525;IPR012340;IPR001208	MCM N-terminal domain;MCM OB domain;DNA replication licensing factor Mcm;P-loop containing nucleoside triphosphate hydrolase;Mini-chromosome maintenance protein;Mini-chromosome maintenance, conserved site;Nucleic acid-binding, OB-fold;MCM domain	COG1241;KOG0481	Predicted ATPase involved in replication control, Cdc46/Mcm family;DNA replication licensing factor, MCM5 component	GO:0005654;GO:0004386;GO:0005634;GO:0003682;GO:0051301;GO:0006270;GO:0003678;GO:0003677;GO:0005524;GO:0042555;GO:0003688;GO:0006260;GO:0005515;GO:0016787;GO:0032508;GO:0000166	cellular_component;molecular_function;cellular_component;molecular_function;biological_process;biological_process;molecular_function;molecular_function;molecular_function;cellular_component;molecular_function;biological_process;molecular_function;molecular_function;biological_process;molecular_function	nucleoplasm;helicase activity;nucleus;chromatin binding;cell division;DNA replication initiation;DNA helicase activity;DNA binding;ATP binding;MCM complex;DNA replication origin binding;DNA replication;protein binding;hydrolase activity;DNA duplex unwinding;nucleotide binding	K02209;K02209;K02209;K02209	ko04113;ko04111;ko04110;ko03030	Meiosis - yeast;Cell cycle - yeast;Cell cycle;DNA replication
POLR2A	35.17896246	12.31143327	1.514608541	7.631798974	1.31E-12	1.34E-10	ENSSTOG00000001304	I3LYD0	DNA-directed RNA polymerase subunit	XP_005332856.1	-	101977203	Polr2a	RNA polymerase II subunit A	-	PF04998;PF04990;PF04983;PF04997;PF05000;PF04992;PF05001;PF00623	RNA polymerase Rpb1, domain 5;RNA polymerase Rpb1, domain 7;RNA polymerase Rpb1, domain 3;RNA polymerase Rpb1, domain 1;RNA polymerase Rpb1, domain 4;RNA polymerase Rpb1, domain 6;RNA polymerase Rpb1 C-terminal repeat;RNA polymerase Rpb1, domain 2	IPR000684;IPR006592;IPR000722;IPR007073;IPR007081;IPR007083;IPR007080;IPR038120;IPR038593;IPR007066;IPR007075	RNA polymerase II, heptapeptide repeat, eukaryotic;RNA polymerase, N-terminal;RNA polymerase, alpha subunit;RNA polymerase Rpb1, domain 7;RNA polymerase Rpb1, domain 5;RNA polymerase Rpb1, domain 4;RNA polymerase Rpb1, domain 1;RNA polymerase Rpb1, funnel domain superfamily;RNA polymerase Rpb1, domain 7 superfamily;RNA polymerase Rpb1, domain 3;RNA polymerase Rpb1, domain 6	KOG0260;COG0086	RNA polymerase II, large subunit;DNA-directed RNA polymerase, beta' subunit/160 kD subunit	GO:0006351;GO:0016740;GO:0006366;GO:0003677;GO:0016779;GO:0005665;GO:0003899	biological_process;molecular_function;biological_process;molecular_function;molecular_function;cellular_component;molecular_function	transcription, DNA-templated;transferase activity;transcription by RNA polymerase II;DNA binding;nucleotidyltransferase activity;DNA-directed RNA polymerase II, core complex;DNA-directed 5'-3' RNA polymerase activity	-	-	-
YLPM1	19.6466343	9.262248999	1.084783847	7.754102915	2.77E-07	3.64E-06	ENSPTRG00000006541	H2Q8L9	YLP motif containing 1	-	-	453038	YLPM1	YLP motif containing 1	O	PF13671	AAA domain	IPR027417;IPR026314	P-loop containing nucleoside triphosphate hydrolase;YLP motif-containing protein 1	ENOG410YIR5;KOG2400	-;Nuclear protein ZAP	GO:0005634	cellular_component	nucleus	-	-	-
THOC2	28.49083373	12.4968124	1.188864603	7.718395893	1.94E-08	3.95E-07	ENSGGOG00000000486	G3QDZ9	THO complex 2	XP_004064871.1	-	101130791	THOC2	THO complex 2	-	PF16134;PF11262;PF11732	THO complex subunit 2 N-terminus;Transcription factor/nuclear export subunit protein 2;Transcription- and export-related complex subunit	IPR021418;IPR021726;IPR032302	THO complex, subunitTHOC2, C-terminal;THO complex, subunitTHOC2, N-terminal;THO complex subunit 2, N-terminal domain	-	-	-	-	-	K12879;K12879	ko03040;ko03013	Spliceosome;RNA transport
NDUFS1	24.04105974	9.778631437	1.297712692	7.685342397	9.71E-10	3.28E-08	-	A0A291FIZ5	NDUFS1	-	-	4719	NDUFS1	NADH:ubiquinone oxidoreductase core subunit S1	O	-	-	IPR006963;IPR000283;IPR019574;IPR015405;IPR006656;IPR010228;IPR001041;IPR036010	Molybdopterin oxidoreductase, 4Fe-4S domain;NADH:ubiquinone oxidoreductase, 75kDa subunit, conserved site;NADH:ubiquinone oxidoreductase, subunit G, iron-sulphur binding;NADH-quinone oxidoreductase, chain G, C-terminal;Molybdopterin oxidoreductase;NADH:ubiquinone oxidoreductase, subunit G;2Fe-2S ferredoxin-type iron-sulfur binding domain;2Fe-2S ferredoxin-like superfamily	-	-	GO:0042773;GO:0016651;GO:0051536;GO:0009055;GO:0055114;GO:0008137;GO:0016020;GO:0016491	biological_process;molecular_function;molecular_function;molecular_function;biological_process;molecular_function;cellular_component;molecular_function	ATP synthesis coupled electron transport;oxidoreductase activity, acting on NAD(P)H;iron-sulfur cluster binding;electron transfer activity;oxidation-reduction process;NADH dehydrogenase (ubiquinone) activity;membrane;oxidoreductase activity	-	-	-
PJA2	55.44911508	22.85299123	1.278698599	7.667384129	1.69E-09	5.27E-08	-	K7CRJ0	Praja ring finger 2	-	-	471597	PJA2	praja ring finger ubiquitin ligase 2	O	PF13639	Ring finger domain	IPR013083;IPR001841;IPR030639	Zinc finger, RING/FYVE/PHD-type;Zinc finger, RING-type;E3 ubiquitin-protein ligase Praja-2	ENOG41121N2;KOG0800	-;FOG: Predicted E3 ubiquitin ligase	GO:0010738;GO:0005622;GO:0004842;GO:0035329;GO:0016567	biological_process;cellular_component;molecular_function;biological_process;biological_process	regulation of protein kinase A signaling;intracellular;ubiquitin-protein transferase activity;hippo signaling;protein ubiquitination	-	-	-
LARS1	13.92749196	6.208351202	1.165581081	7.698949649	3.63E-08	6.63E-07	-	B2RCM2	cDNA, FLJ96156, highly similar to Homo sapiens leucyl-tRNA synthetase	-	-	51520	LARS1	leucyl-tRNA synthetase 1	O	PF08264;PF00133	Anticodon-binding domain of tRNA;tRNA synthetases class I (I, L, M and V)	IPR009080;IPR001412;IPR004493;IPR009008;IPR002300;IPR013155	Aminoacyl-tRNA synthetase, class Ia, anticodon-binding;Aminoacyl-tRNA synthetase, class I, conserved site;Leucyl-tRNA synthetase, class Ia, archaeal/eukaryotic cytosolic;Valyl/Leucyl/Isoleucyl-tRNA synthetase, editing domain;Aminoacyl-tRNA synthetase, class Ia;Methionyl/Valyl/Leucyl/Isoleucyl-tRNA synthetase, anticodon-binding	KOG0437;COG0495	Leucyl-tRNA synthetase;Leucyl-tRNA synthetase	GO:0006412;GO:0005737;GO:0016874;GO:0106074;GO:0004823;GO:0006418;GO:0004812;GO:0005524;GO:0006429;GO:0002161;GO:0000166	biological_process;cellular_component;molecular_function;biological_process;molecular_function;biological_process;molecular_function;molecular_function;biological_process;molecular_function;molecular_function	translation;cytoplasm;ligase activity;aminoacyl-tRNA metabolism involved in translational fidelity;leucine-tRNA ligase activity;tRNA aminoacylation for protein translation;aminoacyl-tRNA ligase activity;ATP binding;leucyl-tRNA aminoacylation;aminoacyl-tRNA editing activity;nucleotide binding	-	-	-
MYH10	31.79642696	12.83670585	1.308503415	7.651214587	7.26E-10	2.55E-08	ENSMFAG00000039316	G7PTL5	Uncharacterized protein	-	-	102130281	MYH10	myosin heavy chain 10	-	PF01576;PF00612;PF00063;PF02736	Myosin tail;IQ calmodulin-binding motif;Myosin head (motor domain);Myosin N-terminal SH3-like domain	IPR004009;IPR000048;IPR001609;IPR027417;IPR027401;IPR002928;IPR008989	Myosin, N-terminal, SH3-like;IQ motif, EF-hand binding site;Myosin head, motor domain;P-loop containing nucleoside triphosphate hydrolase;Myosin IQ motif-containing domain superfamily;Myosin tail;Myosin S1 fragment, N-terminal	-	-	GO:0030898;GO:0042641;GO:0043531;GO:0001725;GO:0030496;GO:0005524;GO:0016460;GO:0016459;GO:0050714;GO:0000281;GO:0000166;GO:0000146;GO:0016887;GO:0005844;GO:0003779;GO:0032154;GO:0030048;GO:0031032;GO:0097513;GO:0005737;GO:0003774;GO:0005829;GO:0051015;GO:0048027;GO:0035613;GO:0005938	molecular_function;cellular_component;molecular_function;cellular_component;cellular_component;molecular_function;cellular_component;cellular_component;biological_process;biological_process;molecular_function;molecular_function;molecular_function;cellular_component;molecular_function;cellular_component;biological_process;biological_process;cellular_component;cellular_component;molecular_function;…	actin-dependent ATPase activity;actomyosin;ADP binding;stress fiber;midbody;ATP binding;myosin II complex;myosin complex;positive regulation of protein secretion;mitotic cytokinesis;nucleotide binding;microfilament motor activity;ATPase activity;polysome;actin binding;cleavage furrow;actin filament-based movement;actomyosin structure organization;myosin II filament;cytoplasm;motor activity;cytoso…	-	-	-
KDM3B	36.19928433	13.56433779	1.416044643	7.613438556	3.01E-11	1.90E-09	ENSGGOG00000000833	G3SB43	Lysine demethylase 3B	-	-	101152151	KDM3B	lysine demethylase 3B	-	PF02373	JmjC domain, hydroxylase	IPR003347	JmjC domain	-	-	GO:0005654	cellular_component	nucleoplasm	-	-	-
AC007780.1	152.089686	75.91802704	1.002348704	7.73068945	2.00E-06	1.96E-05	ENSPTRG00000009577	H2R3K2	Arylsulfatase G	XP_003953219.1;XP_511646.3;XP_016788301.1	-;arylsulfatase G;-	454844	ARSG	arylsulfatase G	O	PF00884;PF14707	Sulfatase;C-terminal region of aryl-sulfatase	IPR017849;IPR000917;IPR017850;IPR024607	Alkaline phosphatase-like, alpha/beta/alpha;Sulfatase, N-terminal;Alkaline-phosphatase-like, core domain superfamily;Sulfatase, conserved site	COG3119;KOG3867	Arylsulfatase A and related enzymes;Sulfatase	GO:0005764;GO:0008152;GO:0006790;GO:0008484;GO:0003824;GO:0005615;GO:0004065;GO:0005783	cellular_component;biological_process;biological_process;molecular_function;molecular_function;cellular_component;molecular_function;cellular_component	lysosome;metabolic process;sulfur compound metabolic process;sulfuric ester hydrolase activity;catalytic activity;extracellular space;arylsulfatase activity;endoplasmic reticulum	K12381	ko04142	Lysosome
KIF2C	77.67927812	26.63143298	1.54428657	7.570606695	5.20E-13	6.01E-11	-	A0A140VKF1	Kinesin-like protein	NP_006836.2	kinesin-like protein KIF2C isoform 1	11004	KIF2C	kinesin family member 2C	O	PF00225	Kinesin motor domain	IPR019821;IPR036961;IPR027640;IPR027417;IPR001752	Kinesin motor domain, conserved site;Kinesin motor domain superfamily;Kinesin-like protein;P-loop containing nucleoside triphosphate hydrolase;Kinesin motor domain	-	-	GO:0003774;GO:0003777;GO:0005524;GO:0000775;GO:0005874;GO:0007018;GO:0008017;GO:0000166	molecular_function;molecular_function;molecular_function;cellular_component;cellular_component;biological_process;molecular_function;molecular_function	motor activity;microtubule motor activity;ATP binding;chromosome, centromeric region;microtubule;microtubule-based movement;microtubule binding;nucleotide binding	-	-	-
NIPBL	22.51376634	10.51259939	1.098620261	7.691617914	2.02E-07	2.79E-06	ENSPTRG00000016801	H2R5I6	Nipped-B protein	XP_001146090.1	nipped-B-like protein isoform X1	461917	NIPBL	NIPBL cohesin loading factor	O	PF12830;PF12765	Sister chromatid cohesion C-terminus;HEAT repeat associated with sister chromatid cohesion	IPR024986;IPR011989;IPR033031;IPR016024;IPR026003	Sister chromatid cohesion C-terminal domain;Armadillo-like helical;SCC2/Nipped-B family;Armadillo-type fold;HEAT repeat associated with sister chromatid cohesion protein	ENOG410XP32;KOG1020	-;Sister chromatid cohesion protein SCC2/Nipped-B	GO:0042634;GO:0045444;GO:0034613;GO:0071921;GO:0032039;GO:0047485;GO:0034088;GO:0045995;GO:2001224;GO:0045778;GO:0007420;GO:0090694;GO:0007064;GO:0005634;GO:0019827;GO:0048701;GO:0000122;GO:0042826;GO:0003682;GO:0060325;GO:0006357;GO:0031065;GO:0042471;GO:0035115;GO:0010468;GO:0006974;GO:0007507;GO:0045892;GO:0050890;GO:0003007;GO:0048703;GO:0045944;GO:0061010;GO:0032116;GO:0048589;GO:0070087;GO:…	biological_process;biological_process;biological_process;biological_process;cellular_component;molecular_function;biological_process;biological_process;biological_process;biological_process;biological_process;cellular_component;biological_process;cellular_component;biological_process;biological_process;biological_process;molecular_function;molecular_function;biological_process;biological_process;…	regulation of hair cycle;fat cell differentiation;cellular protein localization;cohesin loading;integrator complex;protein N-terminus binding;maintenance of mitotic sister chromatid cohesion;regulation of embryonic development;positive regulation of neuron migration;positive regulation of ossification;brain development;Scc2-Scc4 cohesin loading complex;mitotic sister chromatid cohesion;nucleus;st…	K06672	ko04111	Cell cycle - yeast
BMS1	36.1491215	15.61902539	1.210577794	7.649769298	1.12E-08	2.50E-07	-	Q5R438	Uncharacterized protein DKFZp459P022	NP_001127670.1	ribosome biogenesis protein BMS1 homolog	100174752	BMS1	BMS1 ribosome biogenesis factor	-	PF04950;PF08142	40S ribosome biogenesis protein Tsr1 and BMS1 C-terminal;AARP2CN (NUC121) domain	IPR007034;IPR012948;IPR027417;IPR037875;IPR030387	Ribosome biogenesis protein BMS1/TSR1, C-terminal;AARP2CN;P-loop containing nucleoside triphosphate hydrolase;Ribosome biogenesis protein Bms1, N-terminal;Bms1/Tsr1-type G domain	KOG1951;COG5192	GTP-binding protein AARP2 involved in 40S ribosome biogenesis;GTP-binding protein required for 40S ribosome biogenesis	GO:0042254;GO:0005525;GO:0005634	biological_process;molecular_function;cellular_component	ribosome biogenesis;GTP binding;nucleus	K14569	ko03008	Ribosome biogenesis in eukaryotes
MYO1E	30.73568244	13.45694114	1.191487051	7.647875078	1.87E-08	3.84E-07	-	Q4KMR3	MYO1E variant protein	NP_004989.2	unconventional myosin-Ie	4643	MYO1E	myosin IE	O	PF06017;PF00018;PF00063	Unconventional myosin tail, actin- and lipid-binding;SH3 domain;Myosin head (motor domain)	IPR000048;IPR010926;IPR036961;IPR001452;IPR001609;IPR035507;IPR036028;IPR027417;IPR036072	IQ motif, EF-hand binding site;Class I myosin tail homology domain;Kinesin motor domain superfamily;SH3 domain;Myosin head, motor domain;Unconventional myosin-Ie/If, SH3 domain;SH3-like domain superfamily;P-loop containing nucleoside triphosphate hydrolase;Class I myosin, motor domain	KOG0164;COG5022	Myosin class I heavy chain;Myosin heavy chain	GO:0006807;GO:0003777;GO:0007018;GO:0030097;GO:0001822;GO:0032836;GO:0001701;GO:0005524;GO:0016459;GO:0001570;GO:0008017;GO:0000166;GO:0003094;GO:0003779;GO:0035166;GO:0005903;GO:0005912;GO:0005737;GO:0003774;GO:0048008;GO:0005911;GO:0072015	biological_process;molecular_function;biological_process;biological_process;biological_process;biological_process;biological_process;molecular_function;cellular_component;biological_process;molecular_function;molecular_function;biological_process;molecular_function;biological_process;cellular_component;cellular_component;cellular_component;molecular_function;biological_process;cellular_component;…	nitrogen compound metabolic process;microtubule motor activity;microtubule-based movement;hemopoiesis;kidney development;glomerular basement membrane development;in utero embryonic development;ATP binding;myosin complex;vasculogenesis;microtubule binding;nucleotide binding;glomerular filtration;actin binding;post-embryonic hemopoiesis;brush border;adherens junction;cytoplasm;motor activity;platel…	-	-	-
ALDH7A1	15.57372946	7.437363215	1.066185767	7.687331834	4.49E-07	5.48E-06	ENSG00000164904	A0A1B0GW77	Alpha-aminoadipic semialdehyde dehydrogenase	-	-	-	-	-	-	PF00171	Aldehyde dehydrogenase family	IPR016161;IPR016163;IPR029510;IPR015590;IPR016162	Aldehyde/histidinol dehydrogenase;Aldehyde dehydrogenase, C-terminal;Aldehyde dehydrogenase, glutamic acid active site;Aldehyde dehydrogenase domain;Aldehyde dehydrogenase, N-terminal	-	-	GO:0008152;GO:0055114;GO:0005739;GO:0016620;GO:0005829;GO:0016491	biological_process;biological_process;cellular_component;molecular_function;cellular_component;molecular_function	metabolic process;oxidation-reduction process;mitochondrion;oxidoreductase activity, acting on the aldehyde or oxo group of donors, NAD or NADP as acceptor;cytosol;oxidoreductase activity	-	-	-
PSMC1	45.458391	21.58138161	1.074692996	7.682646861	3.65E-07	4.64E-06	ENSSTOG00000001655	A0A287DDP1	Uncharacterized protein	XP_005321372.1	-	101978268	Psmc1	proteasome 26S subunit, ATPase 1	-	-	-	IPR035244;IPR003960;IPR005937;IPR003959;IPR027417;IPR003593	26S Proteasome regulatory subunit 4;ATPase, AAA-type, conserved site;26S proteasome regulatory subunit P45-like;ATPase, AAA-type, core;P-loop containing nucleoside triphosphate hydrolase;AAA+ ATPase domain	-	-	GO:0005737;GO:1901800;GO:0030163;GO:0036402;GO:0005524;GO:0016787;GO:0000166	cellular_component;biological_process;biological_process;molecular_function;molecular_function;molecular_function;molecular_function	cytoplasm;positive regulation of proteasomal protein catabolic process;protein catabolic process;proteasome-activating ATPase activity;ATP binding;hydrolase activity;nucleotide binding	-	-	-
FASN	29.82429926	12.20090221	1.289413527	7.613487313	1.28E-09	4.16E-08	ENSG00000169710	A0A0U1RQF0	Fatty acid synthase	-	-	-	-	-	-	PF00107;PF00109;PF00550;PF14765;PF02801;PF13602;PF16197;PF00698;PF08659;PF00975	Zinc-binding dehydrogenase;Beta-ketoacyl synthase, N-terminal domain;Phosphopantetheine attachment site;Polyketide synthase dehydratase;Beta-ketoacyl synthase, C-terminal domain;Zinc-binding dehydrogenase;Ketoacyl-synthetase C-terminal extension;Acyl transferase domain;KR domain;Thioesterase domain	IPR020841;IPR036736;IPR011032;IPR036291;IPR018201;IPR020806;IPR006162;IPR016036;IPR016035;IPR032821;IPR001031;IPR020801;IPR014031;IPR029063;IPR014043;IPR009081;IPR001227;IPR020807;IPR029058;IPR014030;IPR013149;IPR020843;IPR016039;IPR023102;IPR013968	Polyketide synthase, beta-ketoacyl synthase domain;ACP-like superfamily;GroES-like superfamily;NAD(P)-binding domain superfamily;Beta-ketoacyl synthase, active site;Polyketide synthase, phosphopantetheine-binding domain;Phosphopantetheine attachment site;Malonyl-CoA ACP transacylase, ACP-binding;Acyl transferase/acyl hydrolase/lysophospholipase;Ketoacyl-synthetase, C-terminal extension;Thioestera…	-	-	GO:0016297;GO:0004314;GO:0016788;GO:0055114;GO:0004312;GO:0016296;GO:0005794;GO:0008152;GO:0003824;GO:0016740;GO:0016295;GO:0005886;GO:0004319;GO:0031177;GO:0016491;GO:0009058;GO:0004315;GO:0004317;GO:0004320;GO:0004316;GO:0004313;GO:0005829	molecular_function;molecular_function;molecular_function;biological_process;molecular_function;molecular_function;cellular_component;biological_process;molecular_function;molecular_function;molecular_function;cellular_component;molecular_function;molecular_function;molecular_function;biological_process;molecular_function;molecular_function;molecular_function;molecular_function;molecular_function;…	acyl-[acyl-carrier-protein] hydrolase activity;[acyl-carrier-protein] S-malonyltransferase activity;hydrolase activity, acting on ester bonds;oxidation-reduction process;fatty acid synthase activity;palmitoyl-[acyl-carrier-protein] hydrolase activity;Golgi apparatus;metabolic process;catalytic activity;transferase activity;myristoyl-[acyl-carrier-protein] hydrolase activity;plasma membrane;enoyl-…	-	-	-
MVP	45.16692856	18.63923805	1.276838129	7.613930625	1.83E-09	5.61E-08	ENSPTRG00000007971	K7BK17	Major vault protein	XP_016784236.1;XP_016784235.1	-;-	454027	MVP	major vault protein	O	PF01505;PF11978	Major Vault Protein repeat;Shoulder domain	IPR021870;IPR002499	Major vault protein, shoulder domain;Major vault protein, N-terminal	ENOG410ZCU8;ENOG410IF6T	-;-	GO:0061099;GO:0031953;GO:0005737;GO:0048471;GO:0042802;GO:0005856;GO:0005829;GO:0030529;GO:0023057;GO:0019901;GO:0038127;GO:0019903;GO:0005634	biological_process;biological_process;cellular_component;cellular_component;molecular_function;cellular_component;cellular_component;;biological_process;molecular_function;biological_process;molecular_function;cellular_component	negative regulation of protein tyrosine kinase activity;negative regulation of protein autophosphorylation;cytoplasm;perinuclear region of cytoplasm;identical protein binding;cytoskeleton;cytosol;;negative regulation of signaling;protein kinase binding;ERBB signaling pathway;protein phosphatase binding;nucleus	-	-	-
PPFIBP1	23.6845475	7.964744864	1.572126864	7.530812393	2.13E-13	2.69E-11	-	K7BWT9	PTPRF interacting protein, binding protein 1	-	-	473392	PPFIBP1	PPFIA binding protein 1	O	PF00536;PF07647	SAM domain (Sterile alpha motif);SAM domain (Sterile alpha motif)	IPR037618;IPR037617;IPR030437;IPR037619;IPR029515;IPR001660;IPR013761	Liprin-beta, SAM domain repeat 2;Liprin-beta, SAM domain repeat 1;Liprin-beta-1;Liprin-beta, SAM domain repeat 3;LAR-interacting protein, Liprin;Sterile alpha motif domain;Sterile alpha motif/pointed domain superfamily	KOG1899;ENOG410XSFF	LAR transmembrane tyrosine phosphatase-interacting protein liprin;-	-	-	-	-	-	-
RBBP7	37.61931037	17.97041039	1.065783835	7.672586097	4.56E-07	5.55E-06	ENSNLEG00000009557	G1REL4	RB binding protein 7, chromatin remodeling factor	XP_003261145.1	-	100607103	RBBP7	RB binding protein 7, chromatin remodeling factor	-	PF12265;PF00400	Histone-binding protein RBBP4 or subunit C of CAF1 complex;WD domain, G-beta repeat	IPR020472;IPR019775;IPR015943;IPR001680;IPR017986;IPR022052;IPR036322	G-protein beta WD-40 repeat;WD40 repeat, conserved site;WD40/YVTN repeat-like-containing domain superfamily;WD40 repeat;WD40-repeat-containing domain;Histone-binding protein RBBP4, N-terminal;WD40-repeat-containing domain superfamily	ENOG410XNU9;KOG0264	-;Nucleosome remodeling factor, subunit CAF1/NURF55/MSI1	GO:0005654;GO:0003723;GO:0016581;GO:0045892;GO:0030308;GO:0000122;GO:0070370;GO:0005829;GO:0035098;GO:0005634	cellular_component;molecular_function;cellular_component;biological_process;biological_process;biological_process;biological_process;cellular_component;cellular_component;cellular_component	nucleoplasm;RNA binding;NuRD complex;negative regulation of transcription, DNA-templated;negative regulation of cell growth;negative regulation of transcription by RNA polymerase II;cellular heat acclimation;cytosol;ESC/E(Z) complex;nucleus	-	-	-
AL137129.1	382.6438237	162.8771888	1.232135657	7.617440665	6.35E-09	1.55E-07	-	B2RC42	cDNA, FLJ95843, highly similar to Homo sapiens small nuclear RNA activating complex, polypeptide 1, 43kDa	NP_003073.1	snRNA-activating protein complex subunit 1	6617	SNAPC1	small nuclear RNA activating complex polypeptide 1	O	PF09808	Small nuclear RNA activating complex (SNAPc), subunit SNAP43	IPR019188	Small nuclear RNA activating complex (SNAPc), subunit SNAP43	KOG4746;ENOG410Z6WG	Small nuclear RNA activating complex (SNAPc), subunit SNAP43;-	-	-	-	-	-	-
KIFC1	90.71992342	34.36245619	1.400486496	7.565747773	5.01E-11	2.91E-09	-	A0A1U9X7Y0	Kinesin-like protein	-	-	3833	KIFC1	kinesin family member C1	O	-	-	IPR019821;IPR036961;IPR027640;IPR027417;IPR001752	Kinesin motor domain, conserved site;Kinesin motor domain superfamily;Kinesin-like protein;P-loop containing nucleoside triphosphate hydrolase;Kinesin motor domain	-	-	GO:0003774;GO:0003777;GO:0005524;GO:0005874;GO:0007018;GO:0008017;GO:0000166	molecular_function;molecular_function;molecular_function;cellular_component;biological_process;molecular_function;molecular_function	motor activity;microtubule motor activity;ATP binding;microtubule;microtubule-based movement;microtubule binding;nucleotide binding	-	-	-
COPG1	61.951355	26.03446603	1.250628872	7.604736699	3.84E-09	1.05E-07	ENSPTRG00000015370	K7DE65	Coatomer subunit gamma	XP_001141317.2	-	460683	COPG1	COPI coat complex subunit gamma 1	O	PF01602;PF08752;PF16381	Adaptin N terminal region;Coatomer gamma subunit appendage platform subdomain;Coatomer subunit gamma-1 C-terminal appendage platform	IPR032154;IPR009028;IPR011989;IPR016024;IPR013040;IPR017106;IPR002553;IPR013041;IPR012295;IPR037067	Coatomer subunit gamma, C-terminal;Coatomer/calthrin adaptor appendage, C-terminal subdomain;Armadillo-like helical;Armadillo-type fold;Coatomer, gamma subunit, appendage, Ig-like subdomain;Coatomer gamma subunit;Clathrin/coatomer adaptor, adaptin-like, N-terminal;Clathrin adaptor, appendage, Ig-like subdomain superfamily;TBP domain superfamily;Coatomer, gamma subunit, appendage domain superfamily	COG5240;KOG1078	Vesicle coat complex COPI, gamma subunit;Vesicle coat complex COPI, gamma subunit	GO:0030126;GO:0030663;GO:0005737;GO:0016192;GO:0006886;GO:0031410;GO:0005794;GO:0000139;GO:0015031;GO:0030117;GO:0016020;GO:0005198	cellular_component;cellular_component;cellular_component;biological_process;biological_process;cellular_component;cellular_component;cellular_component;biological_process;cellular_component;cellular_component;molecular_function	COPI vesicle coat;COPI-coated vesicle membrane;cytoplasm;vesicle-mediated transport;intracellular protein transport;cytoplasmic vesicle;Golgi apparatus;Golgi membrane;protein transport;membrane coat;membrane;structural molecule activity	-	-	-
GMPS	31.11990173	13.44697513	1.210475262	7.609557715	1.15E-08	2.54E-07	-	A0A140VJK6	Testicular tissue protein Li 82	NP_003866.1	GMP synthase	8833	GMPS	guanine monophosphate synthase	O	PF00117;PF00958;PF02540	lutamine amidotransferase class-I;MP synthase C terminal domain;NAD synthase	IPR004739;IPR029062;IPR001674;IPR022310;IPR017926;IPR014729;IPR025777	GMP synthase, glutamine amidotransferase;Class I glutamine amidotransferase-like;GMP synthase, C-terminal;NAD/GMP synthase;Glutamine amidotransferase;Rossmann-like alpha/beta/alpha sandwich fold;GMP synthetase ATP pyrophosphatase domain	-	-	GO:0016462;GO:0006177;GO:0005829;GO:0003922;GO:0005524;GO:0006164;GO:0000166	molecular_function;biological_process;cellular_component;molecular_function;molecular_function;biological_process;molecular_function	pyrophosphatase activity;GMP biosynthetic process;cytosol;GMP synthase (glutamine-hydrolyzing) activity;ATP binding;purine nucleotide biosynthetic process;nucleotide binding	K01951;K01951	ko00983;ko00230	Drug metabolism - other enzymes;Purine metabolism
KIF20A	70.61768344	21.63907319	1.706251658	7.472539916	2.89E-15	5.18E-13	ENSPTRG00000017281	H2QRK1	Kinesin-like protein	XP_001170694.1	kinesin-like protein KIF20A	462091	KIF20A	kinesin family member 20A	O	PF00225	Kinesin motor domain	IPR019821;IPR036961;IPR027640;IPR027417;IPR027326;IPR001752	Kinesin motor domain, conserved site;Kinesin motor domain superfamily;Kinesin-like protein;P-loop containing nucleoside triphosphate hydrolase;Kinesin-like protein KIF20A;Kinesin motor domain	COG5059;KOG0247	Kinesin-like protein;Kinesin-like protein	GO:0005654;GO:0005871;GO:0032465;GO:0003777;GO:0005874;GO:0007018;GO:0005794;GO:0030496;GO:0005524;GO:0000281;GO:0008017;GO:0000166;GO:0000920;GO:0016887;GO:0000910;GO:0032154;GO:0001578;GO:0003774;GO:0045171;GO:0005819;GO:0019901	cellular_component;cellular_component;biological_process;molecular_function;cellular_component;biological_process;cellular_component;cellular_component;molecular_function;biological_process;molecular_function;molecular_function;biological_process;molecular_function;biological_process;cellular_component;biological_process;molecular_function;cellular_component;cellular_component;molecular_function	nucleoplasm;kinesin complex;regulation of cytokinesis;microtubule motor activity;microtubule;microtubule-based movement;Golgi apparatus;midbody;ATP binding;mitotic cytokinesis;microtubule binding;nucleotide binding;cell separation after cytokinesis;ATPase activity;cytokinesis;cleavage furrow;microtubule bundle formation;motor activity;intercellular bridge;spindle;protein kinase binding	-	-	-
TMPO-AS1	80.95634274	34.55923702	1.22799015	7.59900022	7.18E-09	1.72E-07	-	Q59G12	Lamina-associated polypeptide 2, isoforms beta/gamma variant	NP_001027455.1;NP_001027454.1	thymopoietin isoform gamma;thymopoietin isoform beta	7112	TMPO	thymopoietin	O	PF03020;PF08198	LEM domain;Thymopoietin protein	IPR013146;IPR011015;IPR003887	LEM-like domain;LEM/LEM-like domain superfamily;LEM domain	ENOG410IT7C;ENOG4111J0N	-;-	GO:0016021;GO:0003677;GO:0016020	cellular_component;molecular_function;cellular_component	integral component of membrane;DNA binding;membrane	-	-	-
AC034102.2	555.004359	250.5483238	1.14733535	7.621714099	6.05E-08	1.02E-06	ENSPTRG00000005076	H2Q675	Uncharacterized protein	-	-	-	-	-	-	PF00557	Metallopeptidase family M24	IPR006212;IPR006211;IPR000719;IPR009030;IPR000494;IPR036941;IPR011009;IPR001245;IPR016245;IPR032778	Furin-like repeat;Furin-like cysteine-rich domain;Protein kinase domain;Growth factor receptor cysteine-rich domain superfamily;Receptor L-domain;Receptor L-domain superfamily;Protein kinase-like domain superfamily;Serine-threonine/tyrosine-protein kinase, catalytic domain;Tyrosine protein kinase, EGF/ERB/XmrK receptor;Growth factor receptor domain 4	COG0024;KOG2776	Methionine aminopeptidase;Metallopeptidase	GO:0051048;GO:0016021;GO:0043524;GO:0038132;GO:0014037;GO:0016020;GO:0043235;GO:0007165;GO:0055025;GO:0021545;GO:0007162;GO:0018108;GO:0016328;GO:0005615;GO:0051402;GO:0005524;GO:0004672;GO:0061098;GO:0046982;GO:0019838;GO:0030296;GO:0003197;GO:0042802;GO:0023014;GO:0014065;GO:0070886;GO:0007169;GO:0042127;GO:0007422;GO:0006468;GO:0004714;GO:0010628;GO:0016324;GO:0005737;GO:0097192;GO:0009968;GO:…	biological_process;cellular_component;biological_process;molecular_function;biological_process;cellular_component;cellular_component;biological_process;biological_process;biological_process;biological_process;biological_process;cellular_component;cellular_component;biological_process;molecular_function;molecular_function;biological_process;molecular_function;molecular_function;molecular_function;…	negative regulation of secretion;integral component of membrane;negative regulation of neuron apoptotic process;neuregulin binding;Schwann cell differentiation;membrane;receptor complex;signal transduction;positive regulation of cardiac muscle tissue development;cranial nerve development;negative regulation of cell adhesion;peptidyl-tyrosine phosphorylation;lateral plasma membrane;extracellular s…	-	-	-
EHD1	38.24101969	16.74219203	1.191553304	7.60540748	1.91E-08	3.91E-07	ENSMMUG00000003972	F6XYM2	Uncharacterized protein	XP_014969249.1	-	722036	EHD1	EH domain containing 1	O	PF12763;PF00350;PF16880	Cytoskeletal-regulatory complex EF hand;ynamin family;N-terminal EH-domain containing protein	IPR030381;IPR031692;IPR011992;IPR027417;IPR000261;IPR002048;IPR018247;IPR022812	Dynamin-type guanine nucleotide-binding (G) domain;EH domain-containing protein, N-terminal;EF-hand domain pair;P-loop containing nucleoside triphosphate hydrolase;EH domain;EF-hand domain;EF-Hand 1, calcium-binding site;Dynamin superfamily	KOG1954;ENOG410XYGB	Endocytosis/signaling protein EHD1;-	GO:0031095;GO:0048471;GO:1901741;GO:0034383;GO:0016197;GO:0030139;GO:0042632;GO:0005525;GO:0005509;GO:0005811;GO:0005886;GO:0006897;GO:0010886;GO:0043209;GO:0005768;GO:2001137;GO:0005769;GO:0060271	cellular_component;cellular_component;biological_process;biological_process;biological_process;cellular_component;biological_process;molecular_function;molecular_function;cellular_component;cellular_component;biological_process;biological_process;cellular_component;cellular_component;biological_process;cellular_component;biological_process	platelet dense tubular network membrane;perinuclear region of cytoplasm;positive regulation of myoblast fusion;low-density lipoprotein particle clearance;endosomal transport;endocytic vesicle;cholesterol homeostasis;GTP binding;calcium ion binding;lipid droplet;plasma membrane;endocytosis;positive regulation of cholesterol storage;myelin sheath;endosome;positive regulation of endocytic recycling;…	-	-	-
CSNK2A1	9.146371451	4.395212322	1.057199713	7.643162722	5.68E-07	6.67E-06	ENSCPOG00000005729	H0V659	Casein kinase 2 alpha 1	XP_003476811.1;XP_013015278.1	-;-	100714882	Csnk2a1	casein kinase 2 alpha 1	-	PF00069	Protein kinase domain	IPR008271;IPR000719;IPR011009;IPR017441	Serine/threonine-protein kinase, active site;Protein kinase domain;Protein kinase-like domain superfamily;Protein kinase, ATP binding site	KOG0668;ENOG410XNPP	Casein kinase II, alpha subunit;-	GO:0019888;GO:0005654;GO:0045732;GO:0008013;GO:0008284;GO:0030307;GO:0016301;GO:0005524;GO:0043666;GO:0004672;GO:0006468;GO:0004674;GO:0000166;GO:0046777	molecular_function;cellular_component;biological_process;molecular_function;biological_process;biological_process;molecular_function;molecular_function;biological_process;molecular_function;biological_process;molecular_function;molecular_function;biological_process	protein phosphatase regulator activity;nucleoplasm;positive regulation of protein catabolic process;beta-catenin binding;positive regulation of cell proliferation;positive regulation of cell growth;kinase activity;ATP binding;regulation of phosphoprotein phosphatase activity;protein kinase activity;protein phosphorylation;protein serine/threonine kinase activity;nucleotide binding;protein autopho…	-	-	-
SCAF11	19.17757501	7.644868755	1.32676295	7.556098301	4.54E-10	1.72E-08	-	K7AQL0	SR-related CTD-associated factor 11	-	-	-	-	-	-	PF13639	Ring finger domain	-	-	-	-	-	-	-	-	-	-
NSUN2	48.7261544	20.26546507	1.265585554	7.569194438	2.58E-09	7.52E-08	ENSPPYG00000015332	H2PF54	NOP2/Sun RNA methyltransferase family member 2	XP_002815453.1	tRNA (cytosine(34)-C(5))-methyltransferase isoform X2	100443369	NSUN2	NOP2/Sun RNA methyltransferase 2	-	PF01189	16S rRNA methyltransferase RsmB/F	IPR023270;IPR029063;IPR023267;IPR001678	tRNA (C5-cytosine) methyltransferase, NCL1;S-adenosyl-L-methionine-dependent methyltransferase;RNA (C5-cytosine) methyltransferase;SAM-dependent methyltransferase RsmB/NOP2-type	KOG2198;COG0144	tRNA cytosine-5-methylases and related enzymes of the NOL1/NOP2/sun superfamily;tRNA and rRNA cytosine-C5-methylases	GO:0003723;GO:0016740;GO:0032259;GO:0008168;GO:0016428;GO:0030488	molecular_function;molecular_function;biological_process;molecular_function;molecular_function;biological_process	RNA binding;transferase activity;methylation;methyltransferase activity;tRNA (cytosine-5-)-methyltransferase activity;tRNA methylation	-	-	-
TSR1	55.71419909	26.65272182	1.063694036	7.627692977	4.88E-07	5.88E-06	ENSPTRG00000008547	H2QBV3	TSR1, 20S rRNA accumulation, homolog	XP_003315339.1	pre-rRNA-processing protein TSR1 homolog isoform X1	100608290	TSR1	TSR1 ribosome maturation factor	O	PF04950;PF08142	40S ribosome biogenesis protein Tsr1 and BMS1 C-terminal;AARP2CN (NUC121) domain	IPR030387;IPR012948;IPR007034	Bms1/Tsr1-type G domain;AARP2CN;Ribosome biogenesis protein BMS1/TSR1, C-terminal	KOG1980;COG5177	Uncharacterized conserved protein;Uncharacterized conserved protein	GO:0000479;GO:0005525;GO:0000462;GO:0003924;GO:0034511;GO:0042254;GO:0030688;GO:0005634	biological_process;molecular_function;biological_process;molecular_function;molecular_function;biological_process;cellular_component;cellular_component	endonucleolytic cleavage of tricistronic rRNA transcript (SSU-rRNA, 5.8S rRNA, LSU-rRNA);GTP binding;maturation of SSU-rRNA from tricistronic rRNA transcript (SSU-rRNA, 5.8S rRNA, LSU-rRNA);GTPase activity;U3 snoRNA binding;ribosome biogenesis;preribosome, small subunit precursor;nucleus	-	-	-
GTF3C1	23.09650891	8.078485382	1.515401665	7.493191997	1.43E-12	1.43E-10	-	Q6AHZ7	Uncharacterized protein DKFZp686A111	-	-	2975	GTF3C1	general transcription factor IIIC subunit 1	O	PF04182	B-block binding subunit of TFIIIC	IPR035625;IPR007309	Tfc3, extended winged-helix domain;B-block binding subunit of TFIIIC	ENOG410XSJ5;KOG4560	-;Transcription factor IIIC box B binding (alpha) subunit	-	-	-	-	-	-
LRPPRC	26.55516692	10.13957947	1.388893125	7.523162854	7.34E-11	3.91E-09	-	E5KNY5	Leucine-rich PPR-motif containing	NP_573566.2	leucine-rich PPR motif-containing protein, mitochondrial precursor	10128	LRPPRC	leucine rich pentatricopeptide repeat containing	O	PF17177;PF13812;PF01535	Pentacotripeptide-repeat region of PRORP;Pentatricopeptide repeat domain;PPR repeat	IPR033443;IPR011990;IPR002885;IPR033490	Pentacotripeptide-repeat region of PRORP;Tetratricopeptide-like helical domain superfamily;Pentatricopeptide repeat;Leucine-rich PPR motif-containing protein	ENOG410XSG9;KOG4318	-;Bicoid mRNA stability factor	GO:0003697;GO:0003723;GO:0005737;GO:0005739;GO:0070129;GO:0030529;GO:0005634;GO:0000961	molecular_function;molecular_function;cellular_component;cellular_component;biological_process;;cellular_component;biological_process	single-stranded DNA binding;RNA binding;cytoplasm;mitochondrion;regulation of mitochondrial translation;;nucleus;negative regulation of mitochondrial RNA catabolic process	-	-	-
ANXA7	93.00166906	41.31104565	1.170650427	7.586422067	3.36E-08	6.23E-07	-	B2R657	Annexin	NP_004025.1	annexin A7 isoform 2	310	ANXA7	annexin A7	O	PF00191	Annexin	IPR018252;IPR018502;IPR001464;IPR013286;IPR034309;IPR037104	Annexin repeat, conserved site;Annexin repeat;Annexin;Annexin A7;Annexin A7, chordates;Annexin superfamily	ENOG410XPUN;KOG0819	-;Annexin	GO:0005544;GO:0005509	molecular_function;molecular_function	calcium-dependent phospholipid binding;calcium ion binding	-	-	-
HJURP	69.46457858	31.48423878	1.141571725	7.591409198	7.12E-08	1.17E-06	ENSGGOG00000002621	G3QJI6	Holliday junction recognition protein	-	-	-	-	-	-	PF12346;PF10384;PF12347	Holliday junction recognition protein-associated repeat;Centromere protein Scm3;Holliday junction regulator protein family C-terminal repeat	IPR021052;IPR018465;IPR022102	Holliday junction recognition protein, HJURP;Centromere protein Scm3/HJURP;Holliday junction regulator protein family C-terminal	-	-	GO:0000777;GO:0051101;GO:0007059;GO:0042802;GO:0043254;GO:0005739;GO:0042393;GO:0005829;GO:0000775;GO:0034080;GO:0005730;GO:0005634	cellular_component;biological_process;biological_process;molecular_function;biological_process;cellular_component;molecular_function;cellular_component;cellular_component;biological_process;cellular_component;cellular_component	condensed chromosome kinetochore;regulation of DNA binding;chromosome segregation;identical protein binding;regulation of protein complex assembly;mitochondrion;histone binding;cytosol;chromosome, centromeric region;CENP-A containing nucleosome assembly;nucleolus;nucleus	-	-	-
IMMT	66.55788203	27.3630748	1.282288892	7.548136924	1.63E-09	5.13E-08	ENSPTRG00000012150	K7CNF6	MICOS complex subunit MIC60	XP_001136875.2	-	470423	IMMT	inner membrane mitochondrial protein	O	PF09731	Mitochondrial inner membrane protein	IPR019133	Mitochondrial inner membrane protein Mitofilin	KOG1854;ENOG410Y49V	Mitochondrial inner membrane protein (mitofilin);-	GO:0051560;GO:0016021;GO:0042407;GO:0005739;GO:0061617;GO:0016020;GO:0005743;GO:0043209	biological_process;cellular_component;biological_process;cellular_component;cellular_component;cellular_component;cellular_component;cellular_component	mitochondrial calcium ion homeostasis;integral component of membrane;cristae formation;mitochondrion;MICOS complex;membrane;mitochondrial inner membrane;myelin sheath	-	-	-
ARHGAP35	22.74827466	10.66612729	1.092649184	7.604193958	2.43E-07	3.26E-06	ENSPPYG00000010164	K7EV13	Rho GTPase activating protein 35	-	-	-	-	-	-	PF16512;PF00620;PF01846;PF00071	p190-A and -B Rho GAPs FF domain;RhoGAP domain;domain;Ras family	IPR001806;IPR000198;IPR032835;IPR002713;IPR027417;IPR036517;IPR008936	Small GTPase superfamily;Rho GTPase-activating protein domain;Rho GTPase-activating protein, FF domain;FF domain;P-loop containing nucleoside triphosphate hydrolase;FF domain superfamily;Rho GTPase activation protein	ENOG410XR4E;KOG4271	-;Rho-GTPase activating protein	GO:0003924;GO:0005525;GO:0007165	molecular_function;molecular_function;biological_process	GTPase activity;GTP binding;signal transduction	-	-	-
DYNC1I2	41.14371719	18.98782134	1.115524047	7.595549463	1.38E-07	2.02E-06	ENSMMUG00000007301	F7F6Y6	Cytoplasmic dynein 1 intermediate chain 2	XP_014965801.1;XP_014965800.1;XP_014965802.1	-;-;-	695696	DYNC1I2	dynein cytoplasmic 1 intermediate chain 2	O	PF00400;PF11540	WD domain, G-beta repeat;Cytoplasmic dynein 1 intermediate chain 2	IPR025956;IPR015943;IPR001680;IPR017986;IPR036322	Cytoplasmic dynein 1 intermediate chain 1/2;WD40/YVTN repeat-like-containing domain superfamily;WD40 repeat;WD40-repeat-containing domain;WD40-repeat-containing domain superfamily	KOG1587;ENOG410XQ99	Cytoplasmic dynein intermediate chain;-	GO:0007018;GO:0005868	biological_process;cellular_component	microtubule-based movement;cytoplasmic dynein complex	-	-	-
GOLGA3	24.8053439	11.12429792	1.156858575	7.575096588	4.84E-08	8.47E-07	-	K7CV35	Golgin A3	-	-	467167	GOLGA3	golgin A3	O	-	-	IPR033288	Golgin subfamily A member 3	ENOG410YGSW;ENOG410IFW4	-;-	GO:0007283;GO:0090498	biological_process;cellular_component	spermatogenesis;extrinsic component of Golgi membrane	-	-	-
ARAP1	28.97942429	12.0683416	1.263712216	7.537945336	2.77E-09	7.99E-08	-	K7DJU2	ArfGAP with RhoGAP domain, ankyrin repeat and PH domain 1	-	-	451406	ARAP1	ArfGAP with RhoGAP domain, ankyrin repeat and PH domain 1	O	PF00536;PF00169;PF00620;PF00788;PF01412	SAM domain (Sterile alpha motif);PH domain;RhoGAP domain;Ras association (RalGDS/AF-6) domain;Putative GTPase activating protein for Arf	IPR001849;IPR000198;IPR011993;IPR001660;IPR013761;IPR038508;IPR008936;IPR037278;IPR001164;IPR000159;IPR037858	Pleckstrin homology domain;Rho GTPase-activating protein domain;PH-like domain superfamily;Sterile alpha motif domain;Sterile alpha motif/pointed domain superfamily;ArfGAP domain superfamily;Rho GTPase activation protein;ARFGAP/RecO-like zinc finger;Arf GTPase activating protein;Ras-associating (RA) domain;ARAP, RhoGAP domain	KOG1117;COG5347	Rho- and Arf-GTPase activating protein ARAP3;GTPase-activating protein that regulates ARFs (ADP-ribosylation factors), involved in ARF-mediated vesicular transport	GO:0043547;GO:0005547;GO:0005096;GO:0007165	biological_process;molecular_function;molecular_function;biological_process	positive regulation of GTPase activity;phosphatidylinositol-3,4,5-trisphosphate binding;GTPase activator activity;signal transduction	-	-	-
PHLDB1	12.07981715	5.444725427	1.149589735	7.571894538	5.85E-08	9.98E-07	-	A0A024R3H6	Pleckstrin homology-like domain, family B, member 1, isoform CRA_b	NP_055972.1;NP_001138230.1	pleckstrin homology-like domain family B member 1 isoform a;-	23187	PHLDB1	pleckstrin homology like domain family B member 1	O	PF00169	PH domain	IPR001849;IPR008984;IPR037810;IPR011993;IPR000253	Pleckstrin homology domain;SMAD/FHA domain superfamily;PHLDB1/2/3, PH domain;PH-like domain superfamily;Forkhead-associated (FHA) domain	ENOG410ISGZ;ENOG41101DY	-;-	-	-	-	-	-	-
GARS1	15.09065734	7.165691801	1.074407186	7.594392742	3.82E-07	4.80E-06	ENSPTRG00000019042	H2R5E9	Uncharacterized protein	-	-	463329	GARS1	glycyl-tRNA synthetase 1	O	PF03129;PF00587;PF00458	Anticodon binding domain;tRNA synthetase class II core domain (G, H, P, S and T);WHEP-TRS domain	IPR004154;IPR027031;IPR000738;IPR036621;IPR006195;IPR033731;IPR002314;IPR002315;IPR009068	Anticodon-binding;Glycyl-tRNA synthetase/DNA polymerase subunit gamma-2;WHEP-TRS domain;Anticodon-binding domain superfamily;Aminoacyl-tRNA synthetase, class II;Glycyl-tRNA synthetase-like core domain;Aminoacyl-tRNA synthetase, class II (G/ P/ S/T);Glycyl-tRNA synthetase;S15/NS1, RNA-binding	COG0423;KOG2298	Glycyl-tRNA synthetase (class II);Glycyl-tRNA synthetase and related class II tRNA synthetase	GO:0005737;GO:0030141;GO:0030424;GO:0015966;GO:0042802;GO:0070150;GO:0005739;GO:0005524;GO:0006418;GO:0005829;GO:0004812;GO:0004081;GO:0070062;GO:0004820;GO:0006426;GO:0046983;GO:0000166	cellular_component;cellular_component;cellular_component;biological_process;molecular_function;biological_process;cellular_component;molecular_function;biological_process;cellular_component;molecular_function;molecular_function;cellular_component;molecular_function;biological_process;molecular_function;molecular_function	cytoplasm;secretory granule;axon;diadenosine tetraphosphate biosynthetic process;identical protein binding;mitochondrial glycyl-tRNA aminoacylation;mitochondrion;ATP binding;tRNA aminoacylation for protein translation;cytosol;aminoacyl-tRNA ligase activity;bis(5'-nucleosyl)-tetraphosphatase (asymmetrical) activity;extracellular exosome;glycine-tRNA ligase activity;glycyl-tRNA aminoacylation;prote…	-	-	-
NRDE2	15.03145922	6.224134405	1.271949451	7.530035077	2.21E-09	6.59E-08	ENSPTRG00000023399	H2R982	Chromosome 14 open reading frame 102	XP_001141630.2	protein NRDE2 homolog isoform X2	453098	NRDE2	NRDE-2, necessary for RNA interference, domain containing	-	PF08424	NRDE-2, necessary for RNA interference	IPR013633;IPR011990	siRNA-mediated silencing protein NRDE-2;Tetratricopeptide-like helical domain superfamily	ENOG410XPGD;KOG1972	-;Uncharacterized conserved protein	GO:0071013;GO:0031048;GO:0016246	cellular_component;biological_process;biological_process	catalytic step 2 spliceosome;chromatin silencing by small RNA;RNA interference	-	-	-
DLGAP5	72.26825857	32.60260659	1.148296559	7.559235225	6.08E-08	1.03E-06	-	A8K732	cDNA FLJ78771, highly similar to Homo sapiens discs, large homolog 7	-	-	9787	DLGAP5	DLG associated protein 5	O	PF03359	uanylate-kinase-associated protein (GKAP) protein	IPR005026	SAPAP family	ENOG4111JKV;KOG3971	-;SAP-90/PSD-95 associated protein-related protein (Vulcan)	GO:0023052	biological_process	signaling	-	-	-
NOL10	67.76562202	31.11069855	1.123066994	7.567155531	1.15E-07	1.75E-06	ENSPTRG00000011651	H2QHF7	Nucleolar protein 10	XP_525686.2	-	470304	NOL10	nucleolar protein 10	O	PF08159	NUC153 domain	IPR001680;IPR012580;IPR036322	WD40 repeat;NUC153;WD40-repeat-containing domain superfamily	ENOG410XQ2D;KOG2321	-;WD40 repeat protein	GO:0005634	cellular_component	nucleus	-	-	-
PACSIN2	56.64914608	25.46934045	1.153213332	7.548001267	5.39E-08	9.32E-07	ENSNLEG00000016046	G1S1U6	Protein kinase C and casein kinase substrate in neurons 2	XP_004088461.1;XP_003264898.1	-;protein kinase C and casein kinase substrate in neurons protein 2 isoform X2	100585150	PACSIN2	protein kinase C and casein kinase substrate in neurons 2	-	PF00611;PF00018	es/CIP4, and EFC/F-BAR homology domain;SH3 domain	IPR031160;IPR001452;IPR028521;IPR036028;IPR035743;IPR001060;IPR027267;IPR037453	F-BAR domain;SH3 domain;Protein kinase C and casein kinase substrate in neurons protein 2;SH3-like domain superfamily;PACSIN1/PACSIN2, SH3 domain;FCH domain;AH/BAR domain superfamily;PACSIN2, F-BAR domain	ENOG410XRX2;KOG2856	-;Adaptor protein PACSIN	GO:0070300;GO:0008289;GO:0070836;GO:0036010;GO:0030036;GO:0005886;GO:0048858;GO:0043231;GO:0055038;GO:0008092;GO:0042802;GO:0045806;GO:0005737;GO:0016607;GO:0005901;GO:0045296;GO:0097320;GO:0005829;GO:0005911;GO:0019898;GO:0072584	molecular_function;molecular_function;biological_process;biological_process;biological_process;cellular_component;biological_process;cellular_component;cellular_component;molecular_function;molecular_function;biological_process;cellular_component;cellular_component;cellular_component;molecular_function;biological_process;cellular_component;cellular_component;cellular_component;biological_process	phosphatidic acid binding;lipid binding;caveola assembly;protein localization to endosome;actin cytoskeleton organization;plasma membrane;cell projection morphogenesis;intracellular membrane-bounded organelle;recycling endosome membrane;cytoskeletal protein binding;identical protein binding;negative regulation of endocytosis;cytoplasm;nuclear speck;caveola;cadherin binding;plasma membrane tubulat…	-	-	-
DPYSL2	35.18552133	15.90122789	1.145764724	7.541956661	6.55E-08	1.09E-06	ENSPTRG00000020099	K6ZQM1	Dihydropyrimidinase-like 2	XP_001161598.2	-	464070	DPYSL2	dihydropyrimidinase like 2	O	PF01979	Amidohydrolase family	IPR032466;IPR006680;IPR030615;IPR011778;IPR011059	Metal-dependent hydrolase;Amidohydrolase-related;Dihydropyrimidinase-related protein 2;Hydantoinase/dihydropyrimidinase;Metal-dependent hydrolase, composite domain superfamily	COG0044;KOG2584	Dihydroorotase and related cyclic amidohydrolases;Dihydroorotase and related enzymes	GO:0016787;GO:0007411;GO:0010975;GO:0030424;GO:0005737;GO:0043025;GO:0007010;GO:0030516;GO:0005739;GO:0016810;GO:0005829;GO:0030425;GO:0005886;GO:0043209;GO:0007420;GO:0019901;GO:0008017;GO:0045664	molecular_function;biological_process;biological_process;cellular_component;cellular_component;cellular_component;biological_process;biological_process;cellular_component;molecular_function;cellular_component;cellular_component;cellular_component;cellular_component;biological_process;molecular_function;molecular_function;biological_process	hydrolase activity;axon guidance;regulation of neuron projection development;axon;cytoplasm;neuronal cell body;cytoskeleton organization;regulation of axon extension;mitochondrion;hydrolase activity, acting on carbon-nitrogen (but not peptide) bonds;cytosol;dendrite;plasma membrane;myelin sheath;brain development;protein kinase binding;microtubule binding;regulation of neuron differentiation	K07528	ko04360	Axon guidance
DLD	50.24309146	22.14536617	1.181837623	7.528682545	2.58E-08	4.96E-07	ENSPTRG00000019585	K7DCW7	Dihydrolipoyl dehydrogenase	XP_009452252.1	dihydrolipoyl dehydrogenase, mitochondrial	463861	DLD	dihydrolipoamide dehydrogenase	O	PF12831;PF02852;PF13450;PF01134;PF00070;PF00890;PF07992	AD dependent oxidoreductase;Pyridine nucleotide-disulphide oxidoreductase, dimerisation domain;NAD(P)-binding Rossmann-like domain;lucose inhibited division protein A;Pyridine nucleotide-disulphide oxidoreductase;AD binding domain;Pyridine nucleotide-disulphide oxidoreductase	IPR004099;IPR012999;IPR036188;IPR016156;IPR006258;IPR001100;IPR023753	Pyridine nucleotide-disulphide oxidoreductase, dimerisation domain;Pyridine nucleotide-disulphide oxidoreductase, class I, active site;FAD/NAD(P)-binding domain superfamily;FAD/NAD-linked reductase, dimerisation domain superfamily;Dihydrolipoamide dehydrogenase;Pyridine nucleotide-disulphide oxidoreductase, class I;FAD/NAD(P)-binding domain	COG1249;KOG1335	Pyruvate/2-oxoglutarate dehydrogenase complex, dihydrolipoamide dehydrogenase (E3) component, and related enzymes;Dihydrolipoamide dehydrogenase	GO:0034604;GO:0005654;GO:0005929;GO:0055114;GO:0050660;GO:0043209;GO:0005634;GO:0048240;GO:0106077;GO:0005739;GO:0016491;GO:0007369;GO:0006086;GO:0006120;GO:0045254;GO:0006508;GO:0045454;GO:0004148;GO:0045252;GO:0016668;GO:0009055;GO:0042391;GO:0043159	molecular_function;cellular_component;cellular_component;biological_process;molecular_function;cellular_component;cellular_component;biological_process;biological_process;cellular_component;molecular_function;biological_process;biological_process;biological_process;cellular_component;biological_process;biological_process;molecular_function;cellular_component;molecular_function;molecular_function;…	pyruvate dehydrogenase (NAD+) activity;nucleoplasm;cilium;oxidation-reduction process;flavin adenine dinucleotide binding;myelin sheath;nucleus;sperm capacitation;histone succinylation;mitochondrion;oxidoreductase activity;gastrulation;acetyl-CoA biosynthetic process from pyruvate;mitochondrial electron transport, NADH to ubiquinone;pyruvate dehydrogenase complex;proteolysis;cell redox homeostasi…	K00382;K00382;K00382;K00382;K00382;K00382;K00382;K00382	ko01200;ko00630;ko00020;ko00640;ko00260;ko00280;ko00620;ko00010	Carbon metabolism;Glyoxylate and dicarboxylate metabolism;Citrate cycle (TCA cycle);Propanoate metabolism;Glycine, serine and threonine metabolism;Valine, leucine and isoleucine degradation;Pyruvate metabolism;Glycolysis / Gluconeogenesis
FDPS	68.84533124	33.64832168	1.032755943	7.574020638	1.05E-06	1.13E-05	ENSGGOG00000041370	G3QDS5	RUN and SH3 domain containing 1	XP_004026971.1;XP_018879490.1	-;-	101130805	FDPS	farnesyl diphosphate synthase	-	PF00348	Polyprenyl synthetase	IPR000092;IPR008949;IPR033749	Polyprenyl synthetase;Isoprenoid synthase domain superfamily;Polyprenyl synthetase, conserved site	-	-	GO:0005654;GO:0005829;GO:0016740;GO:0008299	cellular_component;cellular_component;molecular_function;biological_process	nucleoplasm;cytosol;transferase activity;isoprenoid biosynthetic process	-	-	-
DLST	56.25384885	25.26537636	1.154709977	7.534263988	5.22E-08	9.08E-07	ENSPTRG00000006543	K7BEL6	Dihydrolipoamide S-succinyltransferase	XP_510068.3	-	453039	DLST	dihydrolipoamide S-succinyltransferase	O	PF00364;PF00198	Biotin-requiring enzyme;2-oxoacid dehydrogenases acyltransferase (catalytic domain)	IPR001078;IPR003016;IPR000089;IPR011053;IPR023213;IPR006255	2-oxoacid dehydrogenase acyltransferase, catalytic domain;2-oxo acid dehydrogenase, lipoyl-binding site;Biotin/lipoyl attachment;Single hybrid motif;Chloramphenicol acetyltransferase-like domain superfamily;Dihydrolipoamide succinyltransferase	COG0508;KOG0559	Pyruvate/2-oxoglutarate dehydrogenase complex, dihydrolipoamide acyltransferase (E2) component, and related enzymes;Dihydrolipoamide succinyltransferase (2-oxoglutarate dehydrogenase, E2 subunit)	GO:0045252;GO:0008152;GO:0005634;GO:0016740;GO:0016746;GO:0106077;GO:0005739;GO:0006099;GO:0004149	cellular_component;biological_process;cellular_component;molecular_function;molecular_function;biological_process;cellular_component;biological_process;molecular_function	oxoglutarate dehydrogenase complex;metabolic process;nucleus;transferase activity;transferase activity, transferring acyl groups;histone succinylation;mitochondrion;tricarboxylic acid cycle;dihydrolipoyllysine-residue succinyltransferase activity	-	-	-
PDLIM5	22.9686719	11.12091766	1.046321667	7.562535008	7.62E-07	8.58E-06	ENSMMUG00000022246	F6YVJ0	PDZ and LIM domain 5	XP_014994302.1	-	705358	PDLIM5	PDZ and LIM domain 5	O	PF00412	LIM domain	IPR031847;IPR001781;IPR001478;IPR036034	Domain of unknown function DUF4749;Zinc finger, LIM-type;PDZ domain;PDZ superfamily	ENOG410XRD4;KOG1703	-;Adaptor protein Enigma and related PDZ-LIM proteins	GO:0098641;GO:0098609;GO:0005913;GO:0046872;GO:0015629	molecular_function;biological_process;cellular_component;molecular_function;cellular_component	cadherin binding involved in cell-cell adhesion;cell-cell adhesion;cell-cell adherens junction;metal ion binding;actin cytoskeleton	-	-	-
PLK1	53.3824341	24.40402288	1.129167963	7.53240158	1.01E-07	1.58E-06	-	B2R841	Serine/threonine-protein kinase PLK	-	-	5347	PLK1	polo like kinase 1	O	PF00659;PF00069	POLO box duplicated region;Protein kinase domain	IPR008271;IPR033702;IPR000719;IPR033701;IPR033695;IPR011009;IPR017441;IPR036947;IPR000959	Serine/threonine-protein kinase, active site;Polo-like kinase 1, catalytic domain;Protein kinase domain;First polo-box domain;Second polo-box domain;Protein kinase-like domain superfamily;Protein kinase, ATP binding site;POLO box domain superfamily;POLO box domain	KOG0575;ENOG410XQBP	Polo-like serine/threonine protein kinase;-	GO:0016740;GO:0016301;GO:0005524;GO:0004672;GO:0016310;GO:0006468;GO:0004674;GO:0000166	molecular_function;molecular_function;molecular_function;molecular_function;biological_process;biological_process;molecular_function;molecular_function	transferase activity;kinase activity;ATP binding;protein kinase activity;phosphorylation;protein phosphorylation;protein serine/threonine kinase activity;nucleotide binding	-	-	-
SUPT5H	29.59881399	14.52373994	1.02705793	7.562513581	1.20E-06	1.28E-05	ENSMMUG00000019372	F6XPK2	Transcription elongation factor SPT5	XP_014979292.1;XP_014979291.1;NP_001253880.1	-;-;transcription elongation factor SPT5	697337	SUPT5H	SPT5 homolog, DSIF elongation factor subunit	O	PF11942;PF03439;PF00467	Spt5 transcription elongation factor, acidic N-terminal;arly transcription elongation factor of RNA pol II, NGN section;KOW motif	IPR006645;IPR005100;IPR008991;IPR014722;IPR024945;IPR017071;IPR022581;IPR005824;IPR036735	NusG, N-terminal;Transcription elongation factor Spt5, NGN domain;Translation protein SH3-like domain superfamily;Ribosomal protein L2, domain 2;Spt5 C-terminal domain;Transcription elongation factor Spt5;Spt5 transcription elongation factor, N-terminal;KOW;NusG, N-terminal domain superfamily	COG5164;KOG1999;COG0250	Transcription elongation factor;RNA polymerase II transcription elongation factor DSIF/SUPT5H/SPT5;Transcription antiterminator	GO:0019899;GO:0005654;GO:1900364;GO:0006351;GO:0005634;GO:0032786;GO:0000122;GO:0003682;GO:0006357;GO:0032785;GO:0003746;GO:0046982;GO:0006414;GO:0016239;GO:0032784;GO:0045944;GO:0006355;GO:0006368;GO:0032044	molecular_function;cellular_component;biological_process;biological_process;cellular_component;biological_process;biological_process;molecular_function;biological_process;biological_process;molecular_function;molecular_function;biological_process;biological_process;biological_process;biological_process;biological_process;biological_process;cellular_component	enzyme binding;nucleoplasm;negative regulation of mRNA polyadenylation;transcription, DNA-templated;nucleus;positive regulation of DNA-templated transcription, elongation;negative regulation of transcription by RNA polymerase II;chromatin binding;regulation of transcription by RNA polymerase II;negative regulation of DNA-templated transcription, elongation;translation elongation factor activity;p…	-	-	-
DIDO1	19.05479863	8.099925733	1.23408443	7.494509929	6.45E-09	1.57E-07	ENSPTRG00000013725	K7DQ90	Death inducer-obliterator 1	XP_016793763.1;XP_016793762.1;XP_016793764.1;XP_016793767.1;XP_016793766.1;XP_016793768.1	-;death-inducer obliterator 1 isoform X1;-;-;-;-	100612452	DIDO1	death inducer-obliterator 1	-	PF07500;PF00628;PF07744	Transcription factor S-II (TFIIS), central domain;PHD-finger;SPOC domain	IPR033082;IPR013083;IPR003618;IPR011011;IPR036575;IPR019787;IPR019786;IPR012921;IPR001965	Death-inducer obliterator 1;Zinc finger, RING/FYVE/PHD-type;Transcription elongation factor S-II, central domain;Zinc finger, FYVE/PHD-type;Transcription elongation factor S-II, central domain superfamily;Zinc finger, PHD-finger;Zinc finger, PHD-type, conserved site;Spen paralogue and orthologue SPOC, C-terminal;Zinc finger, PHD-type	ENOG411031H;KOG1632;KOG1634	-;Uncharacterized PHD Zn-finger protein;Predicted transcription factor DATF1, contains PHD and TFS2M domains	GO:0006351;GO:0097190;GO:0046872;GO:0005634	biological_process;biological_process;molecular_function;cellular_component	transcription, DNA-templated;apoptotic signaling pathway;metal ion binding;nucleus	-	-	-
RLIM	23.80544398	10.88226997	1.12923352	7.526008214	1.01E-07	1.58E-06	-	G3SER0	Ring finger protein, LIM domain interacting	-	-	-	-	-	-	PF13639	Ring finger domain	-	-	-	-	-	-	-	-	-	-
ANKRD17	20.91517356	8.768987288	1.25397587	7.481469765	3.76E-09	1.03E-07	ENSPTRG00000016149	K7A8P2	Ankyrin repeat domain 17	XP_001157805.3	ankyrin repeat domain-containing protein 17 isoform X1	461263	ANKRD17	ankyrin repeat domain 17	O	PF12796;PF00013	Ankyrin repeats (3 copies);KH domain	IPR004088;IPR036612;IPR002110;IPR020683;IPR036770;IPR004087	K Homology domain, type 1;K Homology domain, type 1 superfamily;Ankyrin repeat;Ankyrin repeat-containing domain;Ankyrin repeat-containing domain superfamily;K Homology domain	KOG0504;COG0666;KOG4369	FOG: Ankyrin repeat;FOG: Ankyrin repeat;RTK signaling protein MASK/UNC-44	GO:0003676;GO:0005737;GO:0003723;GO:0045087;GO:0005634;GO:0003682;GO:1900245;GO:0031965;GO:0042742;GO:0043123;GO:0045787;GO:1900087;GO:0006275;GO:1900246;GO:0001955;GO:0000785;GO:0051151	molecular_function;cellular_component;molecular_function;biological_process;cellular_component;molecular_function;biological_process;cellular_component;biological_process;biological_process;biological_process;biological_process;biological_process;biological_process;biological_process;cellular_component;biological_process	nucleic acid binding;cytoplasm;RNA binding;innate immune response;nucleus;chromatin binding;positive regulation of MDA-5 signaling pathway;nuclear membrane;defense response to bacterium;positive regulation of I-kappaB kinase/NF-kappaB signaling;positive regulation of cell cycle;positive regulation of G1/S transition of mitotic cell cycle;regulation of DNA replication;positive regulation of RIG-I …	-	-	-
KAT6A	10.43203082	4.820645087	1.113644636	7.524534688	1.49E-07	2.17E-06	ENSPTRG00000020199	H2QW31	Histone acetyltransferase	XP_016814893.1	histone acetyltransferase KAT6A isoform X1	464147	KAT6A	lysine acetyltransferase 6A	O	PF01853;PF00628	MOZ/SAS family;PHD-finger	IPR013083;IPR011011;IPR031280;IPR002717;IPR019787;IPR036388;IPR036390;IPR005818;IPR001965;IPR016181	Zinc finger, RING/FYVE/PHD-type;Zinc finger, FYVE/PHD-type;Histone acetyltransferase KAT6A;Histone acetyltransferase domain, MYST-type;Zinc finger, PHD-finger;Winged helix-like DNA-binding domain superfamily;Winged helix DNA-binding domain superfamily;Linker histone H1/H5, domain H15;Zinc finger, PHD-type;Acyl-CoA N-acyltransferase	KOG2747;COG5027	Histone acetyltransferase (MYST family);Histone acetyltransferase (MYST family)	GO:0030099;GO:0048513;GO:0005730;GO:0005634;GO:0016407;GO:0004402;GO:0090398;GO:0008134;GO:0045892;GO:0016605;GO:0006334;GO:0043966;GO:0003677;GO:0070776;GO:0016573;GO:0006355;GO:0006473;GO:0045893;GO:0016607;GO:0008270;GO:0000786;GO:0005829;GO:0003713;GO:0046872	biological_process;biological_process;cellular_component;cellular_component;molecular_function;molecular_function;biological_process;molecular_function;biological_process;cellular_component;biological_process;biological_process;molecular_function;cellular_component;biological_process;biological_process;biological_process;biological_process;cellular_component;molecular_function;cellular_component;…	myeloid cell differentiation;animal organ development;nucleolus;nucleus;acetyltransferase activity;histone acetyltransferase activity;cellular senescence;transcription factor binding;negative regulation of transcription, DNA-templated;PML body;nucleosome assembly;histone H3 acetylation;DNA binding;MOZ/MORF histone acetyltransferase complex;histone acetylation;regulation of transcription, DNA-temp…	-	-	-
DLG5	23.90375818	9.676743595	1.304545974	7.461653312	9.17E-10	3.14E-08	ENSPTRG00000002663	K7BTH1	Discs, large homolog 5	XP_016774206.1	disks large homolog 5 isoform X1	450542	DLG5	discs large MAGUK scaffold protein 5	O	PF00595;PF16610;PF04822;PF00625	PDZ domain (Also known as DHR or GLGF);Unstructured region between two PDZ domains on Dlg5;Takusan;uanylate kinase	IPR006907;IPR011029;IPR001452;IPR036028;IPR027417;IPR001315;IPR035537;IPR008144;IPR008145;IPR001478;IPR036034	Domain of unknown function DUF622;Death-like domain superfamily;SH3 domain;SH3-like domain superfamily;P-loop containing nucleoside triphosphate hydrolase;CARD domain;Disks large homologue 5, SH3 domain;Guanylate kinase-like domain;Guanylate kinase/L-type calcium channel beta subunit;PDZ domain;PDZ superfamily	KOG0708;ENOG410XP9M;KOG3528	Membrane-associated guanylate kinase MAGUK (contains PDZ, SH3, HOOK and GUK domains);-;FOG: PDZ domain	GO:0045197;GO:0042130;GO:0014069;GO:0030336;GO:0035332;GO:0030054;GO:0008013;GO:0045176;GO:0030901;GO:0030859;GO:0042981;GO:0060441;GO:0051965;GO:0036064;GO:0045880;GO:0008092;GO:0071896;GO:0045186;GO:0030011;GO:0005913;GO:0001837;GO:0072205;GO:0060999;GO:0035331	biological_process;biological_process;cellular_component;biological_process;biological_process;cellular_component;molecular_function;biological_process;biological_process;biological_process;biological_process;biological_process;biological_process;cellular_component;biological_process;molecular_function;biological_process;biological_process;biological_process;cellular_component;biological_process;…	establishment or maintenance of epithelial cell apical/basal polarity;negative regulation of T cell proliferation;postsynaptic density;negative regulation of cell migration;positive regulation of hippo signaling;cell junction;beta-catenin binding;apical protein localization;midbrain development;polarized epithelial cell differentiation;regulation of apoptotic process;epithelial tube branching inv…	-	-	-
MCM3AP	26.16167982	9.922178243	1.398617094	7.431470177	5.86E-11	3.27E-09	-	K7DNV0	Minichromosome maintenance complex component 3 associated protein	-	-	470113	MCM3AP	minichromosome maintenance complex component 3 associated protein	O	PF16768;PF03399;PF16769;PF16766	Nucleoporin homology of Germinal-centre associated nuclear protein;SAC3/GANP family;MCM3AP domain of GANP;Binding region of GANP to ENY2	IPR031908;IPR034265;IPR005062;IPR035979;IPR031907;IPR031910	Germinal-centre associated nuclear protein, nucleoporin homology domain;MCM3AP, RNA recognition motif;SAC3/GANP/THP3;RNA-binding domain superfamily;Germinal-centre associated nuclear protein, MCM3AP domain;Germinal-centre associated nuclear protein, CID domain	KOG1860;COG5079	Nuclear protein export factor;Nuclear protein export factor	GO:0003676	molecular_function	nucleic acid binding	-	-	-
LIMA1	39.43690133	17.10221376	1.205275463	7.480319295	1.42E-08	3.02E-07	ENSPTRG00000004928	H2Q5W9	Uncharacterized protein	-	-	-	-	-	-	PF00412	LIM domain	IPR001781;IPR028740	Zinc finger, LIM-type;LIM domain and actin-binding protein 1	ENOG41102B0;ENOG410ITI7	-;-	GO:0032154;GO:0045296;GO:0030835;GO:0005925;GO:0005829;GO:0003785;GO:0031529;GO:0051015;GO:0046872;GO:0005903;GO:0005886;GO:0051017;GO:0001725;GO:0015629	cellular_component;molecular_function;biological_process;cellular_component;cellular_component;molecular_function;biological_process;molecular_function;molecular_function;cellular_component;cellular_component;biological_process;cellular_component;cellular_component	cleavage furrow;cadherin binding;negative regulation of actin filament depolymerization;focal adhesion;cytosol;actin monomer binding;ruffle organization;actin filament binding;metal ion binding;brush border;plasma membrane;actin filament bundle assembly;stress fiber;actin cytoskeleton	-	-	-
ACSL4	38.01925323	15.96207118	1.251989493	7.464848059	4.02E-09	1.09E-07	ENSPTRG00000022178	H2QZ01	Acyl-CoA synthetase long-chain family member 4	-	-	740279	ACSL4	acyl-CoA synthetase long chain family member 4	O	PF00501	AMP-binding enzyme	IPR000873;IPR020845	AMP-dependent synthetase/ligase;AMP-binding, conserved site	COG1022;KOG1256	Long-chain acyl-CoA synthetases (AMP-forming);Long-chain acyl-CoA synthetases (AMP-forming)	GO:0004467;GO:0044233;GO:0005737;GO:0008152;GO:0047676;GO:0003824;GO:0005739;GO:0001676;GO:0060136;GO:0005811;GO:0006629;GO:0031957;GO:0030182	molecular_function;cellular_component;cellular_component;biological_process;molecular_function;molecular_function;cellular_component;biological_process;biological_process;cellular_component;biological_process;molecular_function;biological_process	long-chain fatty acid-CoA ligase activity;ER-mitochondrion membrane contact site;cytoplasm;metabolic process;arachidonate-CoA ligase activity;catalytic activity;mitochondrion;long-chain fatty acid metabolic process;embryonic process involved in female pregnancy;lipid droplet;lipid metabolic process;very long-chain fatty acid-CoA ligase activity;neuron differentiation	-	-	-
DNAJC13	25.75316434	10.61235398	1.278908816	7.451847874	1.91E-09	5.82E-08	ENSPPYG00000014105	H2PBG0	DnaJ heat shock protein family	XP_009237597.1;XP_002814100.1	-;dnaJ homolog subfamily C member 13 isoform X2	100440179	DNAJC13	DnaJ heat shock protein family (Hsp40) member C13	-	PF00226;PF14237	naJ domain;omain of unknown function (DUF4339)	IPR025640;IPR011989;IPR001623;IPR016024;IPR036869	Domain of unknown function DUF4339;Armadillo-like helical;DnaJ domain;Armadillo-type fold;Chaperone J-domain superfamily	KOG1789;ENOG410XRI2	Endocytosis protein RME-8, contains DnaJ domain;-	GO:1902954;GO:0031901;GO:0007032;GO:0010008;GO:0005829;GO:2000641;GO:0071203;GO:0043231	biological_process;cellular_component;biological_process;cellular_component;cellular_component;biological_process;cellular_component;cellular_component	regulation of early endosome to recycling endosome transport;early endosome membrane;endosome organization;endosome membrane;cytosol;regulation of early endosome to late endosome transport;WASH complex;intracellular membrane-bounded organelle	-	-	-
MYO1B	25.88467454	9.131277306	1.50308527	7.382406761	2.34E-12	2.17E-10	ENSPTRG00000023453	H2R002	Myosin IB	XP_009442174.1	-	459835	MYO1B	myosin IB	O	PF06017;PF00612;PF00063	Unconventional myosin tail, actin- and lipid-binding;IQ calmodulin-binding motif;Myosin head (motor domain)	IPR000048;IPR010926;IPR036961;IPR001609;IPR027417;IPR036072	IQ motif, EF-hand binding site;Class I myosin tail homology domain;Kinesin motor domain superfamily;Myosin head, motor domain;P-loop containing nucleoside triphosphate hydrolase;Class I myosin, motor domain	KOG0164;COG5022	Myosin class I heavy chain;Myosin heavy chain	GO:0003779;GO:0003774;GO:0003777;GO:0005524;GO:0016459;GO:0007018;GO:0008017;GO:0000166	molecular_function;molecular_function;molecular_function;molecular_function;cellular_component;biological_process;molecular_function;molecular_function	actin binding;motor activity;microtubule motor activity;ATP binding;myosin complex;microtubule-based movement;microtubule binding;nucleotide binding	-	-	-
SMARCA5	30.16978962	14.6592849	1.041217922	7.512552633	8.79E-07	9.68E-06	ENSPTRG00000016472	H2QQ80	SWI/SNF related, matrix associated, actin dependent regulator of chromatin, subfamily a, member 5	-	-	461517	SMARCA5	SWI/SNF related, matrix associated, actin dependent regulator of chromatin, subfamily a, member 5	-	PF09111;PF00176;PF00271;PF13892;PF09110	SLIDE;SNF2 family N-terminal domain;Helicase conserved C-terminal domain;NA-binding domain;HAND	IPR014001;IPR001650;IPR017884;IPR029915;IPR038718;IPR015194;IPR009057;IPR027417;IPR001005;IPR036306;IPR015195;IPR000330;IPR020838	Helicase superfamily 1/2, ATP-binding domain;Helicase, C-terminal;SANT domain;ISWI family;SNF2-like, N-terminal domain superfamily;ISWI, HAND domain;Homeobox-like domain superfamily;P-loop containing nucleoside triphosphate hydrolase;SANT/Myb domain;ISWI, HAND domain superfamily;SLIDE domain;SNF2-related, N-terminal domain;DBINO domain	COG0553;KOG0385	Superfamily II DNA/RNA helicases, SNF2 family;Chromatin remodeling complex WSTF-ISWI, small subunit	GO:0004386;GO:0031213;GO:0031491;GO:1990830;GO:0005634;GO:0043044;GO:0016589;GO:0006338;GO:0001650;GO:0043596;GO:0005524;GO:0000166;GO:0016887;GO:0003676;GO:0006325;GO:0031010;GO:0006334;GO:0000793;GO:0003677;GO:0042393;GO:0005677;GO:0006333;GO:0045893;GO:0016818;GO:0000183;GO:0016584;GO:0016787;GO:0006352	molecular_function;cellular_component;molecular_function;biological_process;cellular_component;biological_process;cellular_component;biological_process;cellular_component;cellular_component;molecular_function;molecular_function;molecular_function;molecular_function;biological_process;cellular_component;biological_process;cellular_component;molecular_function;molecular_function;cellular_component;…	helicase activity;RSF complex;nucleosome binding;cellular response to leukemia inhibitory factor;nucleus;ATP-dependent chromatin remodeling;NURF complex;chromatin remodeling;fibrillar center;nuclear replication fork;ATP binding;nucleotide binding;ATPase activity;nucleic acid binding;chromatin organization;ISWI-type complex;nucleosome assembly;condensed chromosome;DNA binding;histone binding;chrom…	-	-	-
SHCBP1	39.73923809	14.40805506	1.463568817	7.384839155	8.20E-12	6.50E-10	-	A0A024R6R1	SHC SH2-domain binding protein 1, isoform CRA_a	NP_079021.3	SHC SH2 domain-binding protein 1 isoform 1	79801	SHCBP1	SHC binding and spindle associated 1	O	PF13229	Right handed beta helix region	IPR011050;IPR012334;IPR006626	Pectin lyase fold/virulence factor;Pectin lyase fold;Parallel beta-helix repeat	ENOG410XXTE;ENOG410IIV2	-;-	-	-	-	-	-	-
SIN3A	19.60535012	9.399332733	1.060542795	7.496711119	5.58E-07	6.59E-06	ENSPPYG00000006660	H2NNU3	SIN3 transcription regulator family member A	-	-	-	-	-	-	PF16879;PF08295;PF02671	C-terminal domain of Sin3a protein;Sin3 family co-repressor;Paired amphipathic helix repeat	IPR013194;IPR036600;IPR037969;IPR031693;IPR003822	Histone deacetylase interacting domain;Paired amphipathic helix superfamily;Paired amphipathic helix protein Sin3a;Sin3, C-terminal;Paired amphipathic helix	COG5602;KOG4204	Histone deacetylase complex, SIN3 component;Histone deacetylase complex, SIN3 component	GO:0005654;GO:0043066;GO:0034613;GO:0033558;GO:0000976;GO:0002230;GO:0005634;GO:0071333;GO:0003700;GO:0000122;GO:1901675;GO:0003682;GO:2000678;GO:0001701;GO:0000776;GO:0051595;GO:0006476;GO:0001106;GO:0008134;GO:0010971;GO:0001102;GO:0045892;GO:0016580;GO:0003677;GO:0002218;GO:0045944;GO:0006355;GO:0001103;GO:0017053;GO:0005667;GO:0042754;GO:1900181;GO:0006260;GO:0031937;GO:0003714;GO:0002244	cellular_component;biological_process;biological_process;molecular_function;molecular_function;biological_process;cellular_component;biological_process;molecular_function;biological_process;biological_process;molecular_function;biological_process;biological_process;cellular_component;biological_process;biological_process;molecular_function;molecular_function;biological_process;molecular_function;…	nucleoplasm;negative regulation of apoptotic process;cellular protein localization;protein deacetylase activity;transcription regulatory region sequence-specific DNA binding;positive regulation of defense response to virus by host;nucleus;cellular response to glucose stimulus;DNA binding transcription factor activity;negative regulation of transcription by RNA polymerase II;negative regulation of…	-	-	-
PRRC2B	19.63473494	7.681753929	1.35379352	7.402520952	2.29E-10	9.72E-09	ENSGGOG00000012502	G3RXY1	Proline rich coiled-coil 2B	-	-	-	-	-	-	PF07001	BAT2 N-terminus	IPR009738;IPR033184	BAT2, N-terminal;Protein PRRC2	-	-	-	-	-	-	-	-
SGCE	11.58177437	5.097192536	1.183993563	7.443657595	2.55E-08	4.92E-07	ENSPPYG00000017807	K7EUT8	Epsilon-sarcoglycan	XP_009241264.1	epsilon-sarcoglycan isoform X1	100172605	SGCE	sarcoglycan epsilon	-	PF05510	Sarcoglycan alpha/epsilon	IPR008908;IPR030775;IPR006644	Sarcoglycan alpha/epsilon;Epsilon-sarcoglycan;Dystroglycan-type cadherin-like	KOG4482;ENOG4110FPC	Sarcoglycan complex, alpha/epsilon subunits;-	GO:0016021;GO:0005794;GO:0016012;GO:0016020;GO:0016010;GO:0005886;GO:0032590	cellular_component;cellular_component;cellular_component;cellular_component;cellular_component;cellular_component;cellular_component	integral component of membrane;Golgi apparatus;sarcoglycan complex;membrane;dystrophin-associated glycoprotein complex;plasma membrane;dendrite membrane	-	-	-
CHD1	23.01972067	8.681110302	1.406804448	7.376626677	4.77E-11	2.81E-09	ENSPTRG00000017103	H2QR99	Chromodomain helicase DNA binding protein 1	XP_517850.3	chromodomain-helicase-DNA-binding protein 1 isoform X2	461968	CHD1	chromodomain helicase DNA binding protein 1	O	PF13907;PF00385;PF00176;PF00271	omain of unknown function (DUF4208);Chromo (CHRromatin Organisation MOdifier) domain;SNF2 family N-terminal domain;Helicase conserved C-terminal domain	IPR014001;IPR001650;IPR025260;IPR038718;IPR023779;IPR000953;IPR027417;IPR023780;IPR016197;IPR000330	Helicase superfamily 1/2, ATP-binding domain;Helicase, C-terminal;Domain of unknown function DUF4208;SNF2-like, N-terminal domain superfamily;Chromo domain, conserved site;Chromo/chromo shadow domain;P-loop containing nucleoside triphosphate hydrolase;Chromo domain;Chromo-like domain superfamily;SNF2-related, N-terminal domain	KOG0383;COG0553	Predicted helicase;Superfamily II DNA/RNA helicases, SNF2 family	GO:0016569;GO:0005737;GO:0035064;GO:0006338;GO:0001650;GO:0005524;GO:0043923;GO:0005634	biological_process;cellular_component;molecular_function;biological_process;cellular_component;molecular_function;biological_process;cellular_component	covalent chromatin modification;cytoplasm;methylated histone binding;chromatin remodeling;fibrillar center;ATP binding;positive regulation by host of viral transcription;nucleus	-	-	-
TRAP1	46.52883208	22.41233821	1.053757199	7.48116635	6.61E-07	7.58E-06	-	A0A140VJY2	Testicular tissue protein Li 209	NP_057376.2	heat shock protein 75 kDa, mitochondrial isoform 1 precursor	10131	TRAP1	TNF receptor associated protein 1	O	PF00183;PF13589	Hsp90 protein;Histidine kinase-, DNA gyrase B-, and HSP90-like ATPase	IPR003594;IPR001404;IPR020568;IPR037196;IPR036890;IPR020575	Histidine kinase/HSP90-like ATPase;Heat shock protein Hsp90 family;Ribosomal protein S5 domain 2-type fold;HSP90, C-terminal domain;Histidine kinase/HSP90-like ATPase superfamily;Heat shock protein Hsp90, N-terminal	-	-	GO:0005654;GO:0005739;GO:0006457;GO:0005524;GO:0005743;GO:1903751;GO:0019901;GO:0005758;GO:0051082;GO:0006950	cellular_component;cellular_component;biological_process;molecular_function;cellular_component;biological_process;molecular_function;cellular_component;molecular_function;biological_process	nucleoplasm;mitochondrion;protein folding;ATP binding;mitochondrial inner membrane;negative regulation of intrinsic apoptotic signaling pathway in response to hydrogen peroxide;protein kinase binding;mitochondrial intermembrane space;unfolded protein binding;response to stress	-	-	-
RUVBL1	34.35443192	16.00814825	1.101610085	7.461250166	2.08E-07	2.87E-06	-	A0A091E6H1	RuvB-like helicase	XP_010615603.1	-	104857429	Ruvbl1	RuvB like AAA ATPase 1	-	PF06068	TIP49 C-terminus	IPR027238;IPR010339;IPR027417;IPR003593;IPR037938	RuvB-like;TIP49, C-terminal;P-loop containing nucleoside triphosphate hydrolase;AAA+ ATPase domain;RuvB-like helicase 1	-	-	GO:0006281;GO:0016787;GO:0035267;GO:0097255;GO:0006974;GO:0004386;GO:0005634;GO:0006310;GO:0003678;GO:0043141;GO:0005524;GO:0031011;GO:0006355;GO:0006351;GO:0032508;GO:0000166	biological_process;molecular_function;cellular_component;cellular_component;biological_process;molecular_function;cellular_component;biological_process;molecular_function;molecular_function;molecular_function;cellular_component;biological_process;biological_process;biological_process;molecular_function	DNA repair;hydrolase activity;NuA4 histone acetyltransferase complex;R2TP complex;cellular response to DNA damage stimulus;helicase activity;nucleus;DNA recombination;DNA helicase activity;ATP-dependent 5'-3' DNA helicase activity;ATP binding;Ino80 complex;regulation of transcription, DNA-templated;transcription, DNA-templated;DNA duplex unwinding;nucleotide binding	-	-	-
CRYBG1	21.74616459	9.125015957	1.252765138	7.404965622	4.08E-09	1.10E-07	ENSG00000112297	A0A0J9YWL0	Beta/gamma crystallin domain-containing protein 1	XP_005266896.1	absent in melanoma 1 protein isoform X1	202	CRYBG1	crystallin beta-gamma domain containing 1	O	PF00030;PF00652	Beta/Gamma crystallin;Ricin-type beta-trefoil lectin domain	IPR001064;IPR011024;IPR000772;IPR035992	Beta/gamma crystallin;Gamma-crystallin-like;Ricin B, lectin domain;Ricin B-like lectins	-	-	-	-	-	-	-	-
CCAR2	36.2227126	14.44200868	1.326516629	7.370620209	5.19E-10	1.91E-08	ENSGGOG00000002424	G3QJ10	Cell cycle and apoptosis regulator 2	XP_004046802.1;XP_004046801.1	-;cell cycle and apoptosis regulator protein 2	101135799	CCAR2	cell cycle and apoptosis regulator 2	-	PF14443;PF14444	BC1;S1-like	IPR011992;IPR028811;IPR025223;IPR025224;IPR025954	EF-hand domain pair;Cell cycle and apoptosis regulator protein 2;S1-like RNA binding domain;Cell cycle and apoptosis regulator protein;DBC1/CARP1 catalytically inactive NUDIX hydrolase domain	-	-	GO:0019899;GO:0005654;GO:0030308;GO:0005759;GO:0032435;GO:0090263;GO:0009411;GO:0005634;GO:0043086;GO:0043065;GO:0090311;GO:0045892;GO:0008380;GO:0005681;GO:0031647;GO:0000993;GO:0000790;GO:0043653;GO:0032784;GO:0006355;GO:0044609;GO:0004857;GO:0005737;GO:0042752;GO:1902230;GO:2000003	molecular_function;cellular_component;biological_process;cellular_component;biological_process;biological_process;biological_process;cellular_component;biological_process;biological_process;biological_process;biological_process;biological_process;cellular_component;biological_process;molecular_function;cellular_component;biological_process;biological_process;biological_process;cellular_component;…	enzyme binding;nucleoplasm;negative regulation of cell growth;mitochondrial matrix;negative regulation of proteasomal ubiquitin-dependent protein catabolic process;positive regulation of canonical Wnt signaling pathway;response to UV;nucleus;negative regulation of catalytic activity;positive regulation of apoptotic process;regulation of protein deacetylation;negative regulation of transcription, …	-	-	-
NARS1	57.5471746	26.89067199	1.097558281	7.431599174	2.33E-07	3.15E-06	-	G2HEW3	Asparaginyl-tRNA synthetase	NP_001233302.1	asparagine--tRNA ligase, cytoplasmic	455438	NARS1	asparaginyl-tRNA synthetase 1	O	PF00152;PF01336	tRNA synthetases class II (D, K and N);OB-fold nucleic acid binding domain	IPR002312;IPR004364;IPR006195;IPR012340;IPR004365;IPR004522	Aspartyl/Asparaginyl-tRNA synthetase, class IIb;Aminoacyl-tRNA synthetase, class II (D/K/N);Aminoacyl-tRNA synthetase, class II;Nucleic acid-binding, OB-fold;OB-fold nucleic acid binding domain, AA-tRNA synthetase-type;Asparagine-tRNA ligase	COG0017;KOG0555	Aspartyl/asparaginyl-tRNA synthetases;Asparaginyl-tRNA synthetase	GO:0003676;GO:0005737;GO:0005739;GO:0005524;GO:0006418;GO:0004812;GO:0004816;GO:0006421;GO:0005829;GO:0000166	molecular_function;cellular_component;cellular_component;molecular_function;biological_process;molecular_function;molecular_function;biological_process;cellular_component;molecular_function	nucleic acid binding;cytoplasm;mitochondrion;ATP binding;tRNA aminoacylation for protein translation;aminoacyl-tRNA ligase activity;asparagine-tRNA ligase activity;asparaginyl-tRNA aminoacylation;cytosol;nucleotide binding	K01893	ko00970	Aminoacyl-tRNA biosynthesis
IDH3B	91.6189949	44.47525529	1.042568488	7.448647067	8.75E-07	9.66E-06	ENSG00000101365	A0A087WZN1	Isocitrate dehydrogenase [NAD] subunit, mitochondrial	NP_001317692.1	isocitrate dehydrogenase	3420	IDH3B	isocitrate dehydrogenase (NAD(+)) 3 non-catalytic subunit beta	O	PF00180	Isocitrate/isopropylmalate dehydrogenase	IPR019818;IPR024084;IPR004434	Isocitrate/isopropylmalate dehydrogenase, conserved site;Isopropylmalate dehydrogenase-like domain;Isocitrate dehydrogenase NAD-dependent	COG0473;KOG0784	Isocitrate/isopropylmalate dehydrogenase;Isocitrate dehydrogenase, gamma subunit	GO:0006734;GO:0055114;GO:0000287;GO:0005739;GO:0006102;GO:0006099;GO:0006103;GO:0016616;GO:0051287;GO:0004449	biological_process;biological_process;molecular_function;cellular_component;biological_process;biological_process;biological_process;molecular_function;molecular_function;molecular_function	NADH metabolic process;oxidation-reduction process;magnesium ion binding;mitochondrion;isocitrate metabolic process;tricarboxylic acid cycle;2-oxoglutarate metabolic process;oxidoreductase activity, acting on the CH-OH group of donors, NAD or NADP as acceptor;NAD binding;isocitrate dehydrogenase (NAD+) activity	-	-	-
HERC2	11.63630936	5.03248181	1.209198206	7.394539166	1.34E-08	2.89E-07	-	K7DSB5	Hect domain and RLD 2	-	-	-	-	-	-	PF00632;PF03256;PF00415;PF00569;PF11515;PF06701;PF00173	HECT-domain (ubiquitin-transferase);Anaphase-promoting complex, subunit 10 (APC10);Regulator of chromosome condensation (RCC1) repeat;Zinc finger, ZZ type;Mouse development and cellular proliferation protein Cullin-7;Mib_herc2;Cytochrome b5-like Heme/Steroid binding domain	IPR008979;IPR006624;IPR036400;IPR021097;IPR037976;IPR000569;IPR014722;IPR000433;IPR010606;IPR035983;IPR000408;IPR037252;IPR001199;IPR009091;IPR004939	Galactose-binding-like domain superfamily;Beta-propeller repeat TECPR;Cytochrome b5-like heme/steroid binding domain superfamily;CPH domain;HERC2, APC10 domain;HECT domain;Ribosomal protein L2, domain 2;Zinc finger, ZZ-type;Mib-herc2;HECT, E3 ligase catalytic domain;Regulator of chromosome condensation, RCC1;Mib/herc2 domain superfamily;Cytochrome b5-like heme/steroid binding domain;Regulator of …	COG5184;COG5021;KOG1426	Alpha-tubulin suppressor and related RCC1 domain-containing proteins;Ubiquitin-protein ligase;FOG: RCC1 domain	GO:0016740;GO:0008270;GO:0004842;GO:0046872;GO:0016567	molecular_function;molecular_function;molecular_function;molecular_function;biological_process	transferase activity;zinc ion binding;ubiquitin-protein transferase activity;metal ion binding;protein ubiquitination	-	-	-
HSPH1	27.90972039	11.74783784	1.248274191	7.378209044	4.70E-09	1.23E-07	ENSGGOG00000015313	G3RH28	Heat shock protein family H	-	-	101147668	HSPH1	heat shock protein family H (Hsp110) member 1	-	PF00012	Hsp70 protein	IPR018181;IPR029047;IPR013126;IPR029048	Heat shock protein 70, conserved site;Heat shock protein 70kD, peptide-binding domain superfamily;Heat shock protein 70 family;Heat shock protein 70kD, C-terminal domain superfamily	-	-	GO:0005524;GO:0000166	molecular_function;molecular_function	ATP binding;nucleotide binding	-	-	-
MYO10	16.66932704	7.441306475	1.163479053	7.397046766	4.48E-08	7.96E-07	ENSG00000145555	A0A0A0MQX1	Unconventional myosin-X	-	-	-	-	-	-	PF00373;PF00169;PF00612;PF00788;PF00063;PF16735;PF00784	RM central domain;PH domain;IQ calmodulin-binding motif;Ras association (RalGDS/AF-6) domain;Myosin head (motor domain);Unconventional myosin-X coiled coil domain;MyTH4 domain	IPR000048;IPR036124;IPR019748;IPR001849;IPR036961;IPR001609;IPR035963;IPR027417;IPR011993;IPR019749;IPR000857;IPR000299;IPR014352;IPR038185;IPR000159;IPR031971	IQ motif, EF-hand binding site;Class X myosin, motor domain;FERM central domain;Pleckstrin homology domain;Kinesin motor domain superfamily;Myosin head, motor domain;FERM superfamily, second domain;P-loop containing nucleoside triphosphate hydrolase;PH-like domain superfamily;Band 4.1 domain;MyTH4 domain;FERM domain;FERM/acyl-CoA-binding protein superfamily;MyTH4 domain superfamily;Ras-associatin…	KOG4229;COG5022	Myosin VII, myosin IXB and related myosins;Myosin heavy chain	GO:0003779;GO:0003774;GO:0003777;GO:0005856;GO:0005524;GO:0005829;GO:0005886;GO:0007165;GO:0016459;GO:0007018;GO:0008017;GO:0005730;GO:0000166	molecular_function;molecular_function;molecular_function;cellular_component;molecular_function;cellular_component;cellular_component;biological_process;cellular_component;biological_process;molecular_function;cellular_component;molecular_function	actin binding;motor activity;microtubule motor activity;cytoskeleton;ATP binding;cytosol;plasma membrane;signal transduction;myosin complex;microtubule-based movement;microtubule binding;nucleolus;nucleotide binding	-	-	-
UTRN	15.92527955	6.355264786	1.325186298	7.345745991	5.49E-10	2.01E-08	ENSPTRG00000018680	H2QTV5	Utrophin	XP_001172875.1;XP_009450443.1	utrophin isoform X3;-	463046	UTRN	utrophin	O	PF00435;PF00569;PF00307;PF00397;PF09069;PF09068	Spectrin repeat;Zinc finger, ZZ type;Calponin homology (CH) domain;WW domain;-hand;hand	IPR001589;IPR000433;IPR018159;IPR036020;IPR001715;IPR001202;IPR011992;IPR002017;IPR036872;IPR015154;IPR015153;IPR035436	Actinin-type actin-binding domain, conserved site;Zinc finger, ZZ-type;Spectrin/alpha-actinin;WW domain superfamily;Calponin homology domain;WW domain;EF-hand domain pair;Spectrin repeat;CH domain superfamily;EF-hand domain, type 2;EF-hand domain, type 1;Dystrophin/utrophin	COG5069;KOG4286	Ca2+-binding actin-bundling protein fimbrin/plastin (EF-Hand superfamily);Dystrophin-like protein	GO:0005654;GO:0001954;GO:0045211;GO:0017166;GO:0016020;GO:0030054;GO:0005856;GO:0005886;GO:0030175;GO:0070938;GO:0042383;GO:0003779;GO:0031527;GO:0005178;GO:0045202;GO:0016010;GO:0031594;GO:0005737;GO:0008270;GO:0046872;GO:0019901	cellular_component;biological_process;cellular_component;molecular_function;cellular_component;cellular_component;cellular_component;cellular_component;cellular_component;cellular_component;cellular_component;molecular_function;cellular_component;molecular_function;cellular_component;cellular_component;cellular_component;cellular_component;molecular_function;molecular_function;molecular_function	nucleoplasm;positive regulation of cell-matrix adhesion;postsynaptic membrane;vinculin binding;membrane;cell junction;cytoskeleton;plasma membrane;filopodium;contractile ring;sarcolemma;actin binding;filopodium membrane;integrin binding;synapse;dystrophin-associated glycoprotein complex;neuromuscular junction;cytoplasm;zinc ion binding;metal ion binding;protein kinase binding	-	-	-
TRIM25	24.4263798	11.23865562	1.119886047	7.40452354	1.36E-07	2.00E-06	-	Q59GW5	Tripartite motif-containing 25 variant	-	-	7706	TRIM25	tripartite motif containing 25	O	PF13445;PF13765;PF00622	RING-type zinc-finger;SPRY-associated domain;SPRY domain	IPR013083;IPR001841;IPR027370;IPR013320;IPR017907;IPR006574;IPR001870;IPR003877;IPR003879	Zinc finger, RING/FYVE/PHD-type;Zinc finger, RING-type;RING-type zinc-finger, LisH dimerisation motif;Concanavalin A-like lectin/glucanase domain superfamily;Zinc finger, RING-type, conserved site;SPRY-associated;B30.2/SPRY domain;SPRY domain;Butyrophylin-like, SPRY domain	ENOG410ITFP;ENOG410XQS1	-;-	GO:0046872	molecular_function	metal ion binding	-	-	-
MCCC2	38.15986022	14.8010629	1.366240539	7.32013466	1.69E-10	7.63E-09	-	A0A140VK29	Testicular secretory protein Li 29	NP_071415.1	methylcrotonoyl-CoA carboxylase beta chain, mitochondrial	64087	MCCC2	methylcrotonoyl-CoA carboxylase 2	O	PF01039	Carboxyl transferase domain	IPR011763;IPR029045;IPR034733;IPR011762	Acetyl-coenzyme A carboxyltransferase, C-terminal;ClpP/crotonase-like domain superfamily;Acetyl-CoA carboxylase;Acetyl-coenzyme A carboxyltransferase, N-terminal	-	-	GO:0015936;GO:0016874;GO:0004485;GO:0005739	biological_process;molecular_function;molecular_function;cellular_component	coenzyme A metabolic process;ligase activity;methylcrotonoyl-CoA carboxylase activity;mitochondrion	K01969	ko00280	Valine, leucine and isoleucine degradation
STAT3	26.31059984	12.6602365	1.05526126	7.409731766	6.59E-07	7.57E-06	ENSPTRG00000009200	H2QD20	Signal transducer and activator of transcription	-	-	454682	STAT3	signal transducer and activator of transcription 3	O	PF00017;PF02865;PF02864;PF01017	SH2 domain;STAT protein, protein interaction domain;STAT protein, DNA binding domain;STAT protein, all-alpha domain	IPR036860;IPR012345;IPR036535;IPR013800;IPR015988;IPR000980;IPR001217;IPR013799;IPR008967;IPR035855;IPR013801	SH2 domain superfamily;STAT transcription factor, DNA-binding, N-terminal;STAT transcription factor, N-terminal domain superfamily;STAT transcription factor, all-alpha domain;STAT transcription factor, coiled coil;SH2 domain;Transcription factor STAT;STAT transcription factor, protein interaction;p53-like transcription factor, DNA-binding;STAT3, SH2 domain;STAT transcription factor, DNA-binding	ENOG410XPN8;KOG3667	-;STAT protein	GO:0004871;GO:0005737;GO:0003700;GO:0003677;GO:0006355;GO:0007165;GO:0006351;GO:0005634	molecular_function;cellular_component;molecular_function;molecular_function;biological_process;biological_process;biological_process;cellular_component	signal transducer activity;cytoplasm;DNA binding transcription factor activity;DNA binding;regulation of transcription, DNA-templated;signal transduction;transcription, DNA-templated;nucleus	-	-	-
[truncated: 2,265 more rows]
