# Supplementary material for: m6A eraser FTO impairs gemcitabine resistance in pancreatic cancer through influencing NEDD4 mRNA stability by regulating the PTEN/PI3K/AKT pathway
Source: J Exp Clin Cancer Res. 2023 Aug 22;42:217. doi: 10.1186/s13046-023-02792-0 (PMC10464189; doi:10.1186/s13046-023-02792-0)
Supplement: Supplementary file 17 — Additional file 17: Supplementary file 6 and 7. Proteins that potentially interacted with FTO predicted by STRING and Hipredict databases. [file 13046_2023_2792_MOESM17_ESM.tsv]

#node1	node2	node1_string_id	node2_string_id	neighborhood_on_chromosome	gene_fusion	phylogenetic_cooccurrence	homology	coexpression	experimentally_determined_interaction	database_annotated	automated_textmining	combined_score
ARRDC3	NEDD4	9606.ENSP00000265138	9606.ENSP00000424827	0	0	0	0	0.062	0.976	0	0.967	0.999
GJA1	PTEN	9606.ENSP00000282561	9606.ENSP00000361021	0	0	0	0	0	0.176	0	0.572	0.633
GJA1	NEDD4	9606.ENSP00000282561	9606.ENSP00000424827	0	0	0	0	0.062	0.822	0	0.984	0.997
GRB10	NEDD4	9606.ENSP00000381793	9606.ENSP00000424827	0	0	0	0	0.063	0.966	0.900	0.932	0.999
ISG15	RPS27A	9606.ENSP00000368699	9606.ENSP00000272317	0	0	0	0.686	0.086	0.533	0.600	0.353	0.833
ISG15	UBC	9606.ENSP00000368699	9606.ENSP00000441543	0	0	0	0.762	0	0	0.600	0.324	0.628
ISG15	NEDD4	9606.ENSP00000368699	9606.ENSP00000424827	0	0	0	0	0.059	0.553	0.800	0.875	0.988
NEDD4	ARRDC3	9606.ENSP00000424827	9606.ENSP00000265138	0	0	0	0	0.062	0.976	0	0.967	0.999
NEDD4	RPS27A	9606.ENSP00000424827	9606.ENSP00000272317	0	0	0	0	0.059	0.982	0.600	0.124	0.993
NEDD4	GJA1	9606.ENSP00000424827	9606.ENSP00000282561	0	0	0	0	0.062	0.822	0	0.984	0.997
NEDD4	SCNN1B	9606.ENSP00000424827	9606.ENSP00000345751	0	0	0	0	0	0.957	0	0.767	0.989
NEDD4	PMEPA1	9606.ENSP00000424827	9606.ENSP00000345826	0	0	0	0	0	0.773	0	0.972	0.993
NEDD4	SCNN1A	9606.ENSP00000424827	9606.ENSP00000353292	0	0	0	0	0	0.898	0	0.885	0.987
NEDD4	PTEN	9606.ENSP00000424827	9606.ENSP00000361021	0	0	0	0	0.049	0.900	0.900	0.953	0.999
NEDD4	ISG15	9606.ENSP00000424827	9606.ENSP00000368699	0	0	0	0	0.059	0.553	0.800	0.875	0.988
NEDD4	GRB10	9606.ENSP00000424827	9606.ENSP00000381793	0	0	0	0	0.063	0.966	0.900	0.932	0.999
NEDD4	UBC	9606.ENSP00000424827	9606.ENSP00000441543	0	0	0	0	0.059	0.982	0.600	0.300	0.994
PMEPA1	NEDD4	9606.ENSP00000345826	9606.ENSP00000424827	0	0	0	0	0	0.773	0	0.972	0.993
PTEN	RPS27A	9606.ENSP00000361021	9606.ENSP00000272317	0	0	0	0	0	0.632	0.900	0.127	0.965
PTEN	GJA1	9606.ENSP00000361021	9606.ENSP00000282561	0	0	0	0	0	0.176	0	0.572	0.633
PTEN	UBC	9606.ENSP00000361021	9606.ENSP00000441543	0	0	0	0	0.062	0.429	0.900	0.186	0.950
PTEN	NEDD4	9606.ENSP00000361021	9606.ENSP00000424827	0	0	0	0	0.049	0.900	0.900	0.953	0.999
RPS27A	ISG15	9606.ENSP00000272317	9606.ENSP00000368699	0	0	0	0.686	0.086	0.533	0.600	0.353	0.833
RPS27A	SCNN1B	9606.ENSP00000272317	9606.ENSP00000345751	0	0	0	0	0	0.066	0.900	0	0.902
RPS27A	SCNN1A	9606.ENSP00000272317	9606.ENSP00000353292	0	0	0	0	0	0.066	0.900	0	0.902
RPS27A	PTEN	9606.ENSP00000272317	9606.ENSP00000361021	0	0	0	0	0	0.632	0.900	0.127	0.965
RPS27A	UBC	9606.ENSP00000272317	9606.ENSP00000441543	0	0	0	0.933	0.295	0.955	0.600	0.655	0.987
RPS27A	NEDD4	9606.ENSP00000272317	9606.ENSP00000424827	0	0	0	0	0.059	0.982	0.600	0.124	0.993
SCNN1A	RPS27A	9606.ENSP00000353292	9606.ENSP00000272317	0	0	0	0	0	0.066	0.900	0	0.902
SCNN1A	SCNN1B	9606.ENSP00000353292	9606.ENSP00000345751	0	0	0	0.821	0.107	0.974	0.900	0.914	0.997
SCNN1A	UBC	9606.ENSP00000353292	9606.ENSP00000441543	0	0	0	0	0	0.084	0.900	0	0.904
SCNN1A	NEDD4	9606.ENSP00000353292	9606.ENSP00000424827	0	0	0	0	0	0.898	0	0.885	0.987
SCNN1B	RPS27A	9606.ENSP00000345751	9606.ENSP00000272317	0	0	0	0	0	0.066	0.900	0	0.902
SCNN1B	UBC	9606.ENSP00000345751	9606.ENSP00000441543	0	0	0	0	0	0.155	0.900	0	0.911
SCNN1B	NEDD4	9606.ENSP00000345751	9606.ENSP00000424827	0	0	0	0	0	0.957	0	0.767	0.989
SCNN1B	SCNN1A	9606.ENSP00000345751	9606.ENSP00000353292	0	0	0	0.821	0.107	0.974	0.900	0.914	0.997
UBC	RPS27A	9606.ENSP00000441543	9606.ENSP00000272317	0	0	0	0.933	0.295	0.955	0.600	0.655	0.987
UBC	SCNN1B	9606.ENSP00000441543	9606.ENSP00000345751	0	0	0	0	0	0.155	0.900	0	0.911
UBC	SCNN1A	9606.ENSP00000441543	9606.ENSP00000353292	0	0	0	0	0	0.084	0.900	0	0.904
UBC	PTEN	9606.ENSP00000441543	9606.ENSP00000361021	0	0	0	0	0.062	0.429	0.900	0.186	0.950
UBC	ISG15	9606.ENSP00000441543	9606.ENSP00000368699	0	0	0	0.762	0	0	0.600	0.324	0.628
UBC	NEDD4	9606.ENSP00000441543	9606.ENSP00000424827	0	0	0	0	0.059	0.982	0.600	0.300	0.994
