# Supplementary material for: m6A eraser FTO impairs gemcitabine resistance in pancreatic cancer through influencing NEDD4 mRNA stability by regulating the PTEN/PI3K/AKT pathway
Source: J Exp Clin Cancer Res. 2023 Aug 22;42:217. doi: 10.1186/s13046-023-02792-0 (PMC10464189; doi:10.1186/s13046-023-02792-0)
Supplement: Supplementary file 18 — Additional file 18. [file 13046_2023_2792_MOESM18_ESM.txt]

*************Generated from HitPredict database (26Aug2022)*************
List of interactions for P46934|NEDD4|Homo sapiens|Interactions:560
************************************************************************
Interaction	Interactor	Name	Experiments	Category	Method Score	Annotation Score	Interaction Score	Confidence
653959	P46934	NEDD4	23	Small-scale	0.98	1.00	0.990	High
654005	P68036	UB2L3	18	Small-scale	0.97	1.00	0.986	High
653990	P61077	UB2D3	16	Small-scale	0.97	1.00	0.985	High
653999	P62837	UB2D2	17	Small-scale	0.97	1.00	0.985	High
653972	P51668	UB2D1	12	Small-scale	0.96	1.00	0.978	High
653977	P51965	UB2E1	7	Small-scale	0.94	1.00	0.967	High
377199	P0CG48	UBC	7	Small-scale	0.93	1.00	0.965	High
654259	Q9HAU4	SMUF2	4	Small-scale	0.79	1.00	0.890	High
376723	P0CG47	UBB	2	Small-scale	0.60	1.00	0.776	High
653988	P60484	PTEN	15	Small-scale	0.97	0.60	0.762	High
307424	P05161	ISG15	2	Small-scale	0.57	1.00	0.754	High
653969	P51168	SCNNB	8	Small-scale	0.94	0.60	0.752	High
596027	P37088	SCNNA	7	Small-scale	0.94	0.60	0.752	High
654275	Q9NV92	NFIP2	8	Small-scale	0.94	0.60	0.750	High
654188	Q96B67	ARRD3	7	Small-scale	0.93	0.60	0.749	High
654256	Q9H4B6	SAV1	1	Small-scale	0.56	1.00	0.747	High
654242	Q9GZQ8	MLP3B	6	Small-scale	0.91	0.60	0.740	High
654218	Q99732	LITAF	6	Small-scale	0.91	0.60	0.738	High
654181	Q969T9	WBP2	6	Small-scale	0.90	0.60	0.736	High
654326	Q9Y3C5	RNF11	6	Small-scale	0.90	0.60	0.733	High
654183	Q969W9	PMEPA	6	Small-scale	0.89	0.60	0.732	High
295480	P04629	NTRK1	5	Small-scale	0.87	0.60	0.724	High
653970	P51170	SCNNG	5	Small-scale	0.86	0.60	0.718	High
654008	P84022	SMAD3	5	Small-scale	0.86	0.60	0.718	High
653989	P60520	GBRL2	4	Small-scale	0.84	0.60	0.710	High
654246	Q9H0R8	GBRL1	4	Small-scale	0.84	0.60	0.710	High
654238	Q9BZD6	TMG4	4	Small-scale	0.80	0.60	0.694	High
653983	P55036	PSMD4	4	Small-scale	0.79	0.60	0.688	High
654146	Q8N5I2	ARRD1	4	Small-scale	0.79	0.60	0.687	High
56787	O00141	SGK1	4	Small-scale	0.78	0.60	0.686	High
654044	Q13571	LAPM5	4	Small-scale	0.78	0.60	0.685	High
403454	P11362	FGFR1	3	Small-scale	0.78	0.60	0.684	High
654043	Q13501	SQSTM	4	Small-scale	0.78	0.60	0.683	High
548396	P31749	AKT1	3	Small-scale	0.77	0.60	0.680	High
654069	Q15303	ERBB4	3	Small-scale	0.76	0.60	0.674	High
654059	Q14457	BECN1	3	Small-scale	0.76	0.60	0.674	High
502910	P24928	RPB1	3	Small-scale	0.74	0.60	0.667	High
596862	P37231	PPARG	3	Small-scale	0.74	0.60	0.667	High
654327	Q9Y4G8	RPGF2	3	Small-scale	0.74	0.60	0.667	High
243414	O95835	LATS1	3	Small-scale	0.74	0.60	0.667	High
654200	Q96J02	ITCH	1	Small-scale	0.44	1.00	0.665	High
654060	Q14524	SCN5A	3	Small-scale	0.74	0.60	0.664	High
254544	P00533	EGFR	3	Small-scale	0.73	0.60	0.662	High
95551	O14964	HGS	3	Small-scale	0.73	0.60	0.660	High
654089	Q4KMG9	TM52B	3	High-throughput	0.72	0.60	0.656	High
225900	O95166	GBRAP	2	Small-scale	0.72	0.60	0.655	High
94736	O14933	UB2L6	1	High-throughput	0.42	1.00	0.647	High
653991	P61081	UBC12	1	High-throughput	0.42	1.00	0.647	High
654229	Q9BT67	NFIP1	3	Small-scale	0.70	0.60	0.646	High
340202	P08069	IGF1R	3	Small-scale	0.70	0.60	0.646	High
422296	P13569	CFTR	3	Small-scale	0.69	0.60	0.643	High
654065	Q15012	LAP4A	3	Small-scale	0.68	0.60	0.640	High
453610	P17302	CXA1	3	Small-scale	0.68	0.60	0.640	High
498833	P23759	PAX7	2	Small-scale	0.68	0.60	0.639	High
654027	Q07912	ACK1	2	Small-scale	0.67	0.60	0.634	High
654046	Q13625	ASPP2	3	Small-scale	0.66	0.60	0.632	High
654305	Q9UKE5	TNIK	2	Small-scale	0.66	0.60	0.629	High
654235	Q9BXW4	MLP3C	2	Small-scale	0.66	0.60	0.629	High
654215	Q99683	M3K5	2	Small-scale	0.66	0.60	0.629	High
654295	Q9UBF6	RBX2	2	Small-scale	0.66	0.60	0.629	High
654102	Q5VVQ6	OTU1	2	Small-scale	0.66	0.60	0.629	High
385249	P10114	RAP2A	2	Small-scale	0.66	0.60	0.629	High
598324	P37840	SYUA	2	Small-scale	0.66	0.60	0.629	High
654168	Q8WVE6	TM171	4	High-throughput	0.79	0.50	0.629	High
654007	P81408	F189B	4	High-throughput	0.79	0.50	0.629	High
105184	O15165	LRAD4	4	High-throughput	0.79	0.50	0.629	High
654197	Q96G27	WBP1	4	High-throughput	0.79	0.50	0.629	High
654075	Q15884	F1892	4	High-throughput	0.79	0.50	0.629	High
654277	Q9NW97	TMM51	4	High-throughput	0.79	0.50	0.629	High
654084	Q16655	MAR1	2	Small-scale	0.66	0.60	0.629	High
92324	O14828	SCAM3	2	Small-scale	0.65	0.60	0.625	High
310644	P05412	JUN	2	Small-scale	0.65	0.60	0.625	High
483730	P21860	ERBB3	2	Small-scale	0.65	0.60	0.624	High
654091	Q4VCS5	AMOT	2	Small-scale	0.65	0.60	0.624	High
654254	Q9H492	MLP3A	2	Small-scale	0.64	0.60	0.619	High
654261	Q9HCE7	SMUF1	1	High-throughput	0.38	1.00	0.618	High
654211	Q96PU5	NED4L	1	High-throughput	0.38	1.00	0.618	High
654004	P63279	UBC9	1	Small-scale	0.38	1.00	0.618	High
218285	O94850	DEND	1	High-throughput	0.42	0.90	0.614	High
654015	Q00987	MDM2	2	Small-scale	0.63	0.60	0.613	High
110114	O15350	P73	2	Small-scale	0.62	0.60	0.611	High
437289	P15311	EZRI	2	Small-scale	0.62	0.60	0.611	High
654239	Q9BZD7	TMG3	2	High-throughput	0.62	0.60	0.611	High
654121	Q86SU0	ILDR1	2	High-throughput	0.62	0.60	0.611	High
654080	Q16625	OCLN	2	High-throughput	0.62	0.60	0.611	High
654271	Q9NS68	TNR19	2	High-throughput	0.62	0.60	0.611	High
104569	O15160	RPAC1	2	High-throughput	0.61	0.60	0.606	High
654172	Q92537	SUSD6	3	High-throughput	0.73	0.50	0.603	High
654162	Q8TEU7	RPGF6	2	High-throughput	0.60	0.60	0.602	High
653979	P53350	PLK1	2	Small-scale	0.60	0.60	0.602	High
654257	Q9H6T3	RPAP3	2	High-throughput	0.60	0.60	0.602	High
551318	P32121	ARRB2	2	Small-scale	0.60	0.60	0.601	High
654073	Q15797	SMAD1	2	Small-scale	0.60	0.60	0.600	High
654095	Q5JRV8	T255A	3	High-throughput	0.72	0.50	0.599	High
654111	Q6UXU6	TMM92	3	High-throughput	0.72	0.50	0.599	High
654048	Q13635	PTC1	2	Small-scale	0.59	0.60	0.595	High
654136	Q8IY63	AMOL1	2	High-throughput	0.59	0.60	0.595	High
654314	Q9UQD0	SCN8A	2	Small-scale	0.59	0.60	0.595	High
654122	Q86T03	PP4P1	2	High-throughput	0.59	0.60	0.595	High
654022	Q01959	SC6A3	2	Small-scale	0.59	0.60	0.595	High
104793	O15162	PLS1	2	High-throughput	0.59	0.60	0.595	High
654298	Q9UHD2	TBK1	2	Small-scale	0.59	0.60	0.595	High
88381	O14668	TMG1	2	High-throughput	0.59	0.60	0.595	High
112332	O15399	NMDE4	2	Small-scale	0.59	0.60	0.595	High
137242	O43541	SMAD6	2	Small-scale	0.59	0.60	0.595	High
654208	Q96PG2	M4A10	2	High-throughput	0.59	0.60	0.595	High
635110	P42261	GRIA1	2	Small-scale	0.57	0.60	0.584	High
654269	Q9NRM7	LATS2	2	Small-scale	0.57	0.60	0.584	High
334247	P07550	ADRB2	2	Small-scale	0.57	0.60	0.584	High
654125	Q86VI4	LAP4B	2	Small-scale	0.57	0.60	0.584	High
102381	O15105	SMAD7	2	Small-scale	0.57	0.60	0.584	High
646791	P45844	ABCG1	2	Small-scale	0.57	0.60	0.584	High
654328	Q9Y4H2	IRS2	1	Small-scale	0.56	0.60	0.578	High
416835	P12931	SRC	1	Small-scale	0.56	0.60	0.578	High
654227	Q9BSA4	TTYH2	1	Small-scale	0.56	0.60	0.578	High
654303	Q9UJM3	ERRFI	1	Small-scale	0.56	0.60	0.578	High
654319	Q9Y277	VDAC3	1	Small-scale	0.56	0.60	0.578	High
654158	Q8TB68	PRR7	2	High-throughput	0.59	0.55	0.569	High
654013	Q00688	FKBP3	2	High-throughput	0.64	0.50	0.565	High
653984	P55317	FOXA1	1	Small-scale	0.52	0.60	0.561	High
338949	P07949	RET	1	Small-scale	0.52	0.60	0.561	High
290634	P04198	MYCN	1	Small-scale	0.52	0.60	0.561	High
654283	Q9NYA4	MTMR4	1	Small-scale	0.52	0.60	0.561	High
198714	O75843	AP1G2	1	Small-scale	0.52	0.60	0.561	High
654219	Q99755	PI51A	1	Small-scale	0.52	0.60	0.561	High
158184	O60331	PI51C	1	Small-scale	0.52	0.60	0.561	High
138346	O43597	SPY2	1	Small-scale	0.52	0.60	0.561	High
654248	Q9H1D0	TRPV6	1	Small-scale	0.52	0.60	0.561	High
654037	Q13191	CBLB	1	Small-scale	0.52	0.60	0.561	High
654029	Q09472	EP300	1	Small-scale	0.52	0.60	0.561	High
653967	P49757	NUMB	1	Small-scale	0.52	0.60	0.561	High
509386	P25490	TYY1	1	High-throughput	0.52	0.60	0.561	High
521506	P27216	ANX13	1	Small-scale	0.52	0.60	0.561	High
654020	Q01628	IFM3	1	Small-scale	0.52	0.60	0.561	High
654001	P63000	RAC1	1	Small-scale	0.52	0.60	0.561	High
654009	P84243	H33	1	Small-scale	0.52	0.60	0.561	High
654189	Q96BF3	TMIG2	1	Small-scale	0.56	0.55	0.554	High
654115	Q6ZSJ9	SHSA6	2	High-throughput	0.61	0.50	0.553	High
654222	Q99835	SMO	1	Small-scale	0.51	0.60	0.552	High
654167	Q8WUU8	TM174	2	High-throughput	0.59	0.50	0.543	High
654201	Q96J86	CYYR1	2	High-throughput	0.59	0.50	0.543	High
654155	Q8NEA6	GLIS3	2	Small-scale	0.59	0.50	0.543	High
100937	O15049	N4BP3	2	Small-scale	0.59	0.50	0.543	High
268058	P01584	IL1B	1	Small-scale	0.52	0.55	0.537	High
654264	Q9NPI9	KCJ16	1	Small-scale	0.52	0.55	0.537	High
654195	Q96FV9	THOC1	1	Small-scale	0.52	0.55	0.537	High
654323	Q9Y2U5	M3K2	1	High-throughput	0.48	0.60	0.536	High
654112	Q6VN20	RBP10	1	High-throughput	0.48	0.60	0.536	High
253866	P00519	ABL1	1	High-throughput	0.48	0.60	0.536	High
457789	P17948	VGFR1	1	High-throughput	0.48	0.60	0.536	High
654220	Q99759	M3K3	1	High-throughput	0.48	0.60	0.536	High
654184	Q96A61	TRI52	1	High-throughput	0.48	0.60	0.536	High
355390	P09619	PGFRB	1	High-throughput	0.48	0.60	0.536	High
654278	Q9NWM3	CUED1	1	High-throughput	0.48	0.60	0.536	High
654129	Q8IU85	KCC1D	1	High-throughput	0.48	0.60	0.536	High
483431	P21802	FGFR2	1	High-throughput	0.48	0.60	0.536	High
654317	Q9Y243	AKT3	1	High-throughput	0.48	0.60	0.536	High
319383	P06241	FYN	1	High-throughput	0.48	0.60	0.536	High
654011	Q00535	CDK5	1	High-throughput	0.48	0.60	0.536	High
654160	Q8TDD1	DDX54	1	High-throughput	0.48	0.60	0.536	High
490216	P22626	ROA2	1	High-throughput	0.48	0.60	0.536	High
189245	O75475	PSIP1	1	High-throughput	0.48	0.60	0.536	High
253013	P00441	SODC	1	High-throughput	0.48	0.60	0.536	High
256602	P00558	PGK1	1	High-throughput	0.48	0.60	0.536	High
322315	P06576	ATPB	1	High-throughput	0.48	0.60	0.536	High
324038	P06733	ENOA	1	High-throughput	0.48	0.60	0.536	High
325478	P06753	TPM3	1	High-throughput	0.48	0.60	0.536	High
332893	P07355	ANXA2	1	High-throughput	0.48	0.60	0.536	High
348516	P08758	ANXA5	1	High-throughput	0.48	0.60	0.536	High
351124	P09104	ENOG	1	High-throughput	0.48	0.60	0.536	High
356100	P09651	ROA1	1	High-throughput	0.48	0.60	0.536	High
413680	P12277	KCRB	1	High-throughput	0.48	0.60	0.536	High
428002	P14174	MIF	1	High-throughput	0.48	0.60	0.536	High
430077	P14625	ENPL	1	High-throughput	0.48	0.60	0.536	High
449926	P16949	STMN1	1	High-throughput	0.48	0.60	0.536	High
462703	P18669	PGAM1	1	High-throughput	0.48	0.60	0.536	High
493876	P23284	PPIB	1	High-throughput	0.48	0.60	0.536	High
518732	P26583	HMGB2	1	High-throughput	0.48	0.60	0.536	High
526029	P27797	CALR	1	High-throughput	0.48	0.60	0.536	High
535502	P29401	TKT	1	High-throughput	0.48	0.60	0.536	High
538102	P29966	MARCS	1	High-throughput	0.48	0.60	0.536	High
539004	P30048	PRDX3	1	High-throughput	0.48	0.60	0.536	High
539710	P30101	PDIA3	1	High-throughput	0.48	0.60	0.536	High
545493	P31151	S10A7	1	High-throughput	0.48	0.60	0.536	High
549677	P31946	1433B	1	High-throughput	0.48	0.60	0.536	High
551152	P32119	PRDX2	1	High-throughput	0.48	0.60	0.536	High
615390	P39687	AN32A	1	High-throughput	0.48	0.60	0.536	High
627710	P40926	MDHM	1	High-throughput	0.48	0.60	0.536	High
653985	P56537	IF6	1	High-throughput	0.48	0.60	0.536	High
653987	P60174	TPIS	1	High-throughput	0.48	0.60	0.536	High
653994	P61604	CH10	1	High-throughput	0.48	0.60	0.536	High
653997	P61981	1433G	1	High-throughput	0.48	0.60	0.536	High
653998	P62258	1433E	1	High-throughput	0.48	0.60	0.536	High
654006	P80723	BASP1	1	High-throughput	0.48	0.60	0.536	High
654016	Q01105	SET	1	High-throughput	0.48	0.60	0.536	High
654024	Q04917	1433F	1	High-throughput	0.48	0.60	0.536	High
654028	Q08188	TGM3	1	High-throughput	0.48	0.60	0.536	High
654050	Q13765	NACA	1	High-throughput	0.48	0.60	0.536	High
654051	Q13838	DX39B	1	High-throughput	0.48	0.60	0.536	High
654175	Q92688	AN32B	1	High-throughput	0.48	0.60	0.536	High
654213	Q99497	PARK7	1	High-throughput	0.48	0.60	0.536	High
654263	Q9HCY8	S10AE	1	High-throughput	0.48	0.60	0.536	High
654330	Q9Y5S9	RBM8A	1	High-throughput	0.48	0.60	0.536	High
654173	Q92541	RTF1	1	High-throughput	0.56	0.50	0.528	High
646830	P45880	VDAC2	1	Small-scale	0.56	0.50	0.528	High
653978	P52272	HNRPM	1	High-throughput	0.44	0.60	0.515	High
332156	P07305	H10	1	High-throughput	0.44	0.60	0.515	High
469839	P19634	SL9A1	1	Small-scale	0.44	0.60	0.515	High
654253	Q9H469	FXL15	1	Small-scale	0.44	0.60	0.515	High
221241	O94941	RNF37	1	High-throughput	0.48	0.55	0.513	High
321768	P06454	PTMA	1	High-throughput	0.48	0.55	0.513	High
335269	P07737	PROF1	1	High-throughput	0.48	0.55	0.513	High
451638	P17096	HMGA1	1	High-throughput	0.48	0.55	0.513	High
654302	Q9UII2	ATIF1	1	High-throughput	0.48	0.55	0.513	High
654052	Q13867	BLMH	1	High-throughput	0.48	0.55	0.513	High
654019	Q01469	FABP5	1	High-throughput	0.48	0.55	0.513	High
539601	P30086	PEBP1	1	High-throughput	0.48	0.55	0.513	High
306589	P05114	HMGN1	1	High-throughput	0.48	0.55	0.513	High
653976	P51946	CCNH	1	Small-scale	0.52	0.50	0.512	High
409351	P11686	PSPC	1	Small-scale	0.52	0.50	0.512	High
654217	Q99717	SMAD5	1	High-throughput	0.43	0.60	0.508	High
541386	P30307	MPIP3	1	Small-scale	0.46	0.55	0.505	High
654289	Q9P1Z2	CACO1	1	High-throughput	0.42	0.60	0.501	High
643948	P43405	KSYK	1	High-throughput	0.42	0.60	0.501	High
653980	P54259	ATN1	1	High-throughput	0.42	0.60	0.501	High
653981	P54756	EPHA5	1	High-throughput	0.42	0.60	0.501	High
637200	P42684	ABL2	1	High-throughput	0.42	0.60	0.501	High
636055	P42566	EPS15	1	Small-scale	0.42	0.60	0.501	High
594831	P36894	BMR1A	1	High-throughput	0.42	0.60	0.501	High
653992	P61247	RS3A	1	High-throughput	0.42	0.60	0.501	High
653993	P61328	FGF12	1	High-throughput	0.42	0.60	0.501	High
653996	P61978	HNRPK	1	High-throughput	0.42	0.60	0.501	High
587583	P35916	VGFR3	1	High-throughput	0.42	0.60	0.501	High
586007	P35680	HNF1B	1	High-throughput	0.42	0.60	0.501	High
583323	P35568	IRS1	1	High-throughput	0.42	0.60	0.501	High
582777	P35498	SCN1A	1	High-throughput	0.42	0.60	0.501	High
654324	Q9Y2W1	TR150	1	High-throughput	0.42	0.60	0.501	High
552434	P32298	GRK4	1	High-throughput	0.42	0.60	0.501	High
541102	P30291	WEE1	1	High-throughput	0.42	0.60	0.501	High
654014	Q00839	HNRPU	1	High-throughput	0.42	0.60	0.501	High
654325	Q9Y383	LC7L2	1	High-throughput	0.42	0.60	0.501	High
654017	Q01196	RUNX1	1	Small-scale	0.42	0.60	0.501	High
654018	Q01433	AMPD2	1	High-throughput	0.42	0.60	0.501	High
525748	P27708	PYR1	1	High-throughput	0.42	0.60	0.501	High
654021	Q01892	SPIB	1	High-throughput	0.42	0.60	0.501	High
654026	Q06889	EGR3	1	High-throughput	0.42	0.60	0.501	High
495817	P23443	KS6B1	1	High-throughput	0.42	0.60	0.501	High
14478	A4FU49	SH321	1	High-throughput	0.42	0.60	0.501	High
654030	Q10570	CPSF1	1	High-throughput	0.42	0.60	0.501	High
654031	Q12849	GRSF1	1	High-throughput	0.42	0.60	0.501	High
654032	Q12879	NMDE1	1	Small-scale	0.42	0.60	0.501	High
654033	Q12948	FOXC1	1	High-throughput	0.42	0.60	0.501	High
654034	Q12955	ANK3	1	High-throughput	0.42	0.60	0.501	High
654035	Q13017	RHG05	1	High-throughput	0.42	0.60	0.501	High
654036	Q13043	STK4	1	High-throughput	0.42	0.60	0.501	High
654038	Q13237	KGP2	1	High-throughput	0.42	0.60	0.501	High
654040	Q13303	KCAB2	1	High-throughput	0.42	0.60	0.501	High
654042	Q13480	GAB1	1	High-throughput	0.42	0.60	0.501	High
473144	P20226	TBP	1	High-throughput	0.42	0.60	0.501	High
654049	Q13761	RUNX3	1	High-throughput	0.42	0.60	0.501	High
5369	A0MZ66	SHOT1	1	High-throughput	0.42	0.60	0.501	High
654329	Q9Y4K4	M4K5	1	High-throughput	0.42	0.60	0.501	High
654053	Q13887	KLF5	1	High-throughput	0.42	0.60	0.501	High
654054	Q13950	RUNX2	1	High-throughput	0.42	0.60	0.501	High
654055	Q14118	DAG1	1	High-throughput	0.42	0.60	0.501	High
654057	Q14157	UBP2L	1	High-throughput	0.42	0.60	0.501	High
469728	P19544	WT1	1	High-throughput	0.42	0.60	0.501	High
654061	Q14686	NCOA6	1	High-throughput	0.42	0.60	0.501	High
654062	Q14694	UBP10	1	High-throughput	0.42	0.60	0.501	High
654063	Q14722	KCAB1	1	High-throughput	0.42	0.60	0.501	High
654064	Q14934	NFAC4	1	High-throughput	0.42	0.60	0.501	High
467680	P19388	RPAB1	1	High-throughput	0.42	0.60	0.501	High
654066	Q15018	ABRX2	1	High-throughput	0.42	0.60	0.501	High
654067	Q15038	DAZP2	1	High-throughput	0.42	0.60	0.501	High
467446	P19387	RPB3	1	High-throughput	0.42	0.60	0.501	High
654070	Q15562	TEAD2	1	High-throughput	0.42	0.60	0.501	High
654071	Q15654	TRIP6	1	High-throughput	0.42	0.60	0.501	High
460033	P18146	EGR1	1	High-throughput	0.42	0.60	0.501	High
654074	Q15858	SCN9A	1	High-throughput	0.42	0.60	0.501	High
654076	Q16513	PKN2	1	High-throughput	0.42	0.60	0.501	High
654078	Q16566	KCC4	1	High-throughput	0.42	0.60	0.501	High
448117	P16499	PDE6A	1	High-throughput	0.42	0.60	0.501	High
654081	Q16629	SRSF7	1	High-throughput	0.42	0.60	0.501	High
654082	Q16630	CPSF6	1	High-throughput	0.42	0.60	0.501	High
654083	Q16644	MAPK3	1	High-throughput	0.42	0.60	0.501	High
432553	P14866	HNRPL	1	High-throughput	0.42	0.60	0.501	High
654092	Q53ET0	CRTC2	1	High-throughput	0.42	0.60	0.501	High
654097	Q5JU85	IQEC2	1	High-throughput	0.42	0.60	0.501	High
654104	Q6GQQ9	OTU7B	1	High-throughput	0.42	0.60	0.501	High
654105	Q6NTF9	RHBD2	1	High-throughput	0.42	0.60	0.501	High
654109	Q6UUV7	CRTC3	1	High-throughput	0.42	0.60	0.501	High
654114	Q6ZNA4	RN111	1	High-throughput	0.42	0.60	0.501	High
401129	P11161	EGR2	1	High-throughput	0.42	0.60	0.501	High
654116	Q6ZTN6	AN13D	1	High-throughput	0.42	0.60	0.501	High
654117	Q6ZVM7	TM1L2	1	High-throughput	0.42	0.60	0.501	High
654119	Q7KZI7	MARK2	1	High-throughput	0.42	0.60	0.501	High
654120	Q7L2E3	DHX30	1	High-throughput	0.42	0.60	0.501	High
654124	Q86UW9	DTX2	1	High-throughput	0.42	0.60	0.501	High
654128	Q86YD5	LRAD3	1	High-throughput	0.42	0.60	0.501	High
654132	Q8IWU6	SULF1	1	High-throughput	0.42	0.60	0.501	High
654135	Q8IXW5	RPAP2	1	High-throughput	0.42	0.60	0.501	High
338060	P07947	YES	1	High-throughput	0.42	0.60	0.501	High
654139	Q8N103	TAGAP	1	High-throughput	0.42	0.60	0.501	High
654140	Q8N196	SIX5	1	High-throughput	0.42	0.60	0.501	High
654142	Q8N3V7	SYNPO	1	High-throughput	0.42	0.60	0.501	High
654145	Q8N5H7	SH2D3	1	High-throughput	0.42	0.60	0.501	High
335968	P07814	SYEP	1	High-throughput	0.42	0.60	0.501	High
654153	Q8N9B8	RGF1A	1	High-throughput	0.42	0.60	0.501	High
654156	Q8NEZ2	VP37A	1	High-throughput	0.42	0.60	0.501	High
332476	P07332	FES	1	High-throughput	0.42	0.60	0.501	High
654161	Q8TEB9	RHBL4	1	High-throughput	0.42	0.60	0.501	High
654164	Q8TF74	WIPF2	1	High-throughput	0.42	0.60	0.501	High
654165	Q8WTQ7	GRK7	1	High-throughput	0.42	0.60	0.501	High
287505	P04062	GLCM	1	High-throughput	0.42	0.60	0.501	High
654169	Q8WXE0	CSKI2	1	High-throughput	0.42	0.60	0.501	High
654170	Q8WXI2	CNKR2	1	High-throughput	0.42	0.60	0.501	High
654171	Q8WZ42	TITIN	1	High-throughput	0.42	0.60	0.501	High
286788	P04049	RAF1	1	High-throughput	0.42	0.60	0.501	High
654333	Q9Y6E0	STK24	1	High-throughput	0.42	0.60	0.501	High
654176	Q92754	AP2C	1	High-throughput	0.42	0.60	0.501	High
654177	Q92922	SMRC1	1	High-throughput	0.42	0.60	0.501	High
654178	Q93009	UBP7	1	High-throughput	0.42	0.60	0.501	High
654182	Q969V6	MRTFA	1	High-throughput	0.42	0.60	0.501	High
247655	O95996	APCL	1	High-throughput	0.42	0.60	0.501	High
233232	O95429	BAG4	1	High-throughput	0.42	0.60	0.501	High
654190	Q96BX8	MOB3A	1	High-throughput	0.42	0.60	0.501	High
654193	Q96DX7	TRI44	1	High-throughput	0.42	0.60	0.501	High
654198	Q96GG9	DCNL1	1	Small-scale	0.42	0.60	0.501	High
216405	O94763	RMP	1	High-throughput	0.42	0.60	0.501	High
654203	Q96KN3	PKNX2	1	High-throughput	0.42	0.60	0.501	High
654204	Q96L34	MARK4	1	High-throughput	0.42	0.60	0.501	High
654209	Q96PK6	RBM14	1	High-throughput	0.42	0.60	0.501	High
654210	Q96PN7	TREF1	1	High-throughput	0.42	0.60	0.501	High
195527	O75676	KS6A4	1	High-throughput	0.42	0.60	0.501	High
654212	Q96RR4	KKCC2	1	High-throughput	0.42	0.60	0.501	High
654216	Q99687	MEIS3	1	High-throughput	0.42	0.60	0.501	High
166238	O60784	TOM1	1	High-throughput	0.42	0.60	0.501	High
163580	O60610	DIAP1	1	High-throughput	0.42	0.60	0.501	High
654225	Q9BRP8	PYM1	1	High-throughput	0.42	0.60	0.501	High
654226	Q9BRR9	RHG09	1	High-throughput	0.42	0.60	0.501	High
157364	O60296	TRAK2	1	High-throughput	0.42	0.60	0.501	High
654230	Q9BTU6	P4K2A	1	High-throughput	0.42	0.60	0.501	High
654231	Q9BUJ2	HNRL1	1	High-throughput	0.42	0.60	0.501	High
654232	Q9BVG8	KIFC3	1	High-throughput	0.42	0.60	0.501	High
654234	Q9BXU1	STK31	1	High-throughput	0.42	0.60	0.501	High
654236	Q9BYM8	HOIL1	1	High-throughput	0.42	0.60	0.501	High
654237	Q9BZC7	ABCA2	1	High-throughput	0.42	0.60	0.501	High
144303	O43809	CPSF5	1	High-throughput	0.42	0.60	0.501	High
654240	Q9BZE9	ASPC1	1	High-throughput	0.42	0.60	0.501	High
654244	Q9H0F5	RNF38	1	High-throughput	0.42	0.60	0.501	High
132203	O43294	TGFI1	1	High-throughput	0.42	0.60	0.501	High
112994	O15417	TNC18	1	High-throughput	0.42	0.60	0.501	High
654249	Q9H2G4	TSYL2	1	High-throughput	0.42	0.60	0.501	High
654251	Q9H3D4	P63	1	High-throughput	0.42	0.60	0.501	High
654252	Q9H3Y6	SRMS	1	High-throughput	0.42	0.60	0.501	High
109742	O15304	SIVA	1	High-throughput	0.42	0.60	0.501	High
654255	Q9H4A3	WNK1	1	High-throughput	0.42	0.60	0.501	High
107786	O15247	CLIC2	1	High-throughput	0.42	0.60	0.501	High
654260	Q9HBY8	SGK2	1	High-throughput	0.42	0.60	0.501	High
654332	Q9Y5Y9	SCNAA	1	High-throughput	0.42	0.60	0.501	High
654267	Q9NR20	DYRK4	1	High-throughput	0.42	0.60	0.501	High
654268	Q9NRJ4	TULP4	1	High-throughput	0.42	0.60	0.501	High
654270	Q9NRQ2	PLS4	1	High-throughput	0.42	0.60	0.501	High
91896	O14802	RPC1	1	High-throughput	0.42	0.60	0.501	High
654272	Q9NSA1	FGF21	1	High-throughput	0.42	0.60	0.501	High
654273	Q9NSI8	SAMN1	1	High-throughput	0.42	0.60	0.501	High
91689	O14795	UN13B	1	High-throughput	0.42	0.60	0.501	High
87284	O14641	DVL2	1	High-throughput	0.42	0.60	0.501	High
87126	O14640	DVL1	1	Small-scale	0.42	0.60	0.501	High
654282	Q9NY46	SCN3A	1	High-throughput	0.42	0.60	0.501	High
82880	O14497	ARI1A	1	High-throughput	0.42	0.60	0.501	High
654284	Q9NYY3	PLK2	1	High-throughput	0.42	0.60	0.501	High
654288	Q9P0N9	TBCD7	1	High-throughput	0.42	0.60	0.501	High
654293	Q9P289	STK26	1	High-throughput	0.42	0.60	0.501	High
654294	Q9P2Y5	UVRAG	1	High-throughput	0.42	0.60	0.501	High
71904	O00571	DDX3X	1	High-throughput	0.42	0.60	0.501	High
654299	Q9UHD8	SEPT9	1	High-throughput	0.42	0.60	0.501	High
654300	Q9UHR4	BI2L1	1	High-throughput	0.42	0.60	0.501	High
69688	O00506	STK25	1	High-throughput	0.42	0.60	0.501	High
654307	Q9UM47	NOTC3	1	High-throughput	0.42	0.60	0.501	High
654308	Q9UMS6	SYNP2	1	High-throughput	0.42	0.60	0.501	High
654309	Q9UMX1	SUFU	1	High-throughput	0.42	0.60	0.501	High
654311	Q9UPW0	FOXJ3	1	High-throughput	0.42	0.60	0.501	High
654312	Q9UQB8	BAIP2	1	High-throughput	0.42	0.60	0.501	High
654313	Q9UQB9	AURKC	1	High-throughput	0.42	0.60	0.501	High
654318	Q9Y265	RUVB1	1	High-throughput	0.42	0.60	0.501	High
653962	P48634	PRC2A	1	High-throughput	0.42	0.60	0.501	High
653961	P48165	CXA8	1	High-throughput	0.42	0.60	0.501	High
653974	P51812	KS6A3	1	High-throughput	0.42	0.60	0.501	High
653975	P51817	PRKX	1	High-throughput	0.42	0.60	0.501	High
653995	P61956	SUMO2	1	High-throughput	0.48	0.50	0.489	High
424566	P13667	PDIA4	1	High-throughput	0.48	0.50	0.489	High
654287	Q9NZT1	CALL5	1	High-throughput	0.48	0.50	0.489	High
654265	Q9NQG5	RPR1B	1	High-throughput	0.48	0.50	0.489	High
654079	Q16621	NFE2	1	Small-scale	0.39	0.60	0.481	High
654107	Q6NUQ1	RINT1	1	High-throughput	0.42	0.55	0.480	High
654149	Q8N6P7	I22R1	1	High-throughput	0.42	0.55	0.480	High
654068	Q15078	CD5R1	1	High-throughput	0.42	0.55	0.480	High
654316	Q9UQR1	ZN148	1	High-throughput	0.42	0.55	0.480	High
654110	Q6UWN5	LYPD5	1	High-throughput	0.42	0.55	0.480	High
654039	Q13257	MD2L1	1	High-throughput	0.42	0.55	0.480	High
654291	Q9P266	JCAD	1	High-throughput	0.42	0.55	0.480	High
654150	Q8N801	STPG4	1	High-throughput	0.42	0.55	0.480	High
654187	Q96B01	R51A1	1	High-throughput	0.42	0.55	0.480	High
481745	P21579	SYT1	1	High-throughput	0.42	0.55	0.480	High
654147	Q8N5Y8	PAR16	1	High-throughput	0.42	0.55	0.480	High
654047	Q13630	FCL	1	High-throughput	0.42	0.55	0.480	High
232936	O95415	BRI3	1	High-throughput	0.42	0.55	0.480	High
19852	A8K5M9	CO062	1	High-throughput	0.42	0.55	0.480	High
341627	P08183	MDR1	1	Small-scale	0.42	0.55	0.480	High
654296	Q9UGH3	S23A2	1	High-throughput	0.42	0.55	0.480	High
654157	Q8TAM6	ERMIN	1	High-throughput	0.42	0.55	0.480	High
654306	Q9UKN5	PRDM4	1	High-throughput	0.42	0.55	0.480	High
654228	Q9BSR8	YIPF4	1	High-throughput	0.42	0.55	0.480	High
232519	O95400	CD2B2	1	Small-scale	0.42	0.55	0.480	High
203704	O76027	ANXA9	1	High-throughput	0.38	0.60	0.479	High
483175	P21796	VDAC1	1	Small-scale	0.38	0.60	0.479	High
654045	Q13616	CUL1	1	Small-scale	0.38	0.60	0.479	High
654247	Q9H172	ABCG4	1	Small-scale	0.38	0.60	0.479	High
653973	P51787	KCNQ1	1	Small-scale	0.38	0.60	0.479	High
653982	P55017	S12A3	1	Small-scale	0.38	0.60	0.479	High
653964	P49281	NRAM2	1	Small-scale	0.38	0.60	0.479	High
654206	Q96ME1	FXL18	1	Small-scale	0.38	0.60	0.479	High
654087	Q38SD2	LRRK1	1	High-throughput	0.38	0.60	0.479	High
432165	P14784	IL2RB	1	Small-scale	0.38	0.60	0.479	High
654090	Q4U2R8	S22A6	1	Small-scale	0.38	0.60	0.479	High
654292	Q9P275	UBP36	1	Small-scale	0.38	0.60	0.479	High
654285	Q9NZ52	GGA3	1	Small-scale	0.38	0.60	0.479	High
235751	O95600	KLF8	1	Small-scale	0.38	0.60	0.479	High
654000	P62877	RBX1	1	Small-scale	0.38	0.60	0.479	High
654286	Q9NZQ7	PD1L1	1	Small-scale	0.38	0.60	0.479	High
138545	O43609	SPY1	1	Small-scale	0.38	0.60	0.479	High
415473	P12757	SKIL	1	Small-scale	0.38	0.60	0.479	High
654233	Q9BWQ8	LFG2	1	High-throughput	0.38	0.60	0.479	High
654320	Q9Y297	FBW1A	1	Small-scale	0.38	0.60	0.479	High
654002	P63104	1433Z	1	High-throughput	0.38	0.60	0.479	High
403005	P11308	ERG	1	Small-scale	0.38	0.60	0.479	High
521680	P27348	1433T	1	Small-scale	0.38	0.60	0.479	High
157030	O60291	MGRN1	1	Small-scale	0.38	0.60	0.479	High
97920	O14980	XPO1	1	Small-scale	0.38	0.60	0.479	High
654144	Q8N4L2	PP4P2	1	High-throughput	0.38	0.60	0.479	High
653963	P48730	KC1D	1	Small-scale	0.38	0.60	0.479	High
654141	Q8N3R9	PALS1	1	High-throughput	0.38	0.60	0.479	High
595019	P36897	TGFR1	1	Small-scale	0.38	0.60	0.479	High
489819	P22607	FGFR3	1	Small-scale	0.38	0.60	0.479	High
102880	O15118	NPC1	1	High-throughput	0.38	0.60	0.479	High
654321	Q9Y2J4	AMOL2	1	High-throughput	0.38	0.60	0.479	High
654041	Q13322	GRB10	1	Small-scale	0.38	0.60	0.479	High
654179	Q93034	CUL5	1	Small-scale	0.38	0.60	0.479	High
654077	Q16539	MK14	1	Small-scale	0.38	0.60	0.479	High
654166	Q8WUM4	PDC6I	1	Small-scale	0.38	0.60	0.479	High
650679	P46531	NOTC1	1	Small-scale	0.38	0.60	0.479	High
399936	P11137	MTAP2	1	High-throughput	0.38	0.60	0.479	High
630141	P41181	AQP2	1	Small-scale	0.38	0.60	0.479	High
654315	Q9UQF2	JIP1	1	High-throughput	0.38	0.60	0.479	High
654085	Q2KJY2	KI26B	1	Small-scale	0.38	0.60	0.479	High
654266	Q9NR12	PDLI7	1	Small-scale	0.38	0.60	0.479	High
653966	P49407	ARRB1	1	Small-scale	0.38	0.60	0.479	High
654058	Q14289	FAK2	1	Small-scale	0.38	0.60	0.479	High
548873	P31785	IL2RG	1	Small-scale	0.38	0.60	0.479	High
348923	P08865	RSSA	1	Small-scale	0.38	0.60	0.479	High
653960	P47974	TISD	1	High-throughput	0.38	0.60	0.479	High
654241	Q9C0H2	TTYH3	1	Small-scale	0.38	0.60	0.479	High
654331	Q9Y5U5	TNR18	1	Small-scale	0.38	0.60	0.479	High
185759	O75385	ULK1	1	Small-scale	0.38	0.60	0.479	High
654279	Q9NX09	DDIT4	1	Small-scale	0.38	0.60	0.479	High
611332	P38936	CDN1A	1	Small-scale	0.38	0.60	0.479	High
178057	O75074	LRP3	1	High-throughput	0.38	0.60	0.479	High
654159	Q8TCC7	S22A8	1	Small-scale	0.38	0.60	0.479	High
654072	Q15796	SMAD2	1	Small-scale	0.38	0.60	0.479	High
654221	Q99816	TS101	1	Small-scale	0.38	0.60	0.479	High
159320	O60346	PHLP1	1	Small-scale	0.38	0.60	0.479	High
654003	P63208	SKP1	1	Small-scale	0.38	0.60	0.479	High
654025	Q05BL1	Q05BL1	1	High-throughput	0.44	0.50	0.470	High
531	A0A024R8L2	A0A024R8L2	1	High-throughput	0.44	0.50	0.470	High
135956	O43490	PROM1	1	Small-scale	0.38	0.55	0.458	High
654214	Q99624	S38A3	1	Small-scale	0.38	0.55	0.458	High
654012	Q00613	HSF1	1	Small-scale	0.38	0.55	0.458	High
654151	Q8N884	CGAS	1	High-throughput	0.38	0.55	0.458	High
654243	Q9GZV3	SC5A7	1	Small-scale	0.38	0.55	0.458	High
653986	P57764	GSDMD	1	Small-scale	0.38	0.55	0.458	High
107861	O15258	RER1	1	Small-scale	0.38	0.55	0.458	High
653965	P49406	RM19	1	High-throughput	0.42	0.50	0.457	High
654258	Q9H930	SP14L	1	High-throughput	0.42	0.50	0.457	High
104465	O15156	ZBT7B	1	High-throughput	0.42	0.50	0.457	High
654174	Q92567	F168A	1	High-throughput	0.42	0.50	0.457	High
654180	Q969E2	SCAM4	1	High-throughput	0.42	0.50	0.457	High
16635	A6NF01	P121B	1	High-throughput	0.42	0.50	0.457	High
19628	A8K0S8	ME3L2	1	High-throughput	0.42	0.50	0.457	High
654199	Q96HA1	P121A	1	High-throughput	0.42	0.50	0.457	High
653968	P49761	CLK3	1	High-throughput	0.42	0.50	0.457	High
654205	Q96LT9	RNPC3	1	High-throughput	0.42	0.50	0.457	High
544341	P30876	RPB2	1	High-throughput	0.42	0.50	0.457	High
654310	Q9UPA5	BSN	1	High-throughput	0.42	0.50	0.457	High
654280	Q9NX24	NHP2	1	High-throughput	0.42	0.50	0.457	High
654281	Q9NX94	WBP1L	1	High-throughput	0.42	0.50	0.457	High
654223	Q9BPW5	RSLBB	1	High-throughput	0.42	0.50	0.457	High
654224	Q9BRG2	SH23A	1	High-throughput	0.42	0.50	0.457	High
158153	O60320	F1891	1	High-throughput	0.42	0.50	0.457	High
654086	Q2QGD7	ZXDC	1	High-throughput	0.42	0.50	0.457	High
654088	Q3B7T3	BEAN1	1	High-throughput	0.42	0.50	0.457	High
654093	Q53T94	TAF1B	1	High-throughput	0.42	0.50	0.457	High
654094	Q569H4	LARGN	1	High-throughput	0.42	0.50	0.457	High
654096	Q5JSZ5	PRC2B	1	High-throughput	0.42	0.50	0.457	High
654099	Q5T089	MORN1	1	High-throughput	0.42	0.50	0.457	High
654101	Q5TBB8	Q5TBB8	1	Small-scale	0.42	0.50	0.457	High
654103	Q6EEV4	GL1AD	1	High-throughput	0.42	0.50	0.457	High
654108	Q6P2Q9	PRP8	1	High-throughput	0.42	0.50	0.457	High
654113	Q6ZMS7	ZN783	1	High-throughput	0.42	0.50	0.457	High
654118	Q71H61	ILDR2	1	High-throughput	0.42	0.50	0.457	High
654126	Q86XN7	PRSR1	1	High-throughput	0.42	0.50	0.457	High
654130	Q8IV31	TM139	1	High-throughput	0.42	0.50	0.457	High
654131	Q8IW70	T151B	1	High-throughput	0.42	0.50	0.457	High
654133	Q8IXJ9	ASXL1	1	High-throughput	0.42	0.50	0.457	High
654245	Q9H0G5	NSRP1	1	High-throughput	0.42	0.50	0.457	High
654137	Q8IZL2	MAML2	1	High-throughput	0.42	0.50	0.457	High
654143	Q8N4L1	T151A	1	High-throughput	0.42	0.50	0.457	High
654250	Q9H305	CDIP1	1	High-throughput	0.42	0.50	0.457	High
654148	Q8N6L7	TM252	1	High-throughput	0.42	0.50	0.457	High
654152	Q8N8B7	TEANC	1	High-throughput	0.42	0.50	0.457	High
654154	Q8NBF1	GLIS1	1	High-throughput	0.42	0.50	0.457	High
18953	A8CG34	P121C	1	High-throughput	0.42	0.50	0.457	High
654163	Q8TF68	ZN384	1	High-throughput	0.42	0.50	0.457	High
654023	Q02543	RL18A	1	High-throughput	0.35	0.60	0.457	High
383871	P0DP24	CALM2	1	High-throughput	0.33	0.60	0.445	High
654010	P98153	IDD	1	High-throughput	0.38	0.50	0.437	High
654297	Q9UH99	SUN2	1	High-throughput	0.38	0.50	0.437	High
101002	O15054	KDM6B	1	Small-scale	0.38	0.50	0.437	High
654322	Q9Y2K7	KDM2A	1	Small-scale	0.38	0.50	0.437	High
23471	B2RPK0	HGB1A	1	High-throughput	0.33	0.50	0.407	High
653971	P51587	BRCA2	1	Small-scale	0.28	0.55	0.391	High
654186	Q96AW1	VOPP1	2	High-throughput	0.59	0.16	0.310	High
199435	O75896	TUSC2	1	Small-scale	0.52	0.16	0.292	High
479230	P20962	PTMS	1	High-throughput	0.48	0.16	0.279	Low
428471	P14314	GLU2B	1	High-throughput	0.48	0.16	0.279	Low
654194	Q96ER3	SAAL1	1	High-throughput	0.42	0.16	0.261	Low
654192	Q96DF8	ESS2	1	High-throughput	0.42	0.16	0.261	Low
654191	Q96DD7	SHSA4	1	High-throughput	0.42	0.16	0.261	Low
654138	Q8N0U2	TMM61	1	High-throughput	0.42	0.16	0.261	Low
654304	Q9UK28	TM59L	1	High-throughput	0.42	0.16	0.261	Low
654301	Q9UHV2	SRTD1	1	Small-scale	0.42	0.16	0.261	Low
42258	F5H4A9	CC080	1	High-throughput	0.42	0.16	0.261	Low
70507	O00559	RCAS1	1	High-throughput	0.42	0.16	0.261	Low
654106	Q6NUN7	JHY	1	High-throughput	0.42	0.16	0.261	Low
654290	Q9P203	BTBD7	1	High-throughput	0.42	0.16	0.261	Low
654100	Q5T6X4	F162B	1	High-throughput	0.42	0.16	0.261	Low
654274	Q9NUJ3	T11L1	1	High-throughput	0.42	0.16	0.261	Low
654098	Q5MJ09	SPXN3	1	High-throughput	0.42	0.16	0.261	Low
654056	Q14153	FA53B	1	High-throughput	0.42	0.16	0.261	Low
654196	Q96FZ2	HMCES	1	High-throughput	0.42	0.16	0.261	Low
654276	Q9NVE4	CCD87	1	High-throughput	0.42	0.16	0.261	Low
654262	Q9HCM1	RESF1	1	High-throughput	0.42	0.16	0.261	Low
654202	Q96JG9	ZN469	1	High-throughput	0.42	0.16	0.261	Low
654134	Q8IXP5	CK053	1	High-throughput	0.42	0.16	0.261	Low
654185	Q96AA3	RFT1	1	High-throughput	0.42	0.16	0.261	Low
654123	Q86UD4	ZN329	1	High-throughput	0.42	0.16	0.261	Low
267987	P01579	IFNG	1	High-throughput	0.38	0.16	0.249	Low
654127	Q86Y97	KMT5C	1	Small-scale	0.38	0.16	0.249	Low
654207	Q96NT3	GUCD1	1	Small-scale	0.38	0.16	0.249	Low
*************Service provided by Combinatics****************************
