# Supplementary material for: m6A eraser FTO impairs gemcitabine resistance in pancreatic cancer through influencing NEDD4 mRNA stability by regulating the PTEN/PI3K/AKT pathway
Source: J Exp Clin Cancer Res. 2023 Aug 22;42:217. doi: 10.1186/s13046-023-02792-0 (PMC10464189; doi:10.1186/s13046-023-02792-0)
Supplement: Supplementary file 19 — Additional file 19: Supplementary Table S1. Sequences of shRNAs used in this study. [file 13046_2023_2792_MOESM19_ESM.xlsx]

## Sheet: Sheet1
id	shRNA-1	shRNA-2
FTO	TCACGAATTGCCCGAACATTA	CGGTTCACAACCTCGGTTTAG
NEDD4	CGCCTTGACTTACCTCCATAT	GCGGATGAGAATAGAGAACTT
YTHDF2	GATGGATTAAACGATGATGAT	GACTTCTCACACTATGAGAAA
USP7	CCTGGATTTGTGGTTACGTTA	CCAGCTAAGTATCAAAGGAAA
