# Supplementary material for: m6A eraser FTO impairs gemcitabine resistance in pancreatic cancer through influencing NEDD4 mRNA stability by regulating the PTEN/PI3K/AKT pathway
Source: J Exp Clin Cancer Res. 2023 Aug 22;42:217. doi: 10.1186/s13046-023-02792-0 (PMC10464189; doi:10.1186/s13046-023-02792-0)
Supplement: Supplementary file 20 — Additional file 20: Supplementary Table S2. List of primers used in this study. [file 13046_2023_2792_MOESM20_ESM.xlsx]

## Sheet: Sheet1
id	Primers-F	Primers-R
FTO	GACCTGTCCACCAGATTTTCA	AGCAGAGCAGCATACAACGTA
YTHDF2	GATGTCCACCAGGGTCTC	TTGCTGCTCTACCTCCAC
NEDD4	GCTGGAAGCGTTCGGAAATG	GGTGCTGCTGAGGATGAACT
GAPDH	GCACCGTCAAGGCTGAGAAC	TGGTGAAGACGCCAGTGGA
18s	GGAGTATGGTTGCAAAGCTGA	ATCTGTCAATCCTGTCCGTGT
