# Supplementary material for: m6A eraser FTO impairs gemcitabine resistance in pancreatic cancer through influencing NEDD4 mRNA stability by regulating the PTEN/PI3K/AKT pathway
Source: J Exp Clin Cancer Res. 2023 Aug 22;42:217. doi: 10.1186/s13046-023-02792-0 (PMC10464189; doi:10.1186/s13046-023-02792-0)
Supplement: Supplementary file 21 — Additional file 21: Supplementary Table S3. List of antibodies. [file 13046_2023_2792_MOESM21_ESM.xlsx]

## Sheet: Sheet1
name	cat NO.	company
PI3K	4292	CST
AKT	4691	CST
p-PI3K	4228	CST
p-AKT	4060	CST
FTO	ab126605	abcam
NEDD4	21698-1-AP	Proteintech
YTHDF2	24744-1-AP	Proteintech
Ubiquitin	sc-8017	santacruz
ALKBH5	16837-1-AP	Proteintech
GAPDH	10494-1-AP	Proteintech
USP7	A300-033A	Bethyl Laboratories
MYC-tag	2276	CST
Flag-tag	F7425	sigma
HA-tag	3724	CST
PTEN	9559	CST
Cyclin B1	4138	CST
cdc2	2546	CST
Beta Actin	66009-1-Ig	Proteintech
